# Supplementary material for: Crystal structure, DFT and Hirshfeld surface analysis of N-acetyl-t-3-methyl-r-2,c-6-di­phenyl­piperidine
Source: Acta Crystallogr E Crystallogr Commun. 2022 Jan 14;78(Pt 2):179–83. doi: 10.1107/S2056989022000275 (PMC8819451; doi:10.1107/S2056989022000275)
Supplement: Supplementary file 1 [file e-78-00179-sup1.cif]

##############################################################################
#                                                                            #
# This CIF contains the data in a paper accepted for publication in          #
# Acta Crystallographica Section E. It conforms to the requirements of       #
# Notes for Authors for Acta Crystallographica Section E, and has been       #
# peer reviewed under the auspices of the IUCr Commission on Journals.       #
#                                                                            #
# Full details of the Crystallographic Information File format               #
# are given in the paper "The Crystallographic Information File (CIF):       #
# a New Standard Archive File for Crystallography" by S. R. Hall, F. H.      #
# Allen and I. D. Brown [Acta Cryst. (1991), A47, 655-685].                  #
#                                                                            #
# The current version of the core CIF dictionary is obtainable from          #
# ftp://ftp.iucr.org/pub/cif_core.dic.                                       #
#                                                                            #
# Software is freely available for graphical display of the structure(s)     #
# in this CIF. For information consult the CIF software page                 #
# http://www.iucr.org/resources/cif/software.                                #
#                                                                            #
# This file may be used for bona fide research purposes within the           #
# scientific community so long as proper attribution is given to the journal # 
# article from which it was obtained.                                        #
#                                                                            #
##############################################################################
data_I
_audit_creation_method     'SHELXL-2018/3'
_journal_date_recd_electronic     2021-11-19
_journal_date_accepted     2022-01-07
_journal_name_full     'Acta Crystallographica, Section E'
_journal_year     2022
_journal_volume     78
_journal_issue      2
_journal_page_first     0
_journal_page_last     0
_journal_paper_category     GO
_journal_paper_doi     10.1107/S2056989022000275
_journal_coeditor_code     JY2013
_publ_contact_author_name     'K. Ravichandran'
_publ_contact_author_address
;   Department of Physics
    Kandaswami Kandar's College
    Velur, Namakkal
    India
;
_publ_contact_author_email     'kravichandran05@gmail.com'
_publ_contact_author_fax     ?
_publ_contact_author_phone     ?
_publ_section_title
;
Crystal structure, DFT and Hirshfeld surface analysis of
<i>N</i>-acetyl-<i>t</i>-3-methyl-<i>r</i>-2,<i>c</i>-6-diphenylpiperidine
;
loop_
    _publ_author_name
    _publ_author_address
    'P. Periyannan'
;
     Department of Physics
     Kandaswami Kandar's College
     Velur, Namakkal 638 182
     India
;
    'M. Beemarao'
;
      Department of Physics,
      Kandaswami Kandar's College
      Velur, Namakkal 638 182
      India
;
    'K . Karthik'
;
      PG and Research Department of Chemistry,
      Government Arts College (Autonomous),
      Coimbatore--641018.
      Tamil Nadu
     India
;
    'S. Ponnuswamy'
;
      PG and Research Department of Chemistry,
      Government Arts College (Autonomous),
      Coimbatore--641018.
      Tamil Nadu
     India
;
    'K. Ravichandran'
;
      Department of Physics
      Kandaswami Kandar's College
      Velur, Namakkal 638 182
      India
;
_publ_section_synopsis
;
In the title compound, C~20~H~23~NO, the piperidine ring adopts a distorted
boat conformation, while the phenyl rings subtend a dihedral angle 65.1(2)\%.
In the crystal, molecules are linked by C---H...O hydrogen bonds into chains
extending along the <i>b-</i>axis direction.
;
_chemical_name_systematic
;
1-(3-Methyl-2,6-diphenylpiperidin-1-yl)ethanone
;
_chemical_name_common
;
<i>N</i>-Acetyl-<i>t</i>-3-methyl-<i>r</i>-2,<i>c</i>-6-diphenylpiperidine
;
_chemical_formula_moiety     'C20 H23 N O'
_chemical_formula_sum     'C20 H23 N O'
_chemical_formula_iupac     'C20 H23 N O'
_chemical_formula_weight     293.39
_chemical_melting_point     ?
_chemical_absolute_configuration     rm
_space_group_crystal_system     monoclinic
_space_group_name_H-M_alt     'P 21'
_space_group_name_Hall     'P 2yb'
loop_
    _space_group_symop_operation_xyz
    'x, y, z'
    '-x, y+1/2, -z'
_cell_length_a     8.3063(4)
_cell_length_b     7.5842(4)
_cell_length_c     13.8410(7)
_cell_angle_alpha     90
_cell_angle_beta     104.174(2)
_cell_angle_gamma     90
_cell_volume     845.39(7)
_cell_formula_units_Z     2
_cell_measurement_reflns_used     2821
_cell_measurement_theta_min     2.612
_cell_measurement_theta_max     26.405
_cell_measurement_temperature     296(2)
_exptl_crystal_description     'Block'
_exptl_crystal_colour     'White'
_exptl_crystal_size_max     0.300
_exptl_crystal_size_mid     0.250
_exptl_crystal_size_min     0.250
_exptl_crystal_density_diffrn     1.153
_exptl_crystal_density_meas     ?
_exptl_crystal_density_method     ?
_exptl_crystal_F_000     316
_exptl_absorpt_coefficient_mu     0.070
_exptl_absorpt_correction_type     multi-scan
_exptl_absorpt_process_details
;
(SADABS; Bruker, 2016)
;
_exptl_absorpt_correction_T_min     0.697
_exptl_absorpt_correction_T_max     0.745
_diffrn_ambient_temperature     296(2)
_diffrn_source     'fine-focus sealed tube'
_diffrn_radiation_type     MoK\a
_diffrn_radiation_wavelength     0.71073
_diffrn_measurement_device_type     'Bruker SMART APEXII CCD'
_diffrn_measurement_method     '\w and \f scans'
_diffrn_detector_area_resol_mean     ?
_diffrn_reflns_number     15383
_diffrn_reflns_av_R_equivalents     0.0243
_diffrn_reflns_av_unetI/netI     0.0207
_diffrn_reflns_theta_min     2.612
_diffrn_reflns_theta_max     26.405
_diffrn_reflns_theta_full     25.242
_diffrn_measured_fraction_theta_max     0.990
_diffrn_measured_fraction_theta_full     0.993
_diffrn_reflns_limit_h_min     -10
_diffrn_reflns_limit_h_max     9
_diffrn_reflns_limit_k_min     -9
_diffrn_reflns_limit_k_max     9
_diffrn_reflns_limit_l_min     -17
_diffrn_reflns_limit_l_max     17
_refine_special_details     ?
_reflns_number_total     3447
_reflns_number_gt     2821
_reflns_threshold_expression     'I > 2\s(I)'
_refine_ls_structure_factor_coef     Fsqd
_refine_ls_matrix_type     full
_refine_ls_R_factor_all     0.0494
_refine_ls_R_factor_gt     0.0365
_refine_ls_wR_factor_gt     0.0911
_refine_ls_wR_factor_ref     0.1010
_refine_ls_goodness_of_fit_ref     1.029
_refine_ls_restrained_S_all     1.029
_refine_ls_number_reflns     3447
_refine_ls_number_parameters     201
_refine_ls_number_restraints     1
_refine_ls_hydrogen_treatment     constr
_refine_ls_weighting_scheme     calc
_refine_ls_weighting_details
              'w=1/[\s^2^(Fo^2^)+(0.0534P)^2^+0.0626P] where P=(Fo^2^+2Fc^2^)/3'
_atom_sites_solution_hydrogens     geom
_atom_sites_solution_primary     difmap
_atom_sites_solution_secondary     ?
_refine_ls_shift/su_max     0.000
_refine_ls_shift/su_mean     0.000
_refine_diff_density_max     0.221
_refine_diff_density_min     -0.132
_refine_ls_extinction_method     none
_refine_ls_extinction_coef     .
_refine_ls_abs_structure_details
;
Flack <i>x</i> determined using 1136 quotients
[(<i>I</i>^+^)-(<i>I</i>^-^)]/[(<i>I</i>^+^)+(<i>I</i>^-^)]
(Parsons <i>et al.</i>,  2013)
;
_refine_ls_abs_structure_Flack     0.0(5)
loop_
    _atom_type_symbol
    _atom_type_description
    _atom_type_scat_dispersion_real
    _atom_type_scat_dispersion_imag
    _atom_type_scat_source
    'C' 'C' 0.0033 0.0016
                         'International Tables Vol C Tables 4.2.6.8 and 6.1.1.4'
    'H' 'H' 0.0000 0.0000
                         'International Tables Vol C Tables 4.2.6.8 and 6.1.1.4'
    'N' 'N' 0.0061 0.0033
                         'International Tables Vol C Tables 4.2.6.8 and 6.1.1.4'
    'O' 'O' 0.0106 0.0060
                         'International Tables Vol C Tables 4.2.6.8 and 6.1.1.4'
_computing_data_collection
;
<i>APEX2</i> (Bruker, 2016)
;
_computing_cell_refinement
;
<i>SAINT</i> (Bruker, 2016)
;
_computing_data_reduction
;
<i>SAINT</i> (Bruker, 2016)
;
_computing_structure_solution
;
<i>SHELXS97</i> (Sheldrick, 2008)
;
_computing_structure_refinement
;
<i>SHELXL-2018/3</i> (Sheldrick, 2015)
;
_computing_molecular_graphics
;
<i>ORTEP-3 for Windows</i> (Farrugia, 2012)
;
_computing_publication_material
;
<i>SHELXL97</i> and <i>PLATON</i> (Spek, 2020)
;
loop_
    _atom_site_type_symbol
    _atom_site_label
    _atom_site_fract_x
    _atom_site_fract_y
    _atom_site_fract_z
    _atom_site_U_iso_or_equiv
    _atom_site_adp_type
    _atom_site_calc_flag
    _atom_site_occupancy
    _atom_site_disorder_assembly
    _atom_site_disorder_group
    C C2 0.3371(3) 0.2057(3) 0.31568(16) 0.0457(5) Uani d 1 . .
    H H2 0.377220 0.270737 0.378151 0.055 Uiso calc 1 . .
    C C3 0.1580(3) 0.2626(4) 0.2699(2) 0.0565(6) Uani d 1 . .
    H H3A 0.155366 0.388579 0.257504 0.068 Uiso calc 1 . .
    H H3B 0.117951 0.203547 0.206358 0.068 Uiso calc 1 . .
    C C4 0.0435(3) 0.2199(4) 0.3367(2) 0.0679(7) Uani d 1 . .
    H H4A -0.070712 0.231457 0.298638 0.081 Uiso calc 1 . .
    H H4B 0.061680 0.304992 0.390657 0.081 Uiso calc 1 . .
    C C5 0.0700(3) 0.0344(4) 0.38074(17) 0.0567(6) Uani d 1 . .
    H H5 -0.038621 -0.023553 0.368498 0.068 Uiso calc 1 . .
    C C6 0.1821(3) -0.0774(3) 0.33117(17) 0.0481(5) Uani d 1 . .
    H H6 0.209751 -0.182736 0.372930 0.058 Uiso calc 1 . .
    C C7 0.1060(3) -0.1457(3) 0.22655(17) 0.0502(5) Uani d 1 . .
    C C8 -0.0600(3) -0.1247(4) 0.1781(2) 0.0659(7) Uani d 1 . .
    H H8 -0.129032 -0.058009 0.207568 0.079 Uiso calc 1 . .
    C C9 -0.1240(5) -0.2032(5) 0.0855(2) 0.0812(10) Uani d 1 . .
    H H9 -0.235412 -0.188306 0.053477 0.097 Uiso calc 1 . .
    C C10 -0.0235(6) -0.3020(5) 0.0415(2) 0.0890(11) Uani d 1 . .
    H H10 -0.066947 -0.354500 -0.020068 0.107 Uiso calc 1 . .
    C C11 0.1404(5) -0.3236(4) 0.0881(2) 0.0824(10) Uani d 1 . .
    H H11 0.208456 -0.390605 0.058133 0.099 Uiso calc 1 . .
    C C12 0.2053(4) -0.2460(4) 0.1796(2) 0.0637(7) Uani d 1 . .
    H H12 0.317158 -0.260974 0.210498 0.076 Uiso calc 1 . .
    C C13 0.4446(3) 0.2557(3) 0.24606(16) 0.0471(5) Uani d 1 . .
    C C14 0.4544(3) 0.1539(4) 0.16487(19) 0.0584(6) Uani d 1 . .
    H H14 0.395691 0.048462 0.152879 0.070 Uiso calc 1 . .
    C C15 0.5502(4) 0.2063(5) 0.1012(2) 0.0715(8) Uani d 1 . .
    H H15 0.555322 0.136101 0.047006 0.086 Uiso calc 1 . .
    C C16 0.6372(4) 0.3607(5) 0.1175(2) 0.0783(9) Uani d 1 . .
    H H16 0.701865 0.395466 0.074701 0.094 Uiso calc 1 . .
    C C17 0.6289(4) 0.4638(4) 0.1971(3) 0.0775(9) Uani d 1 . .
    H H17 0.688101 0.568970 0.208368 0.093 Uiso calc 1 . .
    C C18 0.5326(3) 0.4126(4) 0.2611(2) 0.0632(7) Uani d 1 . .
    H H18 0.526974 0.484386 0.314655 0.076 Uiso calc 1 . .
    C C19 0.4825(3) -0.0674(3) 0.39016(16) 0.0476(5) Uani d 1 . .
    C C20 0.6396(3) 0.0380(4) 0.41982(19) 0.0617(7) Uani d 1 . .
    H H20A 0.724197 -0.031394 0.462980 0.093 Uiso calc 1 . .
    H H20B 0.619811 0.142671 0.454141 0.093 Uiso calc 1 . .
    H H20C 0.675456 0.070131 0.361322 0.093 Uiso calc 1 . .
    C C21 0.1416(4) 0.0413(5) 0.4921(2) 0.0733(8) Uani d 1 . .
    H H21A 0.155370 -0.076398 0.518301 0.110 Uiso calc 1 . .
    H H21B 0.067488 0.105297 0.522752 0.110 Uiso calc 1 . .
    H H21C 0.247396 0.099569 0.506051 0.110 Uiso calc 1 . .
    N N1 0.3411(2) 0.0152(2) 0.33954(13) 0.0433(4) Uani d 1 . .
    O O1 0.4827(2) -0.2245(3) 0.41220(16) 0.0707(5) Uani d 1 . .
loop_
    _atom_site_aniso_label
    _atom_site_aniso_U_11
    _atom_site_aniso_U_22
    _atom_site_aniso_U_33
    _atom_site_aniso_U_12
    _atom_site_aniso_U_13
    _atom_site_aniso_U_23
    C2 0.0422(11) 0.0485(13) 0.0457(11) 0.0023(10) 0.0097(9) -0.0057(10)
    C3 0.0478(13) 0.0552(14) 0.0642(14) 0.0106(11) 0.0097(11) 0.0003(12)
    C4 0.0484(14) 0.0814(19) 0.0771(17) 0.0154(14) 0.0216(13) -0.0054(15)
    C5 0.0388(12) 0.0813(18) 0.0536(13) -0.0051(12) 0.0180(10) -0.0059(13)
    C6 0.0379(11) 0.0585(13) 0.0484(11) -0.0038(10) 0.0117(9) 0.0029(11)
    C7 0.0493(13) 0.0504(12) 0.0509(12) -0.0083(11) 0.0123(10) 0.0014(11)
    C8 0.0556(15) 0.0738(19) 0.0623(15) -0.0092(14) 0.0029(12) -0.0028(14)
    C9 0.080(2) 0.085(2) 0.0654(17) -0.0241(17) -0.0076(16) 0.0078(16)
    C10 0.122(3) 0.086(2) 0.0541(16) -0.035(2) 0.0132(19) -0.0097(16)
    C11 0.109(3) 0.071(2) 0.0726(19) -0.0196(18) 0.0327(19) -0.0186(16)
    C12 0.0700(17) 0.0594(15) 0.0644(15) -0.0064(13) 0.0217(13) -0.0078(13)
    C13 0.0420(12) 0.0468(12) 0.0502(12) 0.0015(10) 0.0068(9) 0.0034(10)
    C14 0.0599(14) 0.0624(15) 0.0547(14) -0.0057(12) 0.0173(12) -0.0007(11)
    C15 0.0708(17) 0.088(2) 0.0616(15) 0.0017(16) 0.0277(14) 0.0080(15)
    C16 0.0658(18) 0.092(2) 0.083(2) -0.0003(17) 0.0287(15) 0.0310(19)
    C17 0.0677(17) 0.0639(18) 0.102(2) -0.0122(14) 0.0221(17) 0.0219(17)
    C18 0.0586(15) 0.0526(14) 0.0755(16) -0.0018(12) 0.0110(13) 0.0047(13)
    C19 0.0417(12) 0.0580(14) 0.0444(11) 0.0082(11) 0.0129(9) 0.0067(10)
    C20 0.0361(11) 0.0821(18) 0.0650(14) 0.0069(12) 0.0085(10) 0.0051(14)
    C21 0.0709(18) 0.091(2) 0.0638(15) -0.0030(16) 0.0278(13) 0.0006(16)
    N1 0.0335(9) 0.0520(10) 0.0445(9) 0.0014(8) 0.0100(7) 0.0023(8)
    O1 0.0595(12) 0.0657(12) 0.0843(13) 0.0117(9) 0.0125(10) 0.0206(10)
_geom_special_details
;
 All esds (except the esd in the dihedral angle between two l.s. planes)
 are estimated using the full covariance matrix.  The cell esds are taken
 into account individually in the estimation of esds in distances, angles
 and torsion angles; correlations between esds in cell parameters are only
 used when they are defined by crystal symmetry.  An approximate (isotropic)
 treatment of cell esds is used for estimating esds involving l.s. planes.
;
loop_
    _geom_bond_atom_site_label_1
    _geom_bond_atom_site_label_2
    _geom_bond_site_symmetry_2
    _geom_bond_distance
    _geom_bond_publ_flag
    C2 N1 . 1.481(3) ?
    C2 C13 . 1.513(3) ?
    C2 C3 . 1.530(3) ?
    C2 H2 . 0.9800 ?
    C3 C4 . 1.515(4) ?
    C3 H3A . 0.9700 ?
    C3 H3B . 0.9700 ?
    C4 C5 . 1.528(4) ?
    C4 H4A . 0.9700 ?
    C4 H4B . 0.9700 ?
    C5 C21 . 1.511(4) ?
    C5 C6 . 1.539(3) ?
    C5 H5 . 0.9800 ?
    C6 N1 . 1.475(3) ?
    C6 C7 . 1.522(3) ?
    C6 H6 . 0.9800 ?
    C7 C8 . 1.387(3) ?
    C7 C12 . 1.394(4) ?
    C8 C9 . 1.395(4) ?
    C8 H8 . 0.9300 ?
    C9 C10 . 1.371(6) ?
    C9 H9 . 0.9300 ?
    C10 C11 . 1.366(5) ?
    C10 H10 . 0.9300 ?
    C11 C12 . 1.381(4) ?
    C11 H11 . 0.9300 ?
    C12 H12 . 0.9300 ?
    C13 C14 . 1.382(4) ?
    C13 C18 . 1.386(4) ?
    C14 C15 . 1.382(4) ?
    C14 H14 . 0.9300 ?
    C15 C16 . 1.366(5) ?
    C15 H15 . 0.9300 ?
    C16 C17 . 1.366(5) ?
    C16 H16 . 0.9300 ?
    C17 C18 . 1.386(4) ?
    C17 H17 . 0.9300 ?
    C18 H18 . 0.9300 ?
    C19 O1 . 1.230(3) ?
    C19 N1 . 1.364(3) ?
    C19 C20 . 1.499(4) ?
    C20 H20A . 0.9600 ?
    C20 H20B . 0.9600 ?
    C20 H20C . 0.9600 ?
    C21 H21A . 0.9600 ?
    C21 H21B . 0.9600 ?
    C21 H21C . 0.9600 ?
loop_
    _geom_angle_atom_site_label_1
    _geom_angle_atom_site_label_2
    _geom_angle_atom_site_label_3
    _geom_angle_site_symmetry_1
    _geom_angle_site_symmetry_3
    _geom_angle
    _geom_angle_publ_flag
    N1 C2 C13 . . 113.69(18) ?
    N1 C2 C3 . . 109.49(19) ?
    C13 C2 C3 . . 109.34(19) ?
    N1 C2 H2 . . 108.1 ?
    C13 C2 H2 . . 108.1 ?
    C3 C2 H2 . . 108.1 ?
    C4 C3 C2 . . 112.3(2) ?
    C4 C3 H3A . . 109.2 ?
    C2 C3 H3A . . 109.2 ?
    C4 C3 H3B . . 109.2 ?
    C2 C3 H3B . . 109.2 ?
    H3A C3 H3B . . 107.9 ?
    C3 C4 C5 . . 112.9(2) ?
    C3 C4 H4A . . 109.0 ?
    C5 C4 H4A . . 109.0 ?
    C3 C4 H4B . . 109.0 ?
    C5 C4 H4B . . 109.0 ?
    H4A C4 H4B . . 107.8 ?
    C21 C5 C4 . . 110.9(2) ?
    C21 C5 C6 . . 110.1(2) ?
    C4 C5 C6 . . 111.90(19) ?
    C21 C5 H5 . . 107.9 ?
    C4 C5 H5 . . 107.9 ?
    C6 C5 H5 . . 107.9 ?
    N1 C6 C7 . . 113.10(17) ?
    N1 C6 C5 . . 109.31(19) ?
    C7 C6 C5 . . 117.12(19) ?
    N1 C6 H6 . . 105.4 ?
    C7 C6 H6 . . 105.4 ?
    C5 C6 H6 . . 105.4 ?
    C8 C7 C12 . . 118.0(2) ?
    C8 C7 C6 . . 123.5(2) ?
    C12 C7 C6 . . 118.3(2) ?
    C7 C8 C9 . . 120.3(3) ?
    C7 C8 H8 . . 119.8 ?
    C9 C8 H8 . . 119.8 ?
    C10 C9 C8 . . 120.3(3) ?
    C10 C9 H9 . . 119.8 ?
    C8 C9 H9 . . 119.8 ?
    C11 C10 C9 . . 120.1(3) ?
    C11 C10 H10 . . 120.0 ?
    C9 C10 H10 . . 120.0 ?
    C10 C11 C12 . . 120.1(3) ?
    C10 C11 H11 . . 119.9 ?
    C12 C11 H11 . . 119.9 ?
    C11 C12 C7 . . 121.2(3) ?
    C11 C12 H12 . . 119.4 ?
    C7 C12 H12 . . 119.4 ?
    C14 C13 C18 . . 117.9(2) ?
    C14 C13 C2 . . 122.6(2) ?
    C18 C13 C2 . . 119.4(2) ?
    C15 C14 C13 . . 121.0(3) ?
    C15 C14 H14 . . 119.5 ?
    C13 C14 H14 . . 119.5 ?
    C16 C15 C14 . . 120.4(3) ?
    C16 C15 H15 . . 119.8 ?
    C14 C15 H15 . . 119.8 ?
    C17 C16 C15 . . 119.6(3) ?
    C17 C16 H16 . . 120.2 ?
    C15 C16 H16 . . 120.2 ?
    C16 C17 C18 . . 120.4(3) ?
    C16 C17 H17 . . 119.8 ?
    C18 C17 H17 . . 119.8 ?
    C13 C18 C17 . . 120.7(3) ?
    C13 C18 H18 . . 119.7 ?
    C17 C18 H18 . . 119.7 ?
    O1 C19 N1 . . 121.4(2) ?
    O1 C19 C20 . . 120.0(2) ?
    N1 C19 C20 . . 118.5(2) ?
    C19 C20 H20A . . 109.5 ?
    C19 C20 H20B . . 109.5 ?
    H20A C20 H20B . . 109.5 ?
    C19 C20 H20C . . 109.5 ?
    H20A C20 H20C . . 109.5 ?
    H20B C20 H20C . . 109.5 ?
    C5 C21 H21A . . 109.5 ?
    C5 C21 H21B . . 109.5 ?
    H21A C21 H21B . . 109.5 ?
    C5 C21 H21C . . 109.5 ?
    H21A C21 H21C . . 109.5 ?
    H21B C21 H21C . . 109.5 ?
    C19 N1 C6 . . 117.61(18) ?
    C19 N1 C2 . . 122.16(19) ?
    C6 N1 C2 . . 118.46(17) ?
loop_
    _geom_torsion_atom_site_label_1
    _geom_torsion_atom_site_label_2
    _geom_torsion_atom_site_label_3
    _geom_torsion_atom_site_label_4
    _geom_torsion_site_symmetry_1
    _geom_torsion_site_symmetry_2
    _geom_torsion_site_symmetry_3
    _geom_torsion_site_symmetry_4
    _geom_torsion
    _geom_torsion_publ_flag
    N1 C2 C3 C4 . . . . 56.0(3) ?
    C13 C2 C3 C4 . . . . -178.8(2) ?
    C2 C3 C4 C5 . . . . -45.0(3) ?
    C3 C4 C5 C21 . . . . 112.4(3) ?
    C3 C4 C5 C6 . . . . -11.0(3) ?
    C21 C5 C6 N1 . . . . -68.0(3) ?
    C4 C5 C6 N1 . . . . 55.8(3) ?
    C21 C5 C6 C7 . . . . 161.7(2) ?
    C4 C5 C6 C7 . . . . -74.5(3) ?
    N1 C6 C7 C8 . . . . -133.9(2) ?
    C5 C6 C7 C8 . . . . -5.4(4) ?
    N1 C6 C7 C12 . . . . 51.0(3) ?
    C5 C6 C7 C12 . . . . 179.5(2) ?
    C12 C7 C8 C9 . . . . 0.3(4) ?
    C6 C7 C8 C9 . . . . -174.8(3) ?
    C7 C8 C9 C10 . . . . 0.1(5) ?
    C8 C9 C10 C11 . . . . -0.3(5) ?
    C9 C10 C11 C12 . . . . 0.1(5) ?
    C10 C11 C12 C7 . . . . 0.4(5) ?
    C8 C7 C12 C11 . . . . -0.6(4) ?
    C6 C7 C12 C11 . . . . 174.8(2) ?
    N1 C2 C13 C14 . . . . 40.9(3) ?
    C3 C2 C13 C14 . . . . -81.8(3) ?
    N1 C2 C13 C18 . . . . -141.6(2) ?
    C3 C2 C13 C18 . . . . 95.7(3) ?
    C18 C13 C14 C15 . . . . 0.6(4) ?
    C2 C13 C14 C15 . . . . 178.1(2) ?
    C13 C14 C15 C16 . . . . 0.0(5) ?
    C14 C15 C16 C17 . . . . -0.2(5) ?
    C15 C16 C17 C18 . . . . 0.0(5) ?
    C14 C13 C18 C17 . . . . -0.8(4) ?
    C2 C13 C18 C17 . . . . -178.4(2) ?
    C16 C17 C18 C13 . . . . 0.6(4) ?
    O1 C19 N1 C6 . . . . 13.1(3) ?
    C20 C19 N1 C6 . . . . -166.3(2) ?
    O1 C19 N1 C2 . . . . 177.7(2) ?
    C20 C19 N1 C2 . . . . -1.7(3) ?
    C7 C6 N1 C19 . . . . -108.2(2) ?
    C5 C6 N1 C19 . . . . 119.4(2) ?
    C7 C6 N1 C2 . . . . 86.6(2) ?
    C5 C6 N1 C2 . . . . -45.8(2) ?
    C13 C2 N1 C19 . . . . 64.0(3) ?
    C3 C2 N1 C19 . . . . -173.40(18) ?
    C13 C2 N1 C6 . . . . -131.6(2) ?
    C3 C2 N1 C6 . . . . -8.9(3) ?
loop_
    _geom_hbond_atom_site_label_D
    _geom_hbond_atom_site_label_H
    _geom_hbond_atom_site_label_A
    _geom_hbond_site_symmetry_A
    _geom_hbond_distance_DH
    _geom_hbond_distance_HA
    _geom_hbond_distance_DA
    _geom_hbond_angle_DHA
    _geom_hbond_publ_flag
    C20 H20B O1 2_656 0.96 2.44 3.292(3) 148.4 yes
_shelx_space_group_comment
;
The symmetry employed for this shelxl refinement is uniquely defined
by the following loop, which should always be used as a source of
symmetry information in preference to the above space-group names.
They are only intended as comments.
;
_shelx_estimated_absorpt_T_min     0.979
_shelx_estimated_absorpt_T_max     0.983
_shelx_hkl_file
;
  -5   0   0   21.80    0.77
  -6   0   0   44.72    1.42
  -6   0   0   41.26    1.30
  -7   0   0   21.54    0.91
  -7   0   0   22.49    1.01
  -8   0   0    0.53    0.23
  -8   0   0    0.94    0.28
  -8   0   0    0.41    0.26
  -9   0   0    0.45    0.23
  -9   0   0    0.07    0.22
  -9   0   0    0.27    0.21
  -9   0   0    0.16    0.22
  -9   0   0    0.31    0.27
 -10   0   0    7.33    0.66
 -10   0   0    8.28    0.82
 -10   0   0    7.52    0.71
 -10   0   0    6.97    0.82
 -10   0   0    8.20    0.67
   0  -1   0   -0.24    0.03
   0  -1   0   -0.18    0.05
   0  -1   0   -0.23    0.04
   0  -1   0   -0.18    0.04
   0  -1   0   -0.17    0.06
   0   1   0   -0.10    0.06
   0   1   0   -0.03    0.06
   0   1   0   -0.07    0.05
   0   1   0   -0.16    0.03
   0   1   0   -0.14    0.05
   0   1   0   -0.25    0.04
   1  -1   0  279.07    5.67
   1  -1   0  280.86    5.70
   1  -1   0  282.99    5.64
  -1  -1   0  265.41    5.63
  -1  -1   0  267.14    5.61
  -1  -1   0  271.76    5.63
   1  -1   0  277.74    5.63
  -1  -1   0  272.12    5.68
  -1   1   0  278.13    5.66
   1   1   0  266.81    5.69
   1   1   0  268.64    5.67
  -1   1   0  284.02    5.67
  -1   1   0  280.46    5.63
  -1   1   0  278.10    5.62
   1   1   0  271.94    5.69
  -1   1   0  278.48    5.67
  -2  -1   0   69.25    1.45
  -2  -1   0   66.92    1.45
   2  -1   0   66.33    1.51
  -2  -1   0   66.20    1.56
   2  -1   0   65.94    1.44
  -2   1   0   68.47    1.44
  -2   1   0   68.14    1.44
  -2   1   0   68.58    1.58
   2   1   0   68.67    1.45
   2   1   0   66.55    1.45
  -2   1   0   66.21    1.52
   2   1   0   68.26    1.56
  -3  -1   0  104.02    2.42
  -3  -1   0  104.19    2.22
  -3  -1   0  104.03    2.22
   3  -1   0  108.61    2.22
  -3   1   0  106.32    2.44
   3   1   0  105.56    2.23
  -3   1   0  108.04    2.21
  -3   1   0  105.04    2.35
  -4  -1   0   60.95    1.62
  -4   1   0   62.81    1.62
  -4   1   0   62.22    1.54
  -5  -1   0    2.59    0.30
  -5   1   0    3.37    0.29
  -5   1   0    3.00    0.33
  -6  -1   0    0.99    0.25
  -6  -1   0    0.92    0.20
  -6   1   0    0.73    0.20
  -6   1   0    1.15    0.26
  -7  -1   0    8.90    0.55
  -7  -1   0    8.07    0.62
  -7   1   0    8.64    0.59
  -7   1   0    7.65    0.52
  -8  -1   0   10.61    0.64
  -8  -1   0   11.14    0.77
  -8   1   0    9.77    0.70
  -8   1   0   11.23    0.66
  -8   1   0   10.62    0.63
  -8   1   0   10.00    0.75
  -9  -1   0   -0.11    0.22
  -9  -1   0    0.47    0.24
  -9  -1   0    0.23    0.21
  -9   1   0   -0.16    0.21
  -9   1   0   -0.04    0.27
  -9   1   0    0.18    0.27
  -9   1   0    0.48    0.21
 -10  -1   0    1.79    0.38
 -10  -1   0    2.04    0.39
 -10   1   0    2.07    0.48
 -10   1   0    1.54    0.40
   0  -2   0  257.89    5.39
   0  -2   0  262.80    5.30
   0  -2   0  258.30    5.35
   0  -2   0  255.26    5.34
   0  -2   0  250.20    5.38
   0   2   0  252.37    5.39
   0   2   0  260.82    5.29
   0   2   0  248.55    5.34
   0   2   0  251.47    5.38
   0   2   0  262.40    5.35
   0   2   0  261.44    5.34
   1  -2   0   21.68    0.62
  -1  -2   0   20.09    0.62
  -1  -2   0   20.57    0.55
   1  -2   0   22.05    0.63
   1  -2   0   22.20    0.51
   1  -2   0   21.10    0.58
  -1  -2   0   21.17    0.66
  -1  -2   0   20.53    0.59
  -1  -2   0   20.66    0.60
  -1  -2   0   20.24    0.59
   1  -2   0   21.34    0.59
   1   2   0   20.72    0.56
  -1   2   0   22.14    0.64
   1   2   0   21.21    0.66
  -1   2   0   22.56    0.64
   1   2   0   21.03    0.58
   1   2   0   20.82    0.62
  -1   2   0   21.85    0.50
   1   2   0   21.22    0.60
  -1   2   0   21.29    0.59
  -1   2   0   21.88    0.58
   2  -2   0   73.23    1.63
  -2  -2   0   67.00    1.64
  -2  -2   0   68.79    1.66
  -2  -2   0   65.19    1.52
   2  -2   0   71.10    1.57
  -2  -2   0   66.31    1.57
  -2  -2   0   67.44    1.56
   2  -2   0   72.04    1.57
   2   2   0   67.85    1.58
   2   2   0   66.12    1.56
   2   2   0   66.56    1.64
  -2   2   0   70.47    1.45
  -2   2   0   71.62    1.64
  -2   2   0   72.02    1.57
  -2   2   0   72.16    1.56
  -2   2   0   72.00    1.70
  -2   2   0   70.32    1.51
  -3  -2   0  151.73    3.30
   3  -2   0  159.53    3.41
   3  -2   0  156.98    3.30
   3  -2   0  155.57    3.30
  -3  -2   0  152.82    3.46
  -3  -2   0  156.28    3.31
  -3   2   0  155.19    3.30
  -3   2   0  156.97    3.29
  -3   2   0  154.87    3.51
  -3   2   0  153.81    3.41
  -3   2   0  160.66    3.27
   3   2   0  153.70    3.31
   3   2   0  154.55    3.46
   3   2   0  153.21    3.32
   4  -2   0   26.41    0.68
  -4  -2   0   25.14    0.69
  -4  -2   0   25.31    0.68
   4  -2   0   23.07    0.66
  -4  -2   0   25.04    0.87
   4   2   0   25.37    0.86
  -4   2   0   26.12    0.67
  -4   2   0   27.48    0.73
  -4   2   0   26.69    0.91
   4   2   0   25.28    0.70
  -4   2   0   27.48    0.66
  -4   2   0   27.04    0.82
   4   2   0   25.64    0.69
   5  -2   0    2.78    0.20
  -5  -2   0    3.07    0.19
  -5  -2   0    3.38    0.35
   5  -2   0    2.36    0.17
  -5   2   0    2.88    0.30
   5   2   0    3.21    0.22
  -5   2   0    3.63    0.26
  -5   2   0    3.25    0.37
  -6  -2   0    0.64    0.21
  -6   2   0    1.05    0.23
  -6   2   0    0.70    0.24
  -6   2   0    0.77    0.17
  -7  -2   0   11.62    0.72
  -7  -2   0   11.65    0.58
  -7   2   0   11.54    0.64
  -7   2   0   10.52    0.56
  -7   2   0   11.13    0.71
  -8  -2   0    1.84    0.35
  -8  -2   0    1.86    0.30
  -8  -2   0    1.49    0.35
  -8   2   0    1.69    0.33
  -8   2   0    2.52    0.46
  -8   2   0    1.80    0.29
  -9  -2   0    1.88    0.38
  -9  -2   0    3.26    0.51
  -9   2   0    2.58    0.50
  -9   2   0    2.34    0.34
  -9   2   0    1.54    0.35
   0  -3   0   -0.19    0.12
   0  -3   0    0.11    0.08
   0  -3   0    0.04    0.09
   0  -3   0    0.23    0.14
   0  -3   0    0.20    0.12
   0  -3   0    0.22    0.07
   0   3   0    0.15    0.08
   0   3   0    0.01    0.15
   0   3   0    0.10    0.12
   0   3   0    0.02    0.09
   0   3   0    0.13    0.11
  -1  -3   0   53.65    1.38
  -1  -3   0   55.20    1.38
   1  -3   0   58.14    1.24
  -1  -3   0   53.97    1.45
   1  -3   0   58.18    1.39
  -1  -3   0   54.66    1.34
  -1  -3   0   55.12    1.38
   1  -3   0   60.10    1.40
  -1  -3   0   55.11    1.44
   1  -3   0   58.90    1.44
   1  -3   0   58.49    1.45
   1  -3   0   58.57    1.27
  -1   3   0   59.32    1.26
  -1   3   0   58.75    1.40
   1   3   0   54.34    1.43
   1   3   0   55.83    1.40
   1   3   0   55.47    1.38
  -1   3   0   58.84    1.49
  -1   3   0   58.66    1.38
   1   3   0   55.84    1.46
  -1   3   0   60.50    1.47
   1   3   0   51.90    1.33
  -1   3   0   56.87    1.45
  -2  -3   0   38.24    1.07
   2  -3   0   38.62    1.02
  -2  -3   0   40.68    1.13
   2  -3   0   37.89    1.11
  -2  -3   0   37.31    0.95
   2  -3   0   39.39    1.08
   2  -3   0   38.34    1.02
  -2  -3   0   36.80    1.07
  -2  -3   0   38.13    1.01
  -2  -3   0   39.05    1.02
   2   3   0   38.28    1.08
  -2   3   0   38.87    0.88
  -2   3   0   38.34    1.02
  -2   3   0   38.14    1.00
   2   3   0   38.91    1.04
   2   3   0   37.34    0.94
  -2   3   0   39.85    1.10
  -2   3   0   39.97    1.14
   2   3   0   39.23    1.02
   3  -3   0   22.10    0.68
  -3  -3   0   21.88    0.68
  -3  -3   0   22.00    0.63
   3  -3   0   22.83    0.69
   3  -3   0   22.80    0.74
  -3  -3   0   22.80    0.79
  -3  -3   0   22.42    0.78
  -3   3   0   22.73    0.61
  -3   3   0   22.29    0.78
   3   3   0   22.24    0.68
   3   3   0   22.86    0.71
  -3   3   0   22.25    0.83
   3   3   0   23.10    0.79
  -3   3   0   23.20    0.69
  -4  -3   0    3.66    0.35
   4  -3   0    3.41    0.25
  -4  -3   0    2.87    0.25
  -4  -3   0    3.39    0.25
   4  -3   0    3.45    0.26
   4   3   0    2.92    0.23
  -4   3   0    3.07    0.33
   4   3   0    3.31    0.27
  -4   3   0    3.94    0.38
  -4   3   0    3.22    0.25
  -4   3   0    3.41    0.18
  -4   3   0    3.36    0.25
  -5  -3   0    8.41    0.54
  -5  -3   0    8.99    0.39
   5  -3   0    8.62    0.39
   5  -3   0    8.64    0.38
  -5  -3   0    9.31    0.43
  -5   3   0    9.15    0.38
   5   3   0    8.24    0.38
  -5   3   0    8.95    0.52
  -5   3   0    8.84    0.36
   5   3   0    8.76    0.41
  -5   3   0    9.71    0.61
   6  -3   0    0.15    0.12
  -6  -3   0   -0.01    0.17
  -6  -3   0    0.03    0.12
  -6  -3   0    0.21    0.18
  -6  -3   0    0.28    0.19
   6  -3   0    0.00    0.05
  -6   3   0    0.02    0.19
   6   3   0    0.01    0.11
  -6   3   0    0.28    0.12
  -6   3   0   -0.26    0.20
   6   3   0    0.09    0.14
  -6   3   0    0.28    0.20
  -7  -3   0    3.26    0.42
  -7  -3   0    2.87    0.43
  -7   3   0    2.78    0.45
  -7   3   0    3.04    0.40
  -7   3   0    3.30    0.30
   7   3   0    3.42    0.29
  -8  -3   0    0.25    0.24
  -8  -3   0    0.34    0.24
  -8   3   0    0.64    0.33
  -8   3   0    0.51    0.26
  -9  -3   0    1.85    0.41
  -9  -3   0    1.96    0.43
  -9   3   0    1.87    0.45
  -9   3   0    2.04    0.41
   0  -4   0  128.55    2.94
   0  -4   0  131.10    3.04
   0  -4   0  128.24    2.93
   0  -4   0  128.89    2.84
   0   4   0  130.55    3.04
   0   4   0  128.01    2.95
   0   4   0  128.12    2.93
  -1  -4   0   21.00    0.69
   1  -4   0   22.96    0.75
   1  -4   0   22.02    0.74
  -1  -4   0   24.38    0.73
   1  -4   0   22.82    0.62
  -1  -4   0   21.43    0.74
   1  -4   0   23.40    0.60
   1  -4   0   23.10    0.78
  -1  -4   0   22.34    0.83
   1   4   0   21.01    0.75
  -1   4   0   23.56    0.84
   1   4   0   19.51    0.69
  -1   4   0   23.05    0.76
  -1   4   0   23.43    0.80
   1   4   0   20.73    0.82
  -2  -4   0   17.24    0.71
  -2  -4   0   17.42    0.66
   2  -4   0   17.25    0.64
  -2  -4   0   16.81    0.56
  -2  -4   0   17.16    0.64
   2  -4   0   17.63    0.64
   2  -4   0   17.69    0.48
  -2   4   0   17.87    0.65
  -2   4   0   17.72    0.46
   2   4   0   17.48    0.66
   2   4   0   17.21    0.63
   2   4   0   17.30    0.58
  -2   4   0   18.01    0.73
  -2   4   0   17.12    0.72
  -3  -4   0    0.81    0.14
   3  -4   0    0.66    0.17
   3  -4   0    0.72    0.17
  -3  -4   0    0.88    0.21
  -3  -4   0    0.72    0.17
  -3  -4   0    1.08    0.19
  -3   4   0    0.87    0.18
  -3   4   0    0.78    0.09
  -3   4   0    0.60    0.20
   3   4   0    1.01    0.17
  -3   4   0    1.04    0.25
   3   4   0    1.01    0.21
   4  -4   0   13.35    0.55
  -4  -4   0   13.07    0.55
   4  -4   0   13.71    0.56
  -4  -4   0   13.05    0.48
  -4  -4   0   13.71    0.67
  -4  -4   0   12.20    0.63
  -4   4   0   12.69    0.43
  -4   4   0   12.99    0.67
  -4   4   0   13.26    0.55
   4   4   0   13.43    0.57
  -4   4   0   14.13    0.73
   4   4   0   13.00    0.54
  -5  -4   0    1.90    0.31
  -5  -4   0    2.09    0.24
  -5  -4   0    2.33    0.27
   5  -4   0    1.98    0.27
  -5  -4   0    1.99    0.33
   5  -4   0    2.19    0.27
  -5   4   0    1.92    0.36
  -5   4   0    1.70    0.22
   5   4   0    2.21    0.28
   5   4   0    2.15    0.29
  -5   4   0    1.71    0.33
  -5   4   0    2.29    0.27
   6  -4   0    4.77    0.35
  -6  -4   0    4.99    0.51
  -6  -4   0    4.20    0.48
  -6   4   0    4.38    0.48
  -6   4   0    4.96    0.57
   6   4   0    4.76    0.38
   7  -4   0    1.09    0.21
  -7  -4   0    0.91    0.29
  -7  -4   0    0.84    0.29
  -7   4   0    0.66    0.31
   7   4   0    0.63    0.20
  -7   4   0    0.69    0.29
  -8  -4   0    1.12    0.33
  -8  -4   0    0.33    0.26
   8   4   0    1.08    0.23
  -8   4   0    1.41    0.44
  -8   4   0    0.64    0.30
  -9  -4   0   -0.34    0.25
  -9  -4   0   -0.20    0.26
  -9   4   0    0.20    0.34
   0  -5   0    0.06    0.11
   0  -5   0    0.04    0.22
   0  -5   0   -0.03    0.15
   0   5   0   -0.37    0.21
   0   5   0    0.30    0.17
   0   5   0   -0.04    0.16
   1  -5   0    2.69    0.24
   1  -5   0    3.67    0.38
  -1  -5   0    2.35    0.26
  -1  -5   0    2.69    0.36
  -1  -5   0    2.43    0.26
  -1  -5   0    2.46    0.30
   1  -5   0    2.93    0.24
   1   5   0    3.02    0.35
   1   5   0    2.44    0.38
  -1   5   0    2.98    0.39
   1   5   0    2.51    0.29
  -1   5   0    2.94    0.34
  -1   5   0    3.24    0.35
   2  -5   0   19.02    0.56
   2  -5   0   19.50    0.76
  -2  -5   0   20.12    0.68
  -2  -5   0   19.78    0.76
  -2  -5   0   20.95    0.78
  -2  -5   0   20.44    0.88
  -2   5   0   17.78    0.85
  -2   5   0   20.98    0.86
   2   5   0   19.29    0.77
   2   5   0   19.44    0.70
  -2   5   0   19.02    0.76
  -3  -5   0    5.35    0.44
  -3  -5   0    6.51    0.54
   3  -5   0    6.61    0.45
  -3  -5   0    5.14    0.44
  -3  -5   0    5.55    0.33
   3  -5   0    5.59    0.62
  -3   5   0    6.13    0.52
  -3   5   0    6.84    0.59
   3   5   0    6.25    0.46
  -3   5   0    5.81    0.44
  -4  -5   0   29.64    0.87
   4  -5   0   31.77    1.04
  -4  -5   0   31.07    1.02
  -4  -5   0   30.84    1.16
  -4  -5   0   32.63    1.16
   4  -5   0   29.46    1.00
  -4   5   0   32.13    1.25
  -4   5   0   29.47    1.15
   4   5   0   31.56    1.06
   4   5   0   31.07    1.02
  -4   5   0   30.81    1.01
  -5  -5   0    3.26    0.43
   5  -5   0    3.47    0.39
  -5  -5   0    3.75    0.46
  -5  -5   0    3.87    0.39
   5   5   0    4.74    0.45
  -5   5   0    4.06    0.39
  -5   5   0    3.21    0.46
  -5   5   0    3.27    0.48
  -6  -5   0    6.33    0.60
   6  -5   0    6.06    0.45
  -6  -5   0    5.84    0.60
   6   5   0    6.04    0.48
  -6   5   0    6.30    0.71
  -6   5   0    6.05    0.60
  -7  -5   0    1.42    0.37
  -7  -5   0    1.40    0.38
   7  -5   0    1.48    0.27
  -7   5   0    1.03    0.39
  -7   5   0    1.60    0.39
   7   5   0    1.64    0.30
  -8  -5   0    0.55    0.35
   8  -5   0    0.86    0.24
  -8  -5   0    0.67    0.35
   8   5   0    0.41    0.22
  -8   5   0    0.81    0.41
  -8   5   0   -0.19    0.30
   0  -6   0   15.28    0.60
   0  -6   0   15.79    0.75
   0   6   0   16.35    0.88
   0   6   0   15.10    0.75
   0   6   0   15.88    0.74
   1  -6   0   12.16    0.48
  -1  -6   0   12.61    0.58
   1  -6   0   11.84    0.49
   1  -6   0   12.56    0.67
  -1  -6   0   12.80    0.79
  -1  -6   0   12.48    0.67
  -1   6   0   12.78    0.79
   1   6   0   12.01    0.67
   1   6   0   13.53    0.80
  -1   6   0   11.88    0.66
   1   6   0   11.24    0.61
  -1   6   0   12.61    0.69
  -2  -6   0    0.68    0.21
  -2  -6   0    0.59    0.32
   2  -6   0    1.08    0.27
   2  -6   0    0.59    0.17
  -2  -6   0    0.76    0.28
  -2   6   0    0.77    0.37
  -2   6   0    0.77    0.26
  -2   6   0    0.93    0.29
   2   6   0    0.64    0.24
   2   6   0    0.59    0.22
  -3  -6   0   38.72    1.27
   3  -6   0   40.21    1.28
  -3  -6   0   35.62    1.28
  -3  -6   0   38.02    1.40
   3   6   0   37.44    1.10
  -3   6   0   36.25    1.23
   3   6   0   37.69    1.28
  -3   6   0   40.24    1.45
  -3   6   0   40.48    1.43
   4  -6   0   10.51    0.63
  -4  -6   0    9.57    0.66
  -4  -6   0   10.20    0.62
  -4  -6   0    9.74    0.76
  -4   6   0   10.81    0.79
   4   6   0   10.17    0.64
  -4   6   0   12.35    0.81
  -4   6   0   11.04    0.63
  -5  -6   0    0.28    0.29
   5  -6   0    0.11    0.23
  -5  -6   0    0.60    0.33
  -5  -6   0    0.34    0.25
  -5   6   0    0.45    0.32
   5   6   0    0.02    0.22
  -5   6   0    0.18    0.32
  -6  -6   0    0.41    0.28
  -6  -6   0    0.14    0.31
   6  -6   0    0.56    0.25
  -6   6   0    0.39    0.33
  -6   6   0    0.61    0.34
   6   6   0    1.00    0.28
   7  -6   0    1.25    0.30
  -7  -6   0    0.58    0.32
  -7  -6   0    0.76    0.36
  -7   6   0    0.53    0.40
  -7   6   0    1.39    0.47
   7   6   0    0.98    0.30
   0  -7   0   -0.13    0.14
   0  -7   0   -0.12    0.23
   0   7   0    0.02    0.30
   0   7   0   -0.02    0.21
   0   7   0    0.11    0.23
  -1  -7   0   -0.20    0.14
   1  -7   0    0.09    0.22
  -1  -7   0    0.02    0.30
   1  -7   0   -0.28    0.15
  -1  -7   0   -0.20    0.22
  -1   7   0    0.06    0.22
   1   7   0    0.14    0.28
  -1   7   0   -0.11    0.30
  -1   7   0    0.22    0.23
   1   7   0    0.10    0.22
   1   7   0    0.02    0.23
   2  -7   0    0.16    0.25
  -2  -7   0    0.15    0.25
  -2  -7   0   -0.69    0.28
  -2  -7   0    0.08    0.18
  -2   7   0    0.08    0.22
   2   7   0   -0.10    0.22
  -2   7   0   -0.17    0.22
   2   7   0   -0.13    0.19
  -2   7   0    0.23    0.33
  -3  -7   0    1.42    0.32
   3  -7   0    1.70    0.34
  -3  -7   0    1.08    0.39
  -3  -7   0    2.02    0.40
  -3   7   0    1.49    0.38
   3   7   0    1.22    0.33
  -3   7   0    1.71    0.35
   3   7   0    1.33    0.27
  -3   7   0    1.71    0.44
  -4  -7   0    0.26    0.25
   4  -7   0    0.05    0.24
  -4  -7   0   -0.39    0.30
  -4  -7   0   -0.11    0.20
  -4   7   0   -0.09    0.27
  -4   7   0   -0.32    0.32
   4   7   0    0.02    0.21
  -4   7   0   -0.23    0.19
  -5  -7   0    0.62    0.30
   5  -7   0    0.57    0.28
  -5  -7   0    0.81    0.41
   5   7   0    0.94    0.32
  -5   7   0    0.77    0.42
  -5   7   0    0.57    0.37
  -6  -7   0    0.48    0.31
   6  -7   0    0.84    0.30
  -6  -7   0   -0.67    0.31
   6   7   0    0.73    0.30
  -6   7   0    0.51    0.41
  -6   7   0    0.33    0.36
   0  -8   0    4.45    0.56
   0   8   0    4.06    0.58
   0   8   0    3.73    0.58
   0   8   0    3.34    0.47
  -1  -8   0    1.19    0.26
   1  -8   0    1.07    0.36
  -1  -8   0    1.31    0.39
  -1   8   0    1.17    0.36
   1   8   0    0.89    0.33
  -1   8   0    1.17    0.44
  -1   8   0    1.40    0.38
   1   8   0    0.68    0.29
  -2  -8   0    0.22    0.37
  -2  -8   0    0.45    0.30
   2  -8   0    0.01    0.30
  -2  -8   0    0.14    0.23
  -2   8   0    0.78    0.34
  -2   8   0    0.63    0.39
  -2   8   0    0.35    0.29
   2   8   0    0.28    0.28
  -3  -8   0    4.29    0.49
   3  -8   0    5.06    0.58
  -3  -8   0    4.93    0.66
  -3  -8   0    4.87    0.57
   3   8   0    4.48    0.55
  -3   8   0    5.16    0.63
  -3   8   0    6.02    0.66
  -3   8   0    4.00    0.60
  -4  -8   0    0.00    0.39
  -4  -8   0    0.24    0.26
   4  -8   0    0.04    0.27
  -4  -8   0    0.26    0.35
  -4   8   0    0.34    0.34
   4   8   0    0.73    0.33
  -4   8   0    0.16    0.38
   5  -8   0   -0.12    0.26
  -5  -8   0   -0.11    0.27
  -5  -8   0   -0.82    0.38
  -5   8   0    0.03    0.36
  -5   8   0   -0.05    0.43
   5   8   0    0.11    0.28
   0  -9   0   -0.04    0.29
   0   9   0    0.21    0.34
   0   9   0    0.12    0.29
   0   9   0    0.25    0.31
  -1  -9   0    0.04    0.33
   1  -9   0   -0.18    0.27
  -1   9   0   -0.28    0.27
   1   9   0    0.10    0.30
  -1   9   0   -0.12    0.33
  -1   9   0    0.04    0.29
  -2  -9   0    0.68    0.36
   2  -9   0    0.05    0.29
   2   9   0    1.03    0.38
  -2   9   0    0.77    0.42
  -2   9   0    0.55    0.33
  -2   9   0   -0.17    0.32
  -3  -9   0    0.16    0.33
  -3  -9   0    0.02    0.33
   3  -9   0    0.64    0.33
  -3  -9   0   -0.06    0.41
  -3   9   0   -0.02    0.37
  -3   9   0    0.50    0.45
   3   9   0    0.10    0.32
  -3   9   0    0.73    0.53
 -10   0   1    1.27    0.37
 -10   0   1    0.73    0.35
 -10   0   1    1.08    0.33
 -10   0   1    0.63    0.28
 -10   0   1    0.79    0.35
  -9   0   1    0.28    0.26
  -9   0   1    0.62    0.25
  -9   0   1    0.34    0.25
  -9   0   1    0.04    0.20
  -9   0   1    0.23    0.21
  -8   0   1    2.08    0.34
  -8   0   1    1.89    0.33
  -8   0   1    2.80    0.38
  -8   0   1    2.66    0.40
  -8   0   1    2.70    0.42
  -7   0   1   60.01    1.77
  -7   0   1   60.51    1.84
  -6   0   1   38.23    1.26
   1   0  -1  842.73   16.89
  -1   0   1  798.00   16.51
   1   0  -1  790.97   16.74
   0   0  -1   -0.58    0.01
   0   0  -1   -0.59    0.01
   0   0   1   -0.59    0.01
   0   0  -1   -0.60    0.01
   0   0   1   -0.58    0.01
   0   0   1   -0.60    0.01
   1   0   1  123.61    2.59
  -1   0  -1  125.84    2.56
  -1   0  -1  124.32    2.59
   1   0   1  118.91    2.56
  -1   0  -1  128.25    2.56
   2   0   1  168.93    3.56
  -2   0  -1  175.77    3.56
  -2   0  -1  177.86    3.66
  -2   0  -1  170.71    3.56
  -3   0  -1    3.49    0.23
  -4   0  -1    9.91    0.44
  -5   0  -1   19.54    0.73
  -5   0  -1   21.26    0.85
  -6   0  -1    3.81    0.44
  -6   0  -1    3.26    0.36
  -7   0  -1    0.34    0.21
  -7   0  -1    0.35    0.18
  -7   0  -1    0.50    0.23
  -8   0  -1    0.77    0.24
  -8   0  -1    0.47    0.27
  -8   0  -1    0.43    0.26
  -9   0  -1    1.72    0.38
  -9   0  -1    2.13    0.36
  -9   0  -1    2.43    0.49
 -10  -1   1    2.65    0.44
 -10  -1   1    3.76    0.51
 -10  -1   1    3.04    0.47
 -10  -1   1    2.84    0.50
 -10   1   1    3.92    0.53
 -10   1   1    3.41    0.54
 -10   1   1    2.97    0.54
 -10   1   1    3.53    0.47
 -10   1   1    3.01    0.45
  -9  -1   1    0.80    0.31
  -9  -1   1    0.31    0.22
  -9  -1   1    0.27    0.23
  -9  -1   1    0.42    0.24
  -9   1   1    0.25    0.27
  -9   1   1    0.03    0.19
  -9   1   1    0.41    0.26
  -9   1   1    0.14    0.25
  -9   1   1    0.18    0.19
  -8  -1   1    3.58    0.45
  -8  -1   1    3.51    0.47
  -8  -1   1    3.12    0.39
  -8   1   1    3.15    0.39
  -8   1   1    3.55    0.47
  -8   1   1    3.39    0.42
  -8   1   1    3.45    0.40
  -7  -1   1    1.30    0.28
  -7  -1   1    1.06    0.28
  -7   1   1    1.35    0.32
  -7   1   1    1.02    0.27
  -7   1   1    1.69    0.27
  -6  -1   1    7.50    0.50
  -6   1   1    6.42    0.42
  -6   1   1    6.17    0.44
  -6   1   1    7.29    0.50
  -5  -1   1    3.58    0.33
  -5   1   1    3.51    0.33
  -5   1   1    4.02    0.30
  -5   1   1    4.05    0.31
  -4  -1   1   12.82    0.52
  -4   1   1   12.28    0.50
  -4   1   1   12.51    0.47
  -3  -1   1   45.68    1.03
  -3  -1   1   46.03    1.03
  -3  -1   1   44.34    1.17
   3  -1  -1   48.73    1.03
  -3   1   1   48.62    1.02
  -3   1   1   47.66    1.18
   3   1  -1   45.37    1.04
  -3   1   1   48.86    1.14
   2  -1  -1  322.54    6.43
  -2  -1   1  320.04    6.44
  -2  -1   1  319.81    6.44
   2  -1  -1  287.13    6.43
  -2  -1   1  313.69    6.50
  -2  -1   1  316.72    6.56
   2  -1  -1  321.61    6.54
  -2   1   1  318.96    6.43
  -2   1   1  315.56    6.54
  -2   1   1  323.69    6.43
  -2   1   1  320.42    6.47
   2   1  -1  312.28    6.50
   2   1  -1  310.43    6.49
   2   1  -1  305.81    6.50
  -1  -1   1  339.75    7.24
  -1  -1   1  348.26    7.27
   1  -1  -1  357.91    7.25
  -1  -1   1  353.85    7.25
   1  -1  -1  359.87    7.39
  -1  -1   1  357.26    7.30
   1  -1  -1  356.76    7.29
   1  -1  -1  357.32    7.29
  -1  -1   1  353.81    7.30
  -1   1   1  356.09    7.29
  -1   1   1  365.63    7.30
   1   1  -1  348.95    7.31
  -1   1   1  358.89    7.37
  -1   1   1  372.56    7.32
   1   1  -1  360.45    7.30
   1   1  -1  351.96    7.24
   1   1  -1  341.45    7.26
   1   1  -1  353.10    7.25
  -1   1   1  350.79    7.25
   0  -1  -1  432.36    8.79
   0  -1   1  429.74    8.90
   0  -1  -1  435.50    8.98
   0  -1   1  436.77    8.80
   0  -1   1  426.19    8.99
   0  -1  -1  431.83    8.98
   0  -1   1  446.20    8.80
   0  -1  -1  429.31    8.94
   0  -1  -1  424.02    8.79
   0  -1   1  427.86    8.82
   0  -1   1  428.85    8.79
   0   1  -1  438.94    8.98
   0   1   1  430.34    8.80
   0   1   1  430.19    8.88
   0   1   1  421.04    8.94
   0   1  -1  434.95    8.82
   0   1  -1  422.60    8.93
   0   1  -1  431.38    8.79
   0   1   1  425.33    8.88
   0   1  -1  443.38    8.98
   0   1  -1  430.23    8.92
   1  -1   1  477.69    9.78
   1  -1   1  474.00    9.73
   1  -1   1  490.61    9.88
  -1  -1  -1  479.28    9.70
  -1  -1  -1  482.60    9.74
  -1  -1  -1  481.64    9.67
  -1  -1  -1  470.70    9.66
   1  -1   1  469.54    9.81
   1   1   1  460.46    9.77
  -1   1  -1  469.09    9.73
  -1   1  -1  481.30    9.70
   1   1   1  471.48    9.81
  -1   1  -1  465.50    9.81
   1   1   1  467.78    9.74
   1   1   1  464.03    9.72
  -1   1  -1  478.51    9.75
  -1   1  -1  478.95    9.74
  -1   1  -1  478.97    9.71
   2  -1   1  203.49    4.21
  -2  -1  -1  203.62    4.21
  -2  -1  -1  196.45    4.35
   2  -1   1  210.66    4.21
   2  -1   1  204.06    4.34
   2  -1   1  204.83    4.24
  -2  -1  -1  198.52    4.21
   2   1   1  201.04    4.22
  -2   1  -1  207.29    4.21
   2   1   1  202.48    4.21
  -2   1  -1  199.77    4.24
   2   1   1  196.90    4.35
  -2   1  -1  210.75    4.21
  -2   1  -1  209.39    4.36
  -3  -1  -1   51.58    1.14
  -3  -1  -1   50.86    1.13
  -3  -1  -1   51.46    1.36
   3  -1   1   50.34    1.13
  -3   1  -1   51.21    1.13
  -3   1  -1   50.02    1.21
  -3   1  -1   50.10    1.12
   3   1   1   50.37    1.14
  -3   1  -1   50.31    1.31
   4  -1   1   12.28    0.35
  -4  -1  -1   11.49    0.34
  -4  -1  -1   11.38    0.44
  -4  -1  -1   12.25    0.57
  -4  -1  -1   12.19    0.35
   4   1   1   11.77    0.36
  -4   1  -1   11.83    0.45
  -4   1  -1   12.64    0.54
  -5  -1  -1   25.14    0.95
  -5  -1  -1   24.73    0.79
  -5   1  -1   25.11    0.79
  -5   1  -1   23.86    0.88
  -6  -1  -1    8.75    0.47
  -6  -1  -1    8.76    0.59
  -6   1  -1    7.70    0.51
  -6   1  -1    7.77    0.45
  -7  -1  -1   17.16    0.75
  -7  -1  -1   18.48    0.93
  -7   1  -1   18.46    0.88
  -7   1  -1   17.20    0.74
  -8  -1  -1    4.14    0.44
  -8  -1  -1    3.98    0.53
  -8   1  -1    5.19    0.60
  -8   1  -1    5.08    0.46
  -8   1  -1    3.94    0.50
  -9  -1  -1    1.60    0.40
  -9   1  -1    1.21    0.33
  -9   1  -1    1.71    0.31
  -9   1  -1    1.60    0.38
  -9   1  -1    1.46    0.41
  -9  -2   1    2.50    0.59
  -9  -2   1    2.15    0.41
  -9  -2   1    3.59    0.50
  -9   2   1    4.57    0.54
  -9   2   1    3.10    0.50
  -9   2   1    3.67    0.42
  -9   2   1    3.07    0.40
  -8  -2   1    0.61    0.26
  -8  -2   1    0.65    0.27
  -8   2   1    0.67    0.29
  -8   2   1    0.80    0.21
  -8   2   1    0.36    0.19
  -8   2   1    0.18    0.23
  -7  -2   1    6.96    0.56
  -7  -2   1    7.08    0.56
  -7   2   1    7.43    0.61
  -7   2   1    7.55    0.52
  -7   2   1    7.28    0.47
  -6  -2   1    4.33    0.41
  -6  -2   1    4.04    0.40
  -6   2   1    4.10    0.33
  -6   2   1    3.33    0.40
  -6   2   1    4.52    0.39
  -5  -2   1    3.09    0.32
  -5  -2   1    3.19    0.20
  -5  -2   1    3.55    0.21
  -5  -2   1    2.53    0.31
   5  -2  -1    3.47    0.20
  -5   2   1    3.71    0.26
  -5   2   1    3.66    0.32
  -5   2   1    4.28    0.39
   5   2  -1    3.14    0.22
  -4  -2   1  180.73    4.11
  -4  -2   1  183.35    3.87
   4  -2  -1  185.54    3.86
  -4  -2   1  186.07    4.07
  -4  -2   1  185.46    3.87
  -4   2   1  182.83    3.85
   4   2  -1  177.14    3.87
   4   2  -1  186.74    3.89
  -4   2   1  187.56    3.85
  -4   2   1  185.25    4.07
   4   2  -1  183.18    4.06
  -4   2   1  184.70    3.92
  -4   2   1  176.94    4.14
   3  -2  -1   21.02    0.67
  -3  -2   1   21.04    0.58
   3  -2  -1   20.70    0.58
   3  -2  -1   20.90    0.58
  -3  -2   1   21.36    0.67
  -3  -2   1   21.16    0.71
  -3  -2   1   20.79    0.58
  -3  -2   1   20.87    0.62
   3   2  -1   20.33    0.58
   3   2  -1   21.25    0.67
  -3   2   1   20.67    0.73
  -3   2   1   21.09    0.57
  -3   2   1   21.61    0.57
  -3   2   1   20.66    0.68
   3   2  -1   21.35    0.60
  -3   2   1   20.61    0.57
  -2  -2   1   13.94    0.47
  -2  -2   1   13.30    0.45
   2  -2  -1   14.61    0.44
  -2  -2   1   14.15    0.44
   2  -2  -1   13.78    0.44
  -2  -2   1   14.37    0.45
  -2  -2   1   14.71    0.51
   2  -2  -1   14.67    0.38
   2  -2  -1   15.12    0.50
  -2   2   1   14.29    0.52
  -2   2   1   14.28    0.44
   2   2  -1   14.46    0.47
   2   2  -1   14.19    0.45
  -2   2   1   14.60    0.51
   2   2  -1   14.18    0.44
  -2   2   1   13.60    0.34
  -2   2   1   14.85    0.39
  -2   2   1   14.29    0.43
  -1  -2   1  312.37    6.65
  -1  -2   1  313.05    6.70
   1  -2  -1  327.00    6.58
   1  -2  -1  320.72    6.64
   1  -2  -1  324.36    6.71
  -1  -2   1  323.09    6.66
   1  -2  -1  327.54    6.66
  -1  -2   1  313.68    6.65
  -1  -2   1  314.19    6.66
  -1  -2   1  324.92    6.68
  -1   2   1  317.06    6.69
   1   2  -1  322.71    6.67
  -1   2   1  319.71    6.65
  -1   2   1  329.68    6.72
   1   2  -1  317.98    6.66
  -1   2   1  323.15    6.57
  -1   2   1  316.19    6.64
  -1   2   1  330.67    6.74
   1   2  -1  327.88    6.65
   1   2  -1  320.85    6.66
   1   2  -1  320.41    6.66
   0  -2   1  391.74    7.99
   0  -2  -1  379.35    7.92
   0  -2   1  377.27    7.99
   0  -2  -1  387.10    7.97
   0  -2   1  396.02    7.97
   0  -2  -1  375.32    7.96
   0  -2  -1  396.47    8.02
   0  -2   1  387.32    7.94
   0  -2   1  394.61    7.97
   0  -2  -1  379.26    8.02
   0   2  -1  396.96    7.96
   0   2   1  375.92    7.93
   0   2  -1  385.31    7.99
   0   2   1  369.19    8.01
   0   2   1  386.35    7.96
   0   2   1  390.68    7.97
   0   2  -1  393.11    7.93
   0   2  -1  388.45    7.99
   0   2  -1  379.43    7.99
   0   2  -1  396.82    7.97
   0   2   1  388.05    8.02
   1  -2   1   71.28    1.62
   1  -2   1   72.89    1.62
  -1  -2  -1   69.01    1.68
  -1  -2  -1   72.16    1.68
  -1  -2  -1   69.50    1.62
   1  -2   1   73.16    1.69
  -1  -2  -1   69.05    1.52
   1  -2   1   73.56    1.58
  -1  -2  -1   68.87    1.61
   1  -2   1   73.37    1.64
   1   2   1   71.05    1.63
  -1   2  -1   72.89    1.70
  -1   2  -1   74.10    1.65
   1   2   1   69.14    1.68
   1   2   1   69.62    1.68
  -1   2  -1   73.97    1.62
   1   2   1   70.69    1.53
  -1   2  -1   74.83    1.63
   1   2   1   69.59    1.61
  -1   2  -1   73.50    1.58
   2  -2   1  141.50    3.11
  -2  -2  -1  142.92    3.09
  -2  -2  -1  144.58    2.99
   2  -2   1  146.17    3.10
  -2  -2  -1  146.91    3.19
   2  -2   1  145.28    3.09
  -2  -2  -1  146.61    3.10
  -2  -2  -1  145.66    3.22
  -2   2  -1  142.41    3.24
  -2   2  -1  141.06    2.97
   2   2   1  147.14    3.10
   2   2   1  144.30    3.11
  -2   2  -1  144.26    3.09
  -2   2  -1  143.16    3.08
   2   2   1  145.12    3.22
  -2   2  -1  145.40    3.14
  -2   2  -1  144.57    3.08
   3  -2   1  198.55    4.10
   3  -2   1  192.26    4.10
  -3  -2  -1  193.93    4.11
   3  -2   1  195.35    4.16
  -3  -2  -1  198.90    4.24
  -3  -2  -1  188.85    4.09
   3  -2   1  199.47    4.31
  -3  -2  -1  186.35    4.28
   3   2   1  192.51    4.12
   3   2   1  190.36    4.10
  -3   2  -1  195.51    4.09
  -3   2  -1  194.44    4.17
   3   2   1  192.05    4.29
  -3   2  -1  197.85    4.09
  -3   2  -1  198.48    4.14
  -3   2  -1  192.44    4.31
  -4  -2  -1    8.45    0.33
   4  -2   1    8.05    0.33
  -4  -2  -1    8.83    0.35
   4  -2   1    8.71    0.33
  -4  -2  -1    9.09    0.50
  -4   2  -1    9.01    0.33
  -4   2  -1    8.82    0.50
  -4   2  -1    8.40    0.40
  -4   2  -1    8.35    0.31
   4   2   1    8.23    0.35
   4   2   1    8.32    0.34
  -5  -2  -1    2.60    0.19
   5  -2   1    2.42    0.20
  -5  -2  -1    2.51    0.32
  -5   2  -1    2.63    0.18
   5   2   1    2.70    0.22
   5   2   1    1.95    0.19
  -5   2  -1    2.51    0.34
  -5   2  -1    2.97    0.30
  -6  -2  -1    0.40    0.21
  -6  -2  -1    0.64    0.17
  -6   2  -1    0.81    0.26
  -6   2  -1    0.70    0.21
   6   2   1    0.89    0.15
  -7  -2  -1    2.05    0.37
  -7  -2  -1    1.48    0.26
  -7   2  -1    1.90    0.31
  -7   2  -1    1.85    0.37
  -8  -2  -1    0.11    0.23
  -8  -2  -1   -0.02    0.16
  -8   2  -1    0.19    0.27
  -8   2  -1    0.19    0.16
  -8   2  -1   -0.21    0.18
  -9  -2  -1    1.16    0.37
  -9  -2  -1    0.72    0.30
  -9   2  -1    1.19    0.41
  -9   2  -1    1.07    0.37
  -9  -3   1    1.48    0.37
  -9  -3   1    1.00    0.33
  -9   3   1    0.96    0.34
  -9   3   1    0.91    0.40
  -8  -3   1    3.94    0.48
  -8  -3   1    5.28    0.60
  -8   3   1    4.36    0.58
  -8   3   1    4.18    0.50
  -8   3   1    4.96    0.43
  -7  -3   1   11.38    0.70
  -7  -3   1   10.62    0.70
  -7   3   1   10.56    0.67
  -7   3   1   10.22    0.51
  -7   3   1   10.18    0.50
   7   3  -1   10.90    0.44
  -7   3   1   11.60    0.76
  -6  -3   1    4.12    0.29
  -6  -3   1    3.68    0.42
  -6  -3   1    4.39    0.43
   6  -3  -1    3.45    0.27
  -6   3   1    3.35    0.44
   6   3  -1    3.94    0.28
   6   3  -1    4.23    0.32
  -6   3   1    3.87    0.29
  -6   3   1    4.00    0.42
  -6   3   1    4.12    0.25
  -5  -3   1    0.84    0.20
  -5  -3   1    1.11    0.23
  -5  -3   1    1.19    0.22
   5  -3  -1    1.09    0.17
   5  -3  -1    0.80    0.16
  -5  -3   1    1.46    0.19
  -5   3   1    1.09    0.24
   5   3  -1    1.38    0.19
  -5   3   1    1.08    0.16
  -5   3   1    0.95    0.14
   5   3  -1    1.92    0.23
  -5   3   1    1.03    0.26
  -4  -3   1    6.41    0.36
  -4  -3   1    6.33    0.43
  -4  -3   1    7.14    0.35
   4  -3  -1    6.75    0.33
  -4  -3   1    6.64    0.42
   4  -3  -1    6.70    0.33
  -4   3   1    7.26    0.28
  -4   3   1    6.73    0.43
   4   3  -1    7.08    0.34
  -4   3   1    7.47    0.34
  -4   3   1    6.59    0.30
   4   3  -1    7.02    0.42
   4   3  -1    6.69    0.36
  -3  -3   1   18.03    0.59
  -3  -3   1   17.43    0.64
   3  -3  -1   18.15    0.59
  -3  -3   1   16.92    0.57
  -3  -3   1   16.99    0.67
   3  -3  -1   18.84    0.59
  -3   3   1   18.32    0.44
   3   3  -1   17.51    0.58
  -3   3   1   18.51    0.48
   3   3  -1   17.72    0.60
  -3   3   1   17.22    0.69
   3   3  -1   16.90    0.63
  -3   3   1   18.13    0.58
  -3   3   1   17.24    0.68
   2  -3  -1   30.25    0.91
  -2  -3   1   31.35    0.83
  -2  -3   1   30.57    0.94
   2  -3  -1   29.67    0.84
  -2  -3   1   30.13    0.85
  -2  -3   1   30.48    0.90
  -2  -3   1   29.78    0.84
   2  -3  -1   28.77    0.84
   2  -3  -1   29.67    0.69
  -2  -3   1   30.29    0.88
  -2   3   1   30.06    0.93
   2   3  -1   31.25    0.89
   2   3  -1   31.40    0.87
   2   3  -1   29.65    0.82
  -2   3   1   29.44    0.92
  -2   3   1   29.57    0.83
  -2   3   1   29.37    0.84
  -2   3   1   29.04    0.95
   2   3  -1   31.33    0.85
   1  -3  -1   52.57    1.22
  -1  -3   1   54.14    1.34
  -1  -3   1   53.27    1.40
  -1  -3   1   53.27    1.32
   1  -3  -1   53.42    1.33
   1  -3  -1   53.94    1.40
   1  -3  -1   52.16    1.32
   1  -3  -1   53.76    1.36
  -1  -3   1   54.83    1.37
   1  -3  -1   53.40    1.17
  -1  -3   1   54.29    1.33
  -1   3   1   50.39    1.39
   1   3  -1   56.19    1.36
   1   3  -1   55.36    1.35
  -1   3   1   52.30    1.36
   1   3  -1   56.06    1.42
  -1   3   1   52.17    1.33
   1   3  -1   54.87    1.33
  -1   3   1   54.71    1.32
   1   3  -1   52.43    1.33
  -1   3   1   53.38    1.42
   1   3  -1   56.08    1.33
   0  -3  -1   30.25    0.93
   0  -3  -1   29.66    0.85
   0  -3  -1   30.68    0.78
   0  -3   1   30.69    0.88
   0  -3  -1   30.97    0.87
   0  -3  -1   30.03    0.92
   0  -3   1   32.04    0.92
   0  -3   1   32.10    0.87
   0  -3   1   31.45    0.87
   0  -3   1   32.70    0.82
   0  -3  -1   29.60    0.82
   0   3  -1   31.55    0.87
   0   3   1   30.60    0.92
   0   3  -1   32.50    0.81
   0   3  -1   32.19    0.92
   0   3   1   31.13    0.85
   0   3   1   27.89    0.82
   0   3   1   31.56    0.94
   0   3  -1   31.23    0.91
   0   3   1   30.19    0.87
   0   3  -1   30.36    0.89
  -1  -3  -1   35.19    0.93
   1  -3   1   33.07    0.92
   1  -3   1   31.28    0.91
  -1  -3  -1   35.32    1.00
   1  -3   1   32.67    0.97
   1  -3   1   31.12    0.84
   1  -3   1   33.03    0.95
  -1  -3  -1   36.71    0.93
  -1  -3  -1   36.22    0.84
  -1   3  -1   32.09    0.83
  -1   3  -1   31.24    0.89
   1   3   1   35.65    1.01
   1   3   1   36.59    0.95
  -1   3  -1   31.68    0.98
   1   3   1   35.88    1.00
  -1   3  -1   32.72    0.96
  -1   3  -1   31.60    0.91
   1   3   1   35.35    0.85
  -1   3  -1   31.47    0.97
   2  -3   1   28.10    1.00
  -2  -3  -1   27.98    0.90
   2  -3   1   29.24    0.86
  -2  -3  -1   28.73    0.70
  -2  -3  -1   29.30    0.83
  -2  -3  -1   28.67    0.89
   2  -3   1   29.82    0.83
  -2  -3  -1   29.93    0.92
   2  -3   1   27.47    0.82
   2   3   1   29.55    0.83
  -2   3  -1   29.11    0.83
   2   3   1   28.92    0.91
  -2   3  -1   28.74    0.82
  -2   3  -1   29.12    0.88
  -2   3  -1   28.95    0.94
  -2   3  -1   28.17    0.74
   2   3   1   28.90    0.84
   2   3   1   28.70    0.70
   3  -3   1    5.88    0.34
   3  -3   1    7.09    0.34
  -3  -3  -1    6.03    0.32
  -3  -3  -1    5.78    0.24
   3  -3   1    6.54    0.35
  -3  -3  -1    6.30    0.42
  -3   3  -1    6.30    0.33
   3   3   1    6.19    0.35
  -3   3  -1    6.58    0.32
  -3   3  -1    6.12    0.43
   3   3   1    5.71    0.32
  -3   3  -1    6.14    0.38
   4  -3   1    6.48    0.35
  -4  -3  -1    6.26    0.29
  -4  -3  -1    6.46    0.46
  -4  -3  -1    7.04    0.35
   4  -3   1    6.30    0.34
  -4   3  -1    6.84    0.49
  -4   3  -1    6.56    0.25
   4   3   1    7.00    0.37
  -4   3  -1    6.94    0.42
  -4   3  -1    6.28    0.33
   4   3   1    7.01    0.35
  -4   3  -1    6.34    0.37
  -5  -3  -1    1.40    0.27
  -5  -3  -1    1.68    0.20
  -5  -3  -1    1.90    0.21
   5  -3   1    1.72    0.22
   5  -3   1    1.86    0.22
  -5   3  -1    1.85    0.21
  -5   3  -1    1.75    0.17
  -5   3  -1    1.22    0.23
   5   3   1    1.71    0.23
   5   3   1    1.40    0.20
  -5   3  -1    1.74    0.27
  -5   3  -1    1.57    0.31
   6  -3   1    3.08    0.28
  -6  -3  -1    2.77    0.24
  -6  -3  -1    2.04    0.34
  -6   3  -1    2.62    0.24
   6   3   1    2.64    0.34
  -6   3  -1    2.54    0.33
  -6   3  -1    3.17    0.46
   6   3   1    2.84    0.29
  -7  -3  -1    0.36    0.24
  -7  -3  -1    0.95    0.28
  -7   3  -1    0.68    0.25
   7   3   1    0.64    0.18
  -7   3  -1    0.50    0.30
  -7   3  -1    0.54    0.16
  -8  -3  -1    1.69    0.38
  -8  -3  -1    1.42    0.37
  -8   3  -1    2.15    0.44
  -8   3  -1    1.77    0.36
  -9  -3  -1   -0.10    0.25
  -9  -3  -1    0.25    0.26
  -9   3  -1    0.48    0.36
  -9  -4   1    0.38    0.29
  -9  -4   1    0.60    0.34
  -9   4   1   -0.03    0.31
  -9   4   1    0.62    0.38
  -8  -4   1    0.36    0.28
  -8  -4   1    0.65    0.30
  -8   4   1    0.41    0.32
  -8   4   1    0.50    0.31
   8   4  -1    0.86    0.22
  -7  -4   1   16.14    0.86
  -7  -4   1   15.93    0.90
   7  -4  -1   15.73    0.59
  -7   4   1   15.88    0.96
  -7   4   1   15.20    0.83
   7   4  -1   16.65    0.64
   6  -4  -1    0.32    0.17
  -6  -4   1    0.25    0.19
  -6  -4   1    0.02    0.20
  -6   4   1    0.41    0.25
  -6   4   1    0.14    0.12
   6   4  -1    0.19    0.17
  -6   4   1    0.06    0.25
  -6   4   1    0.38    0.11
  -5  -4   1    7.33    0.54
  -5  -4   1    6.98    0.43
  -5  -4   1    7.70    0.54
   5  -4  -1    6.81    0.40
   5  -4  -1    6.93    0.41
  -5  -4   1    6.91    0.42
  -5   4   1    5.91    0.54
  -5   4   1    6.84    0.39
   5   4  -1    6.78    0.43
  -5   4   1    6.90    0.34
  -5   4   1    6.67    0.56
   5   4  -1    7.71    0.41
  -5   4   1    6.70    0.30
  -4  -4   1    3.61    0.32
   4  -4  -1    3.64    0.31
  -4  -4   1    2.35    0.31
   4  -4  -1    3.23    0.29
  -4  -4   1    3.20    0.34
  -4  -4   1    3.34    0.31
  -4   4   1    4.31    0.42
  -4   4   1    3.79    0.31
   4   4  -1    3.46    0.34
  -4   4   1    3.68    0.41
   4   4  -1    3.84    0.29
  -3  -4   1    1.48    0.24
  -3  -4   1    1.36    0.21
  -3  -4   1    1.39    0.20
   3  -4  -1    1.60    0.22
  -3  -4   1    1.31    0.23
   3  -4  -1    1.23    0.20
  -3   4   1    1.29    0.25
  -3   4   1    1.61    0.28
  -3   4   1    1.53    0.22
   3   4  -1    1.80    0.24
   3   4  -1    2.21    0.27
   2  -4  -1   34.32    1.00
  -2  -4   1   33.92    0.96
  -2  -4   1   34.02    1.01
   2  -4  -1   34.85    1.01
  -2  -4   1   34.88    1.05
  -2  -4   1   33.60    1.05
   2  -4  -1   33.60    0.80
  -2   4   1   35.08    1.10
  -2   4   1   33.76    1.10
   2   4  -1   35.41    0.98
   2   4  -1   34.07    1.04
  -2   4   1   35.06    1.01
   2   4  -1   33.48    1.02
   2   4  -1   34.00    0.99
   1  -4  -1   58.98    1.32
  -1  -4   1   59.46    1.49
  -1  -4   1   58.35    1.51
   1  -4  -1   59.60    1.52
  -1  -4   1   58.36    1.56
   1  -4  -1   60.90    1.52
  -1  -4   1   58.24    1.49
   1  -4  -1   60.57    1.54
   1  -4  -1   61.09    1.38
   1   4  -1   54.37    1.58
   1   4  -1   56.46    1.52
   1   4  -1   57.20    1.50
   1   4  -1   56.38    1.54
  -1   4   1   60.70    1.63
  -1   4   1   58.98    1.55
  -1   4   1   58.26    1.52
   0  -4  -1   88.18    2.22
   0  -4   1   89.24    2.15
   0  -4  -1   87.99    2.12
   0  -4  -1   88.51    2.01
   0  -4   1   86.86    2.04
   0  -4  -1   87.65    2.07
   0   4  -1   99.62    2.48
   0   4  -1   86.87    2.15
   0   4  -1   88.03    2.03
   0   4   1   87.06    2.21
   0   4  -1   88.44    2.20
   0   4   1   85.72    2.13
   0   4  -1   88.30    2.13
   0   4   1   88.78    2.09
   1  -4   1   11.64    0.44
  -1  -4  -1   12.14    0.44
   1  -4   1   11.17    0.50
  -1  -4  -1   13.79    0.62
  -1  -4  -1   13.52    0.50
   1  -4   1   11.51    0.34
  -1  -4  -1   12.80    0.53
   1  -4   1   11.26    0.51
   1   4   1   11.64    0.59
  -1   4  -1   11.20    0.55
  -1   4  -1   11.30    0.51
  -1   4  -1   10.57    0.56
   1   4   1   12.35    0.46
   1   4   1   12.34    0.51
   1   4   1   12.40    0.54
  -1   4  -1   11.21    0.40
  -2  -4  -1    3.68    0.31
  -2  -4  -1    3.62    0.29
   2  -4   1    3.56    0.30
   2  -4   1    3.94    0.31
  -2  -4  -1    4.22    0.37
   2  -4   1    3.65    0.25
  -2  -4  -1    4.03    0.22
  -2   4  -1    3.55    0.21
   2   4   1    3.55    0.24
  -2   4  -1    3.78    0.36
  -2   4  -1    4.19    0.39
   2   4   1    4.14    0.31
   2   4   1    4.35    0.34
  -2   4  -1    3.86    0.31
   3  -4   1   11.34    0.52
   3  -4   1   12.22    0.52
  -3  -4  -1   11.79    0.61
  -3  -4  -1   11.46    0.38
  -3  -4  -1   12.03    0.52
  -3   4  -1   11.69    0.52
  -3   4  -1   11.36    0.41
   3   4   1   12.41    0.55
  -3   4  -1   12.05    0.60
   3   4   1   12.12    0.51
  -4  -4  -1    0.59    0.12
  -4  -4  -1    0.72    0.23
  -4  -4  -1    0.93    0.20
   4  -4   1    0.96    0.20
   4  -4   1    1.30    0.23
  -4   4  -1    0.90    0.26
   4   4   1    0.84    0.20
  -4   4  -1    1.00    0.25
   4   4   1    0.81    0.22
  -4   4  -1    0.82    0.17
  -4   4  -1    1.55    0.22
   5  -4   1    1.68    0.26
  -5  -4  -1    1.27    0.20
  -5  -4  -1    1.75    0.25
  -5  -4  -1    1.43    0.30
   5  -4   1    1.85    0.25
  -5   4  -1    1.60    0.25
   5   4   1    1.47    0.26
  -5   4  -1    1.81    0.36
  -5   4  -1    1.43    0.30
   5   4   1    1.46    0.24
  -5   4  -1    1.91    0.25
  -6  -4  -1    3.94    0.47
  -6  -4  -1    4.55    0.51
   6  -4   1    4.88    0.36
  -6   4  -1    4.77    0.48
  -6   4  -1    4.45    0.57
   6   4   1    4.63    0.38
  -7  -4  -1    2.93    0.43
  -7  -4  -1    3.00    0.47
   7  -4   1    2.77    0.31
  -7   4  -1    2.67    0.48
  -7   4  -1    2.42    0.40
   7   4   1    3.19    0.34
  -8  -4  -1    0.04    0.26
  -8  -4  -1    0.33    0.25
  -8   4  -1   -0.25    0.23
   8   4   1    0.15    0.16
  -8   4  -1    0.05    0.33
  -8  -5   1    0.09    0.30
   8  -5  -1    0.21    0.19
  -8  -5   1   -0.02    0.27
  -8   5   1    0.09    0.31
  -8   5   1    0.35    0.35
   8   5  -1    0.32    0.21
  -7  -5   1   -0.22    0.24
   7  -5  -1    0.41    0.20
  -7  -5   1   -0.05    0.25
  -7   5   1    0.16    0.30
  -7   5   1   -0.04    0.27
   7   5  -1    0.47    0.22
  -6  -5   1    0.31    0.27
   6  -5  -1   -0.02    0.18
  -6  -5   1    0.16    0.24
   6   5  -1    0.15    0.20
  -6   5   1   -0.08    0.24
  -6   5   1    0.36    0.30
  -5  -5   1    6.43    0.46
  -5  -5   1    6.24    0.56
   5  -5  -1    6.62    0.46
  -5  -5   1    5.59    0.55
   5   5  -1    5.89    0.47
  -5   5   1    6.35    0.61
  -5   5   1    6.55    0.61
  -5   5   1    6.53    0.44
  -4  -5   1    9.73    0.55
   4  -5  -1    8.94    0.51
  -4  -5   1   10.21    0.65
   4  -5  -1    9.45    0.53
  -4  -5   1    8.90    0.46
  -4  -5   1    9.53    0.61
   4   5  -1    8.36    0.49
  -4   5   1    9.40    0.52
  -4   5   1    9.86    0.67
  -4   5   1    9.01    0.67
   4   5  -1    9.13    0.55
  -3  -5   1   15.28    0.67
  -3  -5   1   14.57    0.74
   3  -5  -1   13.66    0.63
  -3  -5   1   13.98    0.58
  -3  -5   1   13.61    0.68
  -3   5   1   13.61    0.63
  -3   5   1   14.50    0.75
   3   5  -1   14.24    0.66
  -3   5   1   13.60    0.77
   3   5  -1   14.29    0.60
  -2  -5   1   10.09    0.63
  -2  -5   1    9.30    0.47
  -2  -5   1   10.30    0.54
  -2  -5   1    9.41    0.52
   2  -5  -1    8.47    0.49
   2  -5  -1    8.86    0.31
   2   5  -1    8.85    0.53
   2   5  -1    9.63    0.50
  -2   5   1    9.17    0.64
  -2   5   1    8.27    0.50
  -2   5   1    8.53    0.54
   1  -5  -1   10.77    0.39
   1  -5  -1   10.61    0.44
  -1  -5   1   10.66    0.55
  -1  -5   1   10.19    0.50
   1  -5  -1    9.86    0.53
  -1  -5   1   10.51    0.63
  -1   5   1   10.69    0.55
  -1   5   1    9.74    0.54
  -1   5   1   10.53    0.67
   1   5  -1   11.20    0.56
   1   5  -1   11.15    0.66
   1   5  -1   11.41    0.58
   0  -5  -1   38.96    1.18
   0  -5   1   39.13    1.08
   0  -5   1   38.88    1.18
   0  -5  -1   39.71    1.05
   0  -5  -1   39.58    1.13
   0  -5  -1   38.54    1.28
   0   5  -1   38.25    1.20
   0   5   1   36.70    1.26
   0   5   1   37.86    1.14
   0   5  -1   40.52    1.29
   0   5  -1   37.77    1.18
   0   5   1   39.44    1.20
   1  -5   1   33.84    1.07
   1  -5   1   33.65    0.81
  -1  -5  -1   32.31    1.05
   1  -5   1   33.89    0.93
  -1  -5  -1   32.92    1.18
  -1  -5  -1   32.12    0.95
  -1  -5  -1   33.19    0.99
   1   5   1   33.65    1.19
  -1   5  -1   32.49    0.89
  -1   5  -1   33.11    1.12
   1   5   1   33.04    1.08
  -1   5  -1   32.23    1.14
  -1   5  -1   34.25    1.08
   1   5   1   32.04    0.97
  -2  -5  -1    1.32    0.31
  -2  -5  -1    1.34    0.17
  -2  -5  -1    1.09    0.22
   2  -5   1    1.21    0.19
   2  -5   1    1.23    0.26
  -2  -5  -1    1.23    0.21
   2   5   1    1.20    0.25
  -2   5  -1    1.59    0.27
  -2   5  -1    1.36    0.32
  -2   5  -1    1.71    0.32
   2   5   1    1.35    0.20
  -2   5  -1    1.48    0.15
  -3  -5  -1    5.25    0.52
   3  -5   1    5.25    0.43
  -3  -5  -1    4.53    0.26
  -3  -5  -1    4.65    0.42
  -3  -5  -1    4.68    0.40
   3   5   1    4.62    0.43
  -3   5  -1    4.09    0.23
  -3   5  -1    5.02    0.49
  -3   5  -1    4.62    0.49
  -3   5  -1    4.24    0.40
  -4  -5  -1   17.91    0.88
   4  -5   1   17.10    0.73
  -4  -5  -1   18.57    0.75
   4  -5   1   17.30    0.72
  -4  -5  -1   18.42    0.83
  -4   5  -1   16.97    0.83
   4   5   1   17.12    0.75
  -4   5  -1   16.53    0.87
   4   5   1   16.82    0.79
  -4   5  -1   17.99    0.73
  -5  -5  -1    2.28    0.32
  -5  -5  -1    2.49    0.41
  -5  -5  -1    2.06    0.34
   5  -5   1    2.78    0.37
  -5   5  -1    2.17    0.41
  -5   5  -1    2.49    0.32
  -5   5  -1    2.39    0.41
   5   5   1    2.38    0.33
  -6  -5  -1    6.11    0.59
   6  -5   1    5.45    0.44
  -6  -5  -1    6.35    0.64
  -6   5  -1    4.74    0.60
   6   5   1    6.25    0.49
  -6   5  -1    4.96    0.54
  -7  -5  -1    0.38    0.31
   7  -5   1    0.40    0.22
  -7  -5  -1    0.88    0.32
   7   5   1    0.66    0.24
  -7   5  -1    0.44    0.36
  -7   5  -1    0.31    0.31
  -8  -5  -1    1.42    0.41
   8  -5   1    0.79    0.22
  -8  -5  -1    0.88    0.38
   8   5   1    1.28    0.27
  -8   5  -1    0.54    0.42
  -7  -6   1    0.34    0.31
  -7  -6   1    0.17    0.32
   7  -6  -1    0.48    0.25
  -7   6   1    0.65    0.38
   7   6  -1    0.32    0.24
  -7   6   1    0.13    0.38
   6  -6  -1    0.06    0.21
  -6  -6   1    0.07    0.23
  -6  -6   1    0.19    0.30
   6   6  -1    0.00    0.20
  -6   6   1   -0.13    0.31
  -6   6   1   -0.48    0.25
  -5  -6   1    2.45    0.40
  -5  -6   1    2.77    0.39
  -5  -6   1    3.01    0.46
   5  -6  -1    2.79    0.39
  -5   6   1    3.10    0.51
   5   6  -1    3.50    0.45
  -5   6   1    2.99    0.49
   4  -6  -1   36.94    1.20
  -4  -6   1   34.18    1.18
  -4  -6   1   33.49    1.29
  -4  -6   1   32.54    1.28
   4   6  -1   33.04    1.19
  -4   6   1   33.47    1.16
  -4   6   1   36.29    1.36
  -4   6   1   36.36    1.40
   3  -6  -1    3.26    0.43
  -3  -6   1    3.34    0.41
  -3  -6   1    3.60    0.42
  -3  -6   1    3.02    0.45
  -3   6   1    2.78    0.42
   3   6  -1    3.50    0.46
  -3   6   1    2.82    0.48
  -3   6   1    2.34    0.38
   3   6  -1    2.92    0.34
   2  -6  -1    4.36    0.25
   2  -6  -1    3.91    0.42
  -2  -6   1    4.75    0.51
  -2  -6   1    4.67    0.42
  -2  -6   1    4.07    0.42
  -2   6   1    4.39    0.46
   2   6  -1    5.79    0.47
  -2   6   1    4.59    0.56
  -2   6   1    5.39    0.51
   2   6  -1    5.17    0.52
  -1  -6   1    2.67    0.43
  -1  -6   1    2.58    0.30
  -1  -6   1    2.74    0.39
   1  -6  -1    2.11    0.34
   1  -6  -1    2.04    0.21
   1  -6  -1    2.04    0.24
  -1   6   1    2.49    0.36
   1   6  -1    3.20    0.47
  -1   6   1    2.63    0.36
   1   6  -1    2.39    0.35
  -1   6   1    2.65    0.46
   1   6  -1    3.07    0.40
   0  -6   1    6.28    0.41
   0  -6  -1    7.04    0.39
   0  -6  -1    6.50    0.47
   0  -6  -1    6.18    0.51
   0  -6   1    5.78    0.51
   0  -6  -1    7.59    0.70
   0   6  -1    7.26    0.64
   0   6  -1    5.86    0.51
   0   6   1    6.36    0.63
   0   6   1    6.70    0.48
   0   6  -1    6.48    0.51
   0   6   1    6.56    0.52
   1  -6   1    6.47    0.51
   1  -6   1    5.58    0.32
  -1  -6  -1    6.54    0.51
  -1  -6  -1    5.71    0.39
   1  -6   1    5.63    0.39
  -1  -6  -1    6.04    0.63
   1  -6   1    6.00    0.27
  -1   6  -1    6.64    0.62
  -1   6  -1    5.80    0.50
   1   6   1    4.55    0.46
  -1   6  -1    5.39    0.50
   1   6   1    5.84    0.43
   1   6   1    5.86    0.61
  -2  -6  -1   10.24    0.64
   2  -6   1   11.88    0.50
  -2  -6  -1   11.23    0.79
   2  -6   1   12.14    0.67
  -2  -6  -1   11.84    0.61
  -2  -6  -1   10.73    0.49
  -2   6  -1   11.56    0.72
  -2   6  -1   12.38    0.53
   2   6   1   10.44    0.64
  -2   6  -1   11.74    0.66
  -2   6  -1   12.15    0.78
   2   6   1   10.43    0.53
  -3  -6  -1    9.49    0.62
  -3  -6  -1   10.39    0.79
  -3  -6  -1   10.45    0.66
   3  -6   1   10.72    0.65
  -3   6  -1   11.85    0.65
   3   6   1    9.35    0.62
  -3   6  -1   10.88    0.74
  -3   6  -1   11.45    0.76
   4  -6   1    2.75    0.38
  -4  -6  -1    2.96    0.46
  -4  -6  -1    3.25    0.42
  -4  -6  -1    3.72    0.45
   4   6   1    2.96    0.39
  -4   6  -1    2.60    0.46
  -4   6  -1    3.34    0.41
  -4   6  -1    2.87    0.46
   5  -6   1    1.08    0.29
  -5  -6  -1    0.89    0.30
  -5  -6  -1    0.43    0.34
  -5   6  -1    0.84    0.37
   5   6   1    1.46    0.32
  -5   6  -1    1.35    0.41
  -6  -6  -1    1.82    0.45
   6  -6   1    1.81    0.33
  -6  -6  -1    2.23    0.42
  -6   6  -1    2.87    0.54
  -6   6  -1    1.88    0.44
   6   6   1    2.79    0.39
   7  -6   1    1.53    0.32
  -7  -6  -1    1.34    0.44
  -7  -6  -1    1.50    0.41
   7   6   1    1.55    0.34
  -7   6  -1    2.10    0.55
  -7   6  -1    1.86    0.45
   6  -7  -1   -0.31    0.22
  -6  -7   1   -0.28    0.25
  -6  -7   1   -0.72    0.31
  -6   7   1   -0.20    0.36
  -6   7   1   -0.47    0.27
   6   7  -1    0.20    0.25
  -5  -7   1    0.73    0.32
  -5  -7   1    0.83    0.40
   5  -7  -1    0.96    0.29
  -5   7   1    1.02    0.43
   5   7  -1    1.22    0.36
  -5   7   1    1.09    0.40
  -4  -7   1   -0.14    0.20
   4  -7  -1   -0.06    0.21
  -4  -7   1   -0.32    0.31
  -4  -7   1    0.88    0.31
  -4   7   1    0.36    0.23
  -4   7   1    0.16    0.36
   4   7  -1    0.78    0.29
  -4   7   1   -0.05    0.25
  -3  -7   1    8.40    0.67
   3  -7  -1    9.49    0.64
  -3  -7   1    9.70    0.79
  -3  -7   1    7.79    0.59
  -3   7   1    9.41    0.80
  -3   7   1    8.84    0.63
   3   7  -1    9.16    0.66
   3   7  -1    8.13    0.54
  -3   7   1    8.95    0.73
  -2  -7   1    0.85    0.36
  -2  -7   1    0.39    0.22
   2  -7  -1    0.54    0.26
  -2  -7   1    0.50    0.28
  -2   7   1    0.73    0.28
  -2   7   1    1.16    0.41
   2   7  -1    0.41    0.25
   2   7  -1    0.35    0.27
  -2   7   1    0.27    0.26
   1  -7  -1    0.21    0.24
   1  -7  -1    0.03    0.14
  -1  -7   1    0.22    0.19
  -1  -7   1    0.12    0.25
  -1   7   1    0.15    0.21
   1   7  -1    0.15    0.25
   1   7  -1    0.26    0.23
  -1   7   1    0.01    0.32
  -1   7   1    0.23    0.25
   0  -7   1    0.41    0.14
   0  -7  -1    0.47    0.30
   0  -7   1    0.22    0.18
   0  -7  -1    0.40    0.17
   0  -7   1    0.47    0.27
   0   7  -1    0.17    0.30
   0   7   1    0.23    0.22
   0   7  -1    0.34    0.25
   0   7   1    0.79    0.33
   0   7  -1    0.36    0.26
   0   7   1    0.62    0.29
  -1  -7  -1    1.80    0.27
   1  -7   1    1.41    0.25
  -1  -7  -1    1.80    0.37
   1  -7   1    1.78    0.37
  -1  -7  -1    1.83    0.44
  -1   7  -1    1.30    0.32
   1   7   1    2.09    0.33
  -1   7  -1    1.11    0.33
  -1   7  -1    1.53    0.41
   1   7   1    1.91    0.44
   1   7   1    1.88    0.36
  -2  -7  -1    2.13    0.41
   2  -7   1    1.59    0.34
  -2  -7  -1    1.87    0.30
  -2  -7  -1    1.45    0.42
  -2   7  -1    1.76    0.38
   2   7   1    1.86    0.36
   2   7   1    1.99    0.29
  -2   7  -1    1.51    0.34
  -2   7  -1    1.68    0.44
  -3  -7  -1    1.70    0.46
  -3  -7  -1    1.32    0.30
   3  -7   1    2.12    0.42
  -3  -7  -1    1.41    0.35
  -3   7  -1    1.76    0.42
   3   7   1    1.81    0.39
  -3   7  -1    1.42    0.33
  -3   7  -1    1.95    0.44
  -4  -7  -1    1.35    0.44
  -4  -7  -1    2.00    0.37
   4  -7   1    1.92    0.41
  -4  -7  -1    1.99    0.38
  -4   7  -1    1.40    0.42
   4   7   1    2.29    0.42
  -4   7  -1    1.43    0.33
  -4   7  -1    1.67    0.46
   5  -7   1    0.42    0.26
  -5  -7  -1    0.20    0.25
  -5  -7  -1   -0.47    0.33
  -5   7  -1    0.25    0.37
   5   7   1    0.13    0.23
  -5   7  -1   -0.07    0.30
  -6  -7  -1    1.97    0.49
   6  -7   1    3.20    0.48
  -6  -7  -1    2.40    0.47
  -6   7  -1    2.35    0.52
  -6   7  -1    1.79    0.53
   6   7   1    3.06    0.47
  -5  -8   1   -0.83    0.34
   5  -8  -1   -0.15    0.25
  -5  -8   1   -0.40    0.25
  -5   8   1   -0.35    0.32
   5   8  -1   -0.04    0.28
  -5   8   1    0.51    0.43
  -4  -8   1    0.84    0.33
  -4  -8   1    1.45    0.40
   4  -8  -1    0.70    0.32
  -4  -8   1    0.27    0.37
  -4   8   1   -0.15    0.41
  -4   8   1    0.99    0.39
   4   8  -1    1.20    0.37
  -3  -8   1   -0.34    0.21
  -3  -8   1   -0.23    0.33
   3  -8  -1   -0.08    0.25
  -3  -8   1   -0.03    0.27
  -3   8   1   -0.30    0.27
  -3   8   1    0.61    0.42
   3   8  -1    0.23    0.29
  -3   8   1   -0.14    0.23
   2  -8  -1    0.45    0.31
  -2  -8   1    0.55    0.26
  -2  -8   1    0.71    0.32
   2   8  -1    0.24    0.28
  -2   8   1    0.90    0.43
  -2   8   1    0.76    0.32
  -2   8   1    0.83    0.32
   2   8  -1    0.37    0.27
  -1  -8   1    1.24    0.29
  -1  -8   1    1.63    0.43
  -1  -8   1    1.21    0.24
   1  -8  -1    1.68    0.37
   1   8  -1    1.79    0.41
  -1   8   1    1.37    0.37
  -1   8   1    1.82    0.39
  -1   8   1    1.42    0.45
   1   8  -1    1.81    0.39
   0  -8  -1    1.84    0.43
   0  -8   1    1.67    0.41
   0   8   1    2.39    0.48
   0   8   1    1.81    0.47
   0   8   1    1.36    0.34
   0   8  -1    1.06    0.35
   0   8  -1    1.96    0.46
   0   8  -1    1.67    0.45
   1  -8   1    1.54    0.43
  -1  -8  -1    0.38    0.22
  -1  -8  -1    0.83    0.33
  -1  -8  -1    1.08    0.43
   1   8   1    1.37    0.38
  -1   8  -1    1.32    0.43
  -1   8  -1    0.99    0.37
  -1   8  -1    0.83    0.35
   1   8   1    0.75    0.29
   1   8   1    1.62    0.46
   2  -8   1   -0.11    0.23
  -2  -8  -1   -0.34    0.34
  -2  -8  -1   -0.07    0.17
  -2  -8  -1    0.17    0.29
   2   8   1   -0.19    0.24
  -2   8  -1   -0.11    0.31
  -2   8  -1    0.03    0.26
  -2   8  -1   -0.46    0.24
  -3  -8  -1   -0.30    0.36
   3  -8   1    0.57    0.29
  -3  -8  -1    1.07    0.36
  -3  -8  -1    0.06    0.23
  -3   8  -1    1.09    0.40
   3   8   1    0.62    0.32
  -3   8  -1    0.51    0.32
  -3   8  -1    0.94    0.41
  -4  -8  -1    1.96    0.39
  -4  -8  -1    2.47    0.56
   4  -8   1    1.67    0.38
   4   8   1    2.05    0.43
  -4   8  -1    1.49    0.49
  -4   8  -1    1.38    0.44
   5  -8   1    0.76    0.35
  -5  -8  -1   -0.28    0.25
  -5  -8  -1   -0.08    0.43
  -5   8  -1   -0.29    0.35
  -5   8  -1   -0.05    0.40
   5   8   1    0.12    0.28
  -3  -9   1    0.77    0.36
   3  -9  -1    1.60    0.46
  -3  -9   1    2.09    0.51
  -3   9   1    1.58    0.44
   3   9  -1    1.59    0.45
  -3   9   1    2.28    0.56
  -3   9   1    0.51    0.35
  -2  -9   1    1.08    0.40
   2  -9  -1    0.99    0.42
  -2   9   1    1.77    0.44
   2   9  -1    0.75    0.37
  -2   9   1    0.65    0.38
  -2   9   1    1.84    0.50
  -1  -9   1    0.35    0.35
   1  -9  -1    0.69    0.35
  -1   9   1    0.01    0.36
  -1   9   1   -0.16    0.28
   1   9  -1    0.12    0.32
  -1   9   1   -0.33    0.27
   0  -9   1    0.00    0.31
   0  -9  -1    1.10    0.40
   0   9   1    0.26    0.32
   0   9  -1    0.00    0.34
   0   9   1    0.99    0.44
   0   9  -1    0.76    0.36
  -1  -9  -1    0.76    0.38
   1  -9   1    0.61    0.35
  -1   9  -1    0.25    0.33
   1   9   1    1.09    0.40
  -1   9  -1    0.50    0.37
  -1   9  -1    0.71    0.41
  -2  -9  -1    0.78    0.36
   2  -9   1    0.90    0.40
  -2  -9  -1   -0.19    0.41
  -2   9  -1   -0.42    0.30
   2   9   1    0.90    0.37
  -2   9  -1    0.38    0.34
  -2   9  -1    1.17    0.46
 -10   0   2    3.03    0.50
 -10   0   2    3.43    0.53
 -10   0   2    4.69    0.57
 -10   0   2    3.28    0.48
 -10   0   2    3.02    0.47
  -9   0   2    3.39    0.43
  -9   0   2    3.92    0.47
  -9   0   2    3.44    0.48
  -9   0   2    3.35    0.48
  -9   0   2    4.09    0.49
  -8   0   2   18.16    0.85
  -8   0   2   17.88    0.88
  -8   0   2   16.66    0.83
  -8   0   2   17.30    0.86
  -8   0   2   17.81    0.91
  -7   0   2   10.63    0.63
  -7   0   2   10.42    0.64
  -7   0   2   10.41    0.60
  -6   0   2    6.32    0.42
  -6   0   2    6.02    0.43
  -5   0   2    2.60    0.27
  -5   0   2    2.34    0.25
  -4   0   2   11.28    0.46
  -4   0   2   11.85    0.49
  -3   0   2  121.38    2.69
  -3   0   2  121.81    2.71
  -2   0   2    6.66    0.28
   2   0  -2    6.50    0.27
  -2   0   2    6.68    0.22
   2   0  -2    6.60    0.21
  -2   0   2    6.82    0.22
   2   0  -2    6.52    0.26
  -2   0   2    6.72    0.27
   1   0  -2  100.03    2.08
  -1   0   2  100.03    2.08
  -1   0   2  101.91    2.16
   1   0  -2  100.70    2.12
  -1   0   2  101.58    2.15
   1   0  -2  103.46    2.16
  -1   0   2   98.88    2.11
   1   0  -2   95.28    2.11
   1   0  -2  103.06    2.15
   0   0   2  404.59    8.10
   0   0  -2  390.51    8.07
   0   0   2  393.01    8.29
   0   0   2  399.65    7.98
   0   0   2  401.81    8.06
   0   0   2  397.82    7.97
   0   0  -2  392.78    8.15
   0   0  -2  392.80    8.06
   0   0  -2  393.49    8.13
   0   0  -2  372.15    8.01
   0   0  -2  391.31    8.28
   0   0   2  386.17    8.09
   0   0   2  369.78    8.06
   0   0  -2  381.85    8.06
  -1   0  -2  509.98   10.17
  -1   0  -2  511.14   10.35
   1   0   2  507.71   10.21
  -1   0  -2  498.34   10.26
  -1   0  -2  497.46   10.21
  -1   0  -2  471.15   10.28
  -1   0  -2  503.43   10.19
   1   0   2  495.38   10.30
  -2   0  -2    4.65    0.20
   2   0   2    4.47    0.20
   2   0   2    4.16    0.20
  -2   0  -2    4.26    0.27
  -2   0  -2    4.22    0.22
   2   0   2    4.69    0.23
  -2   0  -2    4.18    0.19
  -3   0  -2  148.14    3.29
  -3   0  -2  151.06    3.42
  -3   0  -2  155.36    3.16
   3   0   2  148.78    3.17
  -3   0  -2  149.95    3.15
  -4   0  -2   75.86    1.61
  -4   0  -2   74.58    1.82
   4   0   2   73.18    1.62
  -4   0  -2   74.16    1.61
  -4   0  -2   72.75    1.96
  -5   0  -2    0.35    0.17
  -5   0  -2    0.29    0.14
  -6   0  -2    1.28    0.29
  -6   0  -2    1.79    0.28
  -7   0  -2   15.12    0.67
  -7   0  -2   15.28    0.89
  -7   0  -2   15.83    0.76
  -8   0  -2    1.44    0.32
  -8   0  -2    1.48    0.37
  -8   0  -2    1.20    0.26
  -9   0  -2    0.11    0.27
  -9   0  -2    0.17    0.26
 -10  -1   2    0.54    0.30
 -10  -1   2    0.35    0.28
 -10  -1   2    0.19    0.27
 -10  -1   2    0.61    0.30
 -10  -1   2    0.79    0.30
 -10   1   2    0.08    0.22
 -10   1   2   -0.04    0.29
 -10   1   2    0.27    0.30
 -10   1   2    0.03    0.27
 -10   1   2    0.05    0.24
  -9  -1   2    2.26    0.40
  -9  -1   2    1.80    0.36
  -9  -1   2    2.80    0.41
  -9  -1   2    2.11    0.41
  -9   1   2    1.80    0.34
  -9   1   2    1.93    0.40
  -9   1   2    1.63    0.32
  -9   1   2    2.74    0.45
  -9   1   2    0.88    0.30
  -8  -1   2    7.53    0.59
  -8  -1   2    7.37    0.59
  -8  -1   2    6.55    0.59
  -8   1   2    6.72    0.60
  -8   1   2    7.14    0.52
  -8   1   2    6.66    0.53
  -8   1   2    8.20    0.58
  -7  -1   2   36.23    1.28
  -7  -1   2   35.50    1.25
  -7  -1   2   37.16    1.28
  -7   1   2   36.83    1.22
  -7   1   2   38.85    1.34
  -7   1   2   35.68    1.17
  -7   1   2   35.51    1.23
  -6  -1   2   16.39    0.73
  -6  -1   2   17.56    0.74
  -6   1   2   16.01    0.68
  -6   1   2   15.57    0.71
  -6   1   2   16.05    0.65
  -5  -1   2    2.02    0.25
  -5  -1   2    1.63    0.23
  -5   1   2    2.93    0.26
  -5   1   2    2.67    0.24
  -5   1   2    2.82    0.30
  -4  -1   2   25.97    0.85
  -4  -1   2   26.98    0.81
   4   1  -2   27.06    0.65
  -4   1   2   29.02    0.82
  -4   1   2   28.55    0.78
  -4   1   2   29.20    0.87
   4   1  -2   24.50    0.64
   3  -1  -2   36.95    0.83
  -3  -1   2   36.15    1.00
  -3  -1   2   35.02    0.83
  -3  -1   2   35.31    0.84
  -3  -1   2   34.47    0.91
   3   1  -2   34.19    0.84
  -3   1   2   38.18    0.94
  -3   1   2   37.41    0.90
  -3   1   2   37.07    0.83
  -3   1   2   36.91    0.99
  -3   1   2   36.23    0.82
  -2  -1   2   72.66    1.59
  -2  -1   2   76.05    1.71
  -2  -1   2   74.28    1.61
   2  -1  -2   74.00    1.58
   2  -1  -2   73.07    1.69
   2  -1  -2   73.05    1.60
   2  -1  -2   69.76    1.59
  -2  -1   2   72.11    1.60
   2  -1  -2   74.73    1.64
  -2   1   2   74.47    1.70
  -2   1   2   76.09    1.59
  -2   1   2   76.15    1.65
   2   1  -2   73.18    1.61
  -2   1   2   73.31    1.59
   2   1  -2   72.94    1.60
  -2   1   2   73.16    1.60
  -1  -1   2  881.29   19.08
   1  -1  -2  937.85   19.29
  -1  -1   2  914.07   19.43
   1  -1  -2  916.06   18.93
   1  -1  -2  915.11   19.39
   1  -1  -2  954.80   19.16
   1  -1  -2  958.79   19.04
  -1  -1   2  905.78   18.91
  -1  -1   2  878.25   18.88
  -1  -1   2  924.63   19.35
   1  -1  -2  937.17   19.06
  -1  -1   2  929.95   19.06
   1   1  -2  907.76   18.89
  -1   1   2  960.35   19.26
  -1   1   2  936.37   19.12
   1   1  -2  913.80   19.09
  -1   1   2  969.73   19.27
  -1   1   2  967.73   19.04
   1   1  -2  902.74   19.00
  -1   1   2  925.13   18.98
  -1   1   2  946.45   19.57
   1   1  -2  922.68   19.08
   1   1  -2  918.59   19.26
   1   1  -2  924.34   19.38
   0  -1  -2  657.32   13.41
   0  -1  -2  681.34   13.46
   0  -1  -2  655.55   13.64
   0  -1   2  642.35   13.54
   0  -1  -2  636.52   13.63
   0  -1  -2  652.19   13.64
   0  -1   2  644.28   13.64
   0  -1   2  657.74   13.30
   0  -1   2  670.35   13.36
   0  -1   2  658.04   13.26
   0   1  -2  649.88   13.61
   0   1  -2  638.17   13.48
   0   1  -2  676.64   13.47
   0   1   2  615.12   13.72
   0   1   2  655.78   13.23
   0   1   2  633.49   13.59
   0   1   2  630.18   13.24
   0   1   2  655.49   13.48
   0   1  -2  650.43   13.57
   0   1  -2  649.57   13.35
   1  -1   2  963.92   20.34
   1  -1   2  988.96   20.28
  -1  -1  -2  973.84   19.68
   1  -1   2  990.08   19.77
  -1  -1  -2  964.56   19.73
  -1  -1  -2  966.00   19.94
  -1  -1  -2  954.31   19.91
  -1  -1  -2  984.73   20.35
   1  -1   2  983.06   20.02
   1  -1   2 1000.00   20.12
   1  -1   2  977.10   19.88
   1   1   2  975.62   19.99
   1   1   2  963.19   19.86
  -1   1  -2  977.12   20.23
  -1   1  -2  959.44   19.93
  -1   1  -2  974.53   20.04
  -1   1  -2  997.78   20.18
   1   1   2  958.10   19.97
  -1   1  -2  954.24   20.01
  -1   1  -2  973.53   19.86
   1   1   2  914.44   19.71
   1   1   2  952.70   20.04
  -2  -1  -2  418.06    8.53
   2  -1   2  417.50    8.61
   2  -1   2  424.92    8.50
  -2  -1  -2  415.65    8.49
  -2  -1  -2  391.84    8.44
  -2  -1  -2  409.70    8.67
  -2  -1  -2  421.23    8.50
   2  -1   2  421.85    8.51
   2   1   2  407.57    8.49
   2   1   2  406.20    8.50
  -2   1  -2  402.50    8.46
  -2   1  -2  421.51    8.51
  -2   1  -2  418.98    8.62
  -2   1  -2  423.36    8.49
   2   1   2  411.26    8.66
  -2   1  -2  419.99    8.50
  -3  -1  -2  207.38    4.68
   3  -1   2  220.04    4.62
  -3  -1  -2  208.72    4.43
   3  -1   2  215.99    4.44
  -3  -1  -2  209.73    4.42
   3  -1   2  214.10    4.43
  -3  -1  -2  204.94    4.45
  -3   1  -2  215.43    4.42
   3   1   2  209.54    4.43
   3   1   2  210.07    4.44
  -3   1  -2  215.92    4.46
  -3   1  -2  218.88    4.63
  -3   1  -2  211.14    4.42
  -4  -1  -2   83.05    1.84
  -4  -1  -2   81.96    1.94
  -4  -1  -2   86.21    2.19
   4  -1   2   84.54    1.86
   4   1   2   84.72    1.87
  -4   1  -2   85.63    2.10
  -4   1  -2   82.87    1.93
  -4   1  -2   84.76    1.83
  -4   1  -2   86.03    1.84
  -5  -1  -2    2.95    0.26
  -5  -1  -2    2.62    0.34
   5   1   2    3.06    0.21
  -5   1  -2    2.92    0.25
  -5   1  -2    2.86    0.34
   5   1   2    2.32    0.17
  -6  -1  -2   23.48    1.03
  -6  -1  -2   22.59    0.82
  -6   1  -2   22.41    0.79
  -6   1  -2   23.79    0.93
  -7  -1  -2   13.29    0.84
  -7  -1  -2   12.43    0.64
  -7   1  -2   13.24    0.75
  -7   1  -2   14.03    0.64
  -7   1  -2   15.20    0.88
  -8  -1  -2    1.30    0.35
  -8  -1  -2    1.40    0.29
  -8   1  -2    1.23    0.34
  -8   1  -2    1.74    0.30
  -8   1  -2    1.47    0.38
  -9  -1  -2    0.71    0.34
  -9   1  -2    0.79    0.33
  -9   1  -2    0.98    0.37
 -10  -2   2    1.27    0.38
 -10  -2   2    1.44    0.38
 -10  -2   2    1.24    0.39
 -10   2   2    2.62    0.48
 -10   2   2    1.23    0.42
  -9  -2   2    3.39    0.47
  -9  -2   2    4.43    0.56
  -9  -2   2    2.96    0.46
  -9   2   2    3.54    0.43
  -9   2   2    3.69    0.51
  -9   2   2    3.45    0.53
  -9   2   2    3.50    0.41
  -8  -2   2    0.13    0.20
  -8  -2   2    0.19    0.20
  -8  -2   2    0.53    0.25
  -8   2   2    0.10    0.17
  -8   2   2    0.30    0.18
  -8   2   2   -0.09    0.23
  -8   2   2    0.38    0.26
  -7  -2   2    3.18    0.39
  -7  -2   2    3.44    0.41
  -7   2   2    4.21    0.45
  -7   2   2    5.15    0.40
  -7   2   2    4.09    0.36
  -7   2   2    4.12    0.48
  -6  -2   2    0.75    0.19
  -6  -2   2    0.48    0.17
  -6   2   2    0.73    0.23
  -6   2   2    0.74    0.24
  -6   2   2    0.84    0.16
  -6   2   2    0.61    0.16
   6   2  -2    0.73    0.12
  -5  -2   2   11.20    0.38
  -5  -2   2   11.55    0.53
   5  -2  -2   11.13    0.37
  -5  -2   2   11.25    0.58
  -5   2   2   10.27    0.57
  -5   2   2   11.62    0.56
  -5   2   2   12.25    0.46
   5   2  -2   10.91    0.40
  -5   2   2   11.56    0.48
  -5   2   2   11.29    0.36
  -4  -2   2   41.84    1.13
   4  -2  -2   41.00    1.01
  -4  -2   2   42.98    1.02
   4  -2  -2   40.12    1.00
  -4  -2   2   41.62    1.23
  -4  -2   2   41.66    1.02
  -4   2   2   42.92    1.00
  -4   2   2   41.35    1.01
  -4   2   2   41.63    1.08
  -4   2   2   43.18    1.21
  -4   2   2   42.25    1.03
   4   2  -2   42.30    1.02
   4   2  -2   42.84    1.04
   3  -2  -2    0.20    0.08
   3  -2  -2    0.22    0.07
   3  -2  -2    0.17    0.08
  -3  -2   2    0.30    0.10
  -3  -2   2    0.19    0.09
  -3  -2   2    0.48    0.14
  -3  -2   2    0.19    0.10
   3  -2  -2    0.19    0.10
  -3  -2   2    0.18    0.09
   3   2  -2    0.12    0.08
   3   2  -2    0.11    0.09
  -3   2   2    0.25    0.08
  -3   2   2    0.22    0.09
  -3   2   2    0.44    0.14
  -3   2   2    0.10    0.07
  -3   2   2    0.18    0.05
   3   2  -2    0.18    0.08
   2  -2  -2   91.48    2.01
   2  -2  -2   90.63    2.00
  -2  -2   2   91.30    1.99
   2  -2  -2   93.73    1.98
   2  -2  -2   93.63    2.10
  -2  -2   2   89.08    2.01
  -2  -2   2   89.55    2.10
  -2  -2   2   90.25    2.05
  -2  -2   2   83.60    2.00
   2   2  -2   89.44    2.01
   2   2  -2   87.68    1.99
   2   2  -2   88.86    2.02
  -2   2   2   87.32    1.98
  -2   2   2   91.81    2.01
  -2   2   2   92.03    2.11
  -2   2   2   96.72    2.14
   2   2  -2   89.41    2.09
  -2   2   2   93.93    2.00
  -1  -2   2  328.83    6.87
  -1  -2   2  321.25    6.86
   1  -2  -2  334.65    6.88
   1  -2  -2  338.06    6.83
  -1  -2   2  323.38    6.82
   1  -2  -2  328.77    6.69
  -1  -2   2  328.36    6.82
   1  -2  -2  346.89    6.80
  -1  -2   2  311.33    6.78
   1  -2  -2  324.88    6.82
  -1  -2   2  319.84    6.85
  -1  -2   2  327.92    6.83
   1   2  -2  330.42    6.83
  -1   2   2  329.96    6.83
  -1   2   2  342.99    6.91
   1   2  -2  330.71    6.86
  -1   2   2  336.10    6.90
  -1   2   2  324.81    6.79
   1   2  -2  322.54    6.82
   1   2  -2  326.58    6.79
   1   2  -2  325.54    6.86
  -1   2   2  333.63    6.82
   0  -2  -2  230.74    4.74
   0  -2  -2  218.26    4.79
   0  -2  -2  221.53    4.73
   0  -2   2  221.88    4.66
   0  -2   2  228.29    4.74
   0  -2  -2  217.71    4.77
   0  -2   2  223.54    4.73
   0  -2   2  229.68    4.79
   0  -2  -2  225.99    4.74
   0  -2   2  223.04    4.74
   0  -2   2  229.88    4.74
   0   2  -2  220.10    4.73
   0   2  -2  229.34    4.74
   0   2   2  225.67    4.78
   0   2  -2  223.72    4.66
   0   2   2  230.70    4.81
   0   2   2  228.64    4.73
   0   2  -2  226.14    4.73
   0   2   2  221.09    4.67
   0   2  -2  224.24    4.79
   0   2  -2  230.84    4.73
   1  -2   2   37.65    0.97
   1  -2   2   38.54    1.04
  -1  -2  -2   39.10    0.97
   1  -2   2   37.52    0.86
  -1  -2  -2   39.04    1.05
  -1  -2  -2   40.29    1.02
  -1  -2  -2   40.31    0.98
   1  -2   2   37.61    0.97
   1  -2   2   39.05    0.97
   1  -2   2   37.89    0.95
   1   2   2   39.74    1.05
  -1   2  -2   37.93    0.96
   1   2   2   40.08    1.02
  -1   2  -2   37.18    0.96
   1   2   2   39.07    0.98
  -1   2  -2   37.27    1.04
   1   2   2   39.88    0.97
  -1   2  -2   38.59    0.96
  -1   2  -2   37.06    0.95
  -1   2  -2   36.64    0.85
  -2  -2  -2    7.69    0.38
   2  -2   2    8.31    0.34
  -2  -2  -2    7.58    0.33
  -2  -2  -2    7.62    0.32
  -2  -2  -2    7.83    0.41
   2  -2   2    8.43    0.34
   2  -2   2    8.20    0.40
   2  -2   2    8.43    0.32
  -2   2  -2    8.80    0.33
  -2   2  -2    8.59    0.37
  -2   2  -2    8.91    0.43
  -2   2  -2    8.52    0.34
  -2   2  -2    7.78    0.33
  -2   2  -2    8.75    0.28
   2   2   2    7.26    0.34
   2   2   2    7.43    0.33
   2   2   2    8.10    0.41
   3  -2   2   64.66    1.50
  -3  -2  -2   64.52    1.70
  -3  -2  -2   64.29    1.50
   3  -2   2   63.62    1.50
  -3  -2  -2   61.74    1.39
   3  -2   2   64.83    1.51
  -3  -2  -2   65.07    1.51
  -3  -2  -2   65.37    1.60
   3   2   2   64.72    1.52
  -3   2  -2   63.24    1.48
  -3   2  -2   63.52    1.46
   3   2   2   66.28    1.51
  -3   2  -2   63.81    1.52
  -3   2  -2   63.70    1.69
  -3   2  -2   65.10    1.57
  -3   2  -2   63.47    1.49
  -4  -2  -2    7.42    0.42
  -4  -2  -2    6.83    0.47
   4  -2   2    6.85    0.31
  -4  -2  -2    5.63    0.26
  -4  -2  -2    6.63    0.30
   4  -2   2    6.64    0.32
   4   2   2    6.57    0.32
  -4   2  -2    6.09    0.29
   4   2   2    6.27    0.31
  -4   2  -2    6.58    0.45
  -4   2  -2    6.84    0.35
   5  -2   2    2.65    0.23
  -5  -2  -2    2.32    0.20
  -5  -2  -2    2.58    0.22
  -5  -2  -2    2.28    0.33
  -5   2  -2    2.37    0.33
  -5   2  -2    2.42    0.26
  -5   2  -2    2.88    0.20
   5   2   2    2.96    0.25
   5   2   2    2.87    0.23
  -6  -2  -2    0.56    0.16
  -6  -2  -2    0.91    0.15
  -6  -2  -2    0.61    0.24
   6  -2   2    0.81    0.15
  -6   2  -2    0.89    0.27
   6   2   2    0.87    0.16
  -6   2  -2    0.58    0.18
  -7  -2  -2    1.34    0.23
  -7  -2  -2    1.94    0.38
  -7   2  -2    1.57    0.28
  -7   2  -2    1.54    0.35
  -8  -2  -2    1.69    0.39
  -8   2  -2    2.02    0.43
  -8   2  -2    1.02    0.27
  -9  -2  -2    1.50    0.41
  -9   2  -2    1.48    0.43
  -9   2  -2    0.81    0.37
  -9  -3   2    1.09    0.34
  -9  -3   2    0.63    0.32
  -9  -3   2    1.29    0.32
  -9   3   2    0.57    0.34
  -9   3   2    1.32    0.39
  -8  -3   2    1.06    0.33
  -8  -3   2    1.26    0.30
  -8   3   2    0.64    0.31
  -8   3   2    0.82    0.32
  -8   3   2    1.05    0.26
  -7  -3   2    5.35    0.50
  -7  -3   2    5.01    0.55
  -7   3   2    5.24    0.40
   7   3  -2    5.14    0.33
  -7   3   2    6.16    0.39
  -7   3   2    5.40    0.58
  -7   3   2    6.05    0.53
  -6  -3   2   41.96    1.31
  -6  -3   2   40.61    1.40
  -6  -3   2   40.39    1.06
   6  -3  -2   41.30    1.06
  -6   3   2   41.08    1.35
  -6   3   2   41.49    1.45
   6   3  -2   39.86    1.07
   6   3  -2   42.60    1.10
  -6   3   2   41.06    1.03
  -6   3   2   40.92    1.10
  -6   3   2   41.53    1.15
  -5  -3   2    8.34    0.47
   5  -3  -2    8.21    0.37
  -5  -3   2    8.35    0.38
  -5  -3   2    8.50    0.55
   5  -3  -2    8.54    0.38
  -5  -3   2    8.30    0.48
   5   3  -2    7.77    0.36
  -5   3   2    8.01    0.51
  -5   3   2    8.74    0.57
  -5   3   2    8.10    0.36
  -5   3   2    8.27    0.33
   5   3  -2    8.14    0.40
  -5   3   2    8.01    0.37
  -4  -3   2   25.81    0.83
  -4  -3   2   26.93    0.78
  -4  -3   2   25.88    0.93
  -4  -3   2   26.67    0.85
   4  -3  -2   26.45    0.77
   4  -3  -2   26.66    0.77
   4   3  -2   24.61    0.78
  -4   3   2   27.35    0.77
  -4   3   2   26.82    0.93
  -4   3   2   26.97    0.65
   4   3  -2   25.72    0.77
   4   3  -2   24.59    0.83
  -4   3   2   27.27    0.73
  -4   3   2   27.65    0.98
   3  -3  -2   30.52    0.86
  -3  -3   2   30.50    0.89
  -3  -3   2   30.74    0.98
   3  -3  -2   31.01    0.77
  -3  -3   2   30.51    0.89
   3  -3  -2   30.99    0.87
  -3  -3   2   31.01    0.87
   3   3  -2   30.11    0.85
  -3   3   2   31.05    0.87
  -3   3   2   29.99    0.99
  -3   3   2   31.31    0.99
   3   3  -2   30.20    0.89
  -3   3   2   29.87    0.79
   3   3  -2   32.23    0.89
  -2  -3   2   88.32    2.18
   2  -3  -2   92.54    2.09
  -2  -3   2   89.20    2.08
   2  -3  -2   93.47    1.98
  -2  -3   2   87.04    2.09
  -2  -3   2   90.48    2.09
   2  -3  -2   92.59    2.18
   2  -3  -2   91.79    2.08
  -2  -3   2   90.27    2.09
  -2  -3   2   89.32    2.16
   2   3  -2   86.48    2.09
  -2   3   2   90.48    2.09
   2   3  -2   88.87    2.08
   2   3  -2   89.01    2.13
  -2   3   2   92.62    1.99
  -2   3   2   94.11    2.23
  -2   3   2   91.59    2.07
  -2   3   2   90.05    2.19
   2   3  -2   89.40    2.08
  -2   3   2   91.66    2.18
   2   3  -2   87.99    2.10
  -1  -3   2    0.56    0.15
   1  -3  -2    0.44    0.17
  -1  -3   2    0.30    0.09
  -1  -3   2    0.34    0.12
   1  -3  -2    0.37    0.11
  -1  -3   2    0.52    0.17
  -1  -3   2    0.94    0.17
   1  -3  -2    0.23    0.11
  -1  -3   2    0.28    0.11
   1  -3  -2    0.14    0.04
  -1  -3   2    0.36    0.14
   1  -3  -2    0.24    0.12
   1  -3  -2    0.60    0.13
  -1   3   2    0.30    0.10
   1   3  -2    0.31    0.10
   1   3  -2    0.44    0.14
  -1   3   2    0.12    0.15
  -1   3   2    0.28    0.10
  -1   3   2    0.28    0.12
  -1   3   2    0.18    0.14
   1   3  -2    0.41    0.14
   1   3  -2    0.14    0.09
   1   3  -2    0.27    0.11
   0  -3  -2   99.49    2.23
   0  -3   2   96.98    2.22
   0  -3   2   97.96    2.25
   0  -3   2   97.93    2.30
   0  -3   2   98.24    2.26
   0  -3   2   99.94    2.29
   0  -3  -2   97.85    2.25
   0  -3  -2   99.76    2.35
   0  -3   2   99.52    2.15
   0   3  -2   96.39    2.31
   0   3   2   99.29    2.20
   0   3  -2   95.68    2.28
   0   3   2  103.29    2.35
   0   3   2  100.83    2.25
   0   3  -2   97.28    2.21
   0   3   2   97.76    2.33
   0   3  -2   98.68    2.27
   0   3   2   99.42    2.27
   0   3  -2   96.97    2.28
   0   3  -2   98.56    2.25
   1  -3   2   69.82    1.65
  -1  -3  -2   65.96    1.69
   1  -3   2   68.02    1.59
   1  -3   2   68.24    1.64
  -1  -3  -2   66.53    1.62
  -1  -3  -2   69.77    1.65
   1  -3   2   67.69    1.72
   1  -3   2   65.81    1.63
  -1  -3  -2   65.01    1.72
   1  -3   2   66.53    1.45
   1   3   2   69.05    1.64
  -1   3  -2   70.51    1.74
  -1   3  -2   67.26    1.65
   1   3   2   68.89    1.73
  -1   3  -2   68.55    1.63
  -1   3  -2   67.98    1.64
   1   3   2   71.11    1.66
   1   3   2   67.40    1.71
   1   3   2   65.22    1.49
  -1   3  -2   67.94    1.58
  -2  -3  -2   31.50    1.03
  -2  -3  -2   32.08    0.92
   2  -3   2   34.69    0.94
  -2  -3  -2   30.81    0.99
   2  -3   2   32.83    0.92
   2  -3   2   32.81    0.93
   2  -3   2   34.36    0.90
   2   3   2   32.64    1.01
   2   3   2   33.51    0.93
  -2   3  -2   33.84    0.93
   2   3   2   32.59    0.94
  -2   3  -2   35.91    1.08
  -2   3  -2   32.87    0.88
  -2   3  -2   33.69    0.95
  -3  -3  -2   11.55    0.47
   3  -3   2   12.56    0.49
   3  -3   2   11.97    0.47
  -3  -3  -2   11.89    0.60
   3  -3   2   13.02    0.49
   3   3   2   12.31    0.48
  -3   3  -2   12.13    0.51
   3   3   2   12.20    0.50
  -3   3  -2   12.06    0.49
  -3   3  -2   12.23    0.48
  -4  -3  -2   22.10    0.71
  -4  -3  -2   22.79    0.91
   4  -3   2   23.75    0.73
   4  -3   2   23.67    0.75
   4  -3   2   24.05    0.74
   4   3   2   21.97    0.72
  -4   3  -2   23.09    0.78
  -4   3  -2   21.43    0.70
   4   3   2   21.71    0.74
  -4   3  -2   23.04    0.77
  -4   3  -2   23.42    0.63
  -4   3  -2   24.54    0.95
   5  -3   2    5.59    0.33
  -5  -3  -2    5.76    0.26
   5  -3   2    6.23    0.37
  -5  -3  -2    5.58    0.33
  -5  -3  -2    5.89    0.51
  -5  -3  -2    5.88    0.29
  -5   3  -2    6.67    0.43
  -5   3  -2    5.66    0.33
   5   3   2    5.92    0.35
   5   3   2    5.85    0.37
  -5   3  -2    5.58    0.50
  -5   3  -2    6.21    0.34
   6  -3   2    3.65    0.30
  -6  -3  -2    3.11    0.42
  -6  -3  -2    3.73    0.26
   6   3   2    3.75    0.32
  -6   3  -2    3.38    0.37
  -6   3  -2    3.39    0.48
   7  -3   2    3.13    0.28
  -7  -3  -2    2.82    0.44
  -7   3  -2    3.35    0.39
  -7   3  -2    3.21    0.49
   7   3   2    3.21    0.29
  -7   3  -2    2.98    0.38
  -8  -3  -2    0.05    0.25
  -8   3  -2    0.29    0.30
  -9  -3  -2   -0.12    0.26
  -9   3  -2    0.15    0.34
  -9  -4   2    0.46    0.32
  -9  -4   2    0.16    0.27
  -9   4   2    1.04    0.42
  -9   4   2    0.47    0.36
  -8  -4   2    1.16    0.34
  -8  -4   2    1.10    0.31
  -8   4   2    0.98    0.36
  -8   4   2    1.69    0.42
   8   4  -2    1.82    0.26
  -7  -4   2    1.83    0.38
   7  -4  -2    2.10    0.25
  -7  -4   2    1.98    0.35
   7   4  -2    2.52    0.31
  -7   4   2    1.78    0.39
  -7   4   2    2.23    0.46
  -6  -4   2    7.53    0.55
  -6  -4   2    7.27    0.59
   6  -4  -2    7.46    0.42
  -6   4   2    6.92    0.59
  -6   4   2    7.53    0.32
  -6   4   2    7.09    0.38
   6   4  -2    8.14    0.46
  -6   4   2    8.34    0.65
  -5  -4   2   12.03    0.62
   5  -4  -2   11.14    0.51
  -5  -4   2   11.10    0.66
   5  -4  -2   11.84    0.52
  -5  -4   2   11.96    0.68
  -5  -4   2   11.35    0.53
   5   4  -2   12.19    0.57
  -5   4   2   12.49    0.52
   5   4  -2   11.73    0.51
  -5   4   2   11.78    0.45
  -5   4   2   13.01    0.73
  -5   4   2   12.24    0.71
  -4  -4   2    2.78    0.32
   4  -4  -2    3.59    0.34
  -4  -4   2    3.75    0.34
   4  -4  -2    2.95    0.32
  -4  -4   2    3.02    0.30
  -4  -4   2    2.84    0.31
  -4   4   2    2.72    0.34
  -4   4   2    3.16    0.24
  -4   4   2    2.53    0.36
   4   4  -2    2.67    0.28
  -4   4   2    3.01    0.30
   4   4  -2    4.18    0.39
  -3  -4   2   32.40    0.98
  -3  -4   2   32.81    1.01
   3  -4  -2   32.01    0.78
   3  -4  -2   33.09    0.98
   3  -4  -2   33.06    0.98
  -3  -4   2   29.79    0.95
  -3  -4   2   32.79    1.07
   3   4  -2   32.73    0.96
  -3   4   2   33.20    1.11
  -3   4   2   32.23    0.97
  -3   4   2   32.40    1.09
  -3   4   2   30.81    0.80
   3   4  -2   33.74    1.01
   3   4  -2   31.77    0.98
   2  -4  -2   34.07    1.00
  -2  -4   2   34.27    1.01
   2  -4  -2   35.69    1.02
   2  -4  -2   33.37    0.86
  -2  -4   2   33.39    1.01
  -2  -4   2   34.64    1.04
  -2  -4   2   34.95    1.06
   2   4  -2   35.15    1.01
   2   4  -2   35.18    1.03
  -2   4   2   32.25    1.00
  -2   4   2   31.69    1.09
   2   4  -2   35.65    1.03
  -2   4   2   34.48    1.08
   2   4  -2   34.04    1.03
   1  -4  -2   10.39    0.49
  -1  -4   2   10.48    0.50
   1  -4  -2    9.91    0.59
   1  -4  -2    9.73    0.47
   1  -4  -2    9.93    0.33
   1  -4  -2   11.12    0.45
  -1  -4   2   11.36    0.50
  -1  -4   2   10.70    0.50
  -1  -4   2   11.48    0.56
  -1   4   2   10.68    0.50
   1   4  -2   12.05    0.53
   1   4  -2   11.43    0.52
   1   4  -2   11.66    0.54
  -1   4   2   10.65    0.58
  -1   4   2   10.03    0.48
   1   4  -2   11.24    0.47
   0  -4  -2   31.98    0.83
   0  -4   2   29.06    0.80
   0  -4  -2   32.38    1.06
   0  -4  -2   32.26    0.90
   0  -4   2   29.21    0.93
   0  -4  -2   31.17    0.94
   0  -4   2   29.09    0.88
   0   4  -2   29.64    0.98
   0   4   2   31.62    0.89
   0   4  -2   27.78    0.96
   0   4  -2   29.65    0.94
   0   4  -2   29.57    0.86
   0   4   2   32.85    1.05
   0   4  -2   27.88    0.96
   0   4   2   31.89    0.96
  -1  -4  -2   30.60    1.04
   1  -4   2   32.08    0.96
   1  -4   2   31.09    0.94
  -1  -4  -2   29.63    0.80
  -1  -4  -2   30.18    0.93
   1  -4   2   31.65    0.88
   1  -4   2   30.98    0.72
   1   4   2   28.19    0.81
  -1   4  -2   31.62    0.95
  -1   4  -2   30.03    0.97
   1   4   2   29.98    1.00
  -1   4  -2   31.00    1.01
   1   4   2   30.76    1.05
  -1   4  -2   32.58    0.86
   1   4   2   28.98    0.94
  -2  -4  -2   16.57    0.64
  -2  -4  -2   17.16    0.47
   2  -4   2   17.46    0.65
   2  -4   2   17.29    0.66
   2  -4   2   17.81    0.60
  -2  -4  -2   17.47    0.75
   2   4   2   16.60    0.48
   2   4   2   17.36    0.65
  -2   4  -2   18.21    0.77
  -2   4  -2   17.62    0.57
   2   4   2   18.16    0.68
  -2   4  -2   17.07    0.69
   2   4   2   17.07    0.75
  -2   4  -2   18.12    0.66
   3  -4   2    4.44    0.34
  -3  -4  -2    3.18    0.31
   3  -4   2    4.07    0.34
  -3  -4  -2    2.53    0.32
   3   4   2    3.73    0.31
   3   4   2    3.25    0.32
  -3   4  -2    4.54    0.43
  -3   4  -2    3.72    0.37
  -3   4  -2    3.86    0.33
  -3   4  -2    3.57    0.28
  -4  -4  -2    3.30    0.32
   4  -4   2    3.15    0.33
  -4  -4  -2    3.14    0.39
   4  -4   2    3.67    0.34
  -4   4  -2    2.71    0.28
  -4   4  -2    2.76    0.39
   4   4   2    2.69    0.32
   4   4   2    3.23    0.32
  -4   4  -2    2.57    0.34
  -4   4  -2    3.30    0.33
  -5  -4  -2    2.97    0.41
   5  -4   2    4.35    0.37
  -5  -4  -2    4.06    0.35
   5  -4   2    4.23    0.44
   5   4   2    3.57    0.40
  -5   4  -2    3.85    0.41
  -5   4  -2    4.10    0.48
  -5   4  -2    3.90    0.41
   5   4   2    4.04    0.40
  -5   4  -2    3.60    0.33
   6  -4   2    7.67    0.46
  -6  -4  -2    8.90    0.68
  -6   4  -2    7.44    0.54
   6   4   2    7.94    0.48
  -6   4  -2    7.77    0.68
   7  -4   2    3.80    0.35
  -7  -4  -2    3.18    0.51
  -7   4  -2    3.12    0.42
   7   4   2    3.74    0.37
  -7   4  -2    3.89    0.57
  -8  -4  -2    0.45    0.29
  -8  -4  -2   -0.10    0.28
  -8   4  -2   -0.07    0.30
   8   4   2    0.30    0.17
  -8  -5   2   -0.21    0.30
  -8  -5   2    0.18    0.29
   8  -5  -2    0.29    0.17
   8   5  -2    0.23    0.21
  -8   5   2   -0.05    0.33
  -8   5   2    0.08    0.33
   7  -5  -2    1.90    0.29
  -7  -5   2    1.34    0.34
  -7  -5   2    1.69    0.36
   7   5  -2    1.88    0.32
  -7   5   2    1.97    0.45
  -7   5   2    1.67    0.42
   6  -5  -2    0.27    0.19
  -6  -5   2    0.14    0.23
  -6  -5   2    0.27    0.24
  -6   5   2    0.05    0.24
  -6   5   2    0.21    0.29
   6   5  -2    0.20    0.21
   5  -5  -2    1.01    0.24
  -5  -5   2    0.75    0.25
  -5  -5   2    0.45    0.26
  -5  -5   2    0.81    0.23
  -5   5   2    1.27    0.34
   5   5  -2    0.78    0.24
  -5   5   2    0.94    0.22
  -5   5   2    0.58    0.32
   4  -5  -2   11.57    0.58
   4  -5  -2   11.23    0.56
  -4  -5   2   11.22    0.66
  -4  -5   2    9.90    0.57
  -4  -5   2   10.28    0.65
   4   5  -2   10.39    0.60
  -4   5   2   11.96    0.72
  -4   5   2   11.13    0.57
  -4   5   2   11.35    0.73
   3  -5  -2   15.27    0.66
  -3  -5   2   14.63    0.71
  -3  -5   2   15.77    0.69
   3  -5  -2   14.58    0.42
  -3  -5   2   15.12    0.73
  -3   5   2   13.62    0.72
   3   5  -2   14.62    0.65
  -3   5   2   15.17    0.81
   3   5  -2   14.52    0.68
  -3   5   2   14.84    0.66
   2  -5  -2    9.35    0.37
  -2  -5   2    7.43    0.50
   2  -5  -2    9.30    0.52
  -2  -5   2    8.66    0.51
  -2  -5   2    8.10    0.57
   2   5  -2    8.16    0.52
  -2   5   2    9.15    0.64
  -2   5   2    8.19    0.50
   2   5  -2    8.21    0.52
  -2   5   2    9.22    0.55
  -1  -5   2    0.97    0.20
   1  -5  -2    1.15    0.13
  -1  -5   2    1.37    0.26
   1  -5  -2    0.84    0.22
   1  -5  -2    0.97    0.20
   1  -5  -2    1.02    0.30
  -1   5   2    1.03    0.22
   1   5  -2    1.32    0.25
   1   5  -2    0.95    0.24
  -1   5   2    0.87    0.29
  -1   5   2    1.31    0.26
   0  -5  -2   12.87    0.56
   0  -5  -2   12.48    0.48
   0  -5   2   13.57    0.48
   0  -5   2   12.74    0.55
   0  -5   2   12.61    0.62
   0  -5  -2   13.60    0.73
   0  -5  -2   12.65    0.61
   0   5  -2   12.74    0.65
   0   5   2   12.44    0.69
   0   5   2   11.75    0.54
   0   5  -2   13.37    0.63
   0   5   2   12.59    0.62
   0   5  -2   13.11    0.68
   0   5  -2   13.07    0.52
   1  -5   2    4.91    0.39
  -1  -5  -2    6.81    0.45
  -1  -5  -2    6.37    0.36
  -1  -5  -2    5.75    0.55
   1  -5   2    5.26    0.23
  -1  -5  -2    5.69    0.31
   1  -5   2    5.02    0.42
  -1   5  -2    5.12    0.30
   1   5   2    5.30    0.43
  -1   5  -2    5.08    0.45
   1   5   2    4.52    0.48
   1   5   2    5.41    0.34
  -1   5  -2    5.30    0.49
  -1   5  -2    4.58    0.41
  -2  -5  -2    3.04    0.32
   2  -5   2    3.85    0.34
  -2  -5  -2    3.61    0.22
  -2  -5  -2    3.08    0.39
   2  -5   2    3.75    0.39
  -2  -5  -2    3.88    0.38
  -2   5  -2    4.62    0.45
   2   5   2    3.03    0.38
   2   5   2    3.91    0.47
  -2   5  -2    3.33    0.41
  -2   5  -2    3.08    0.41
   2   5   2    3.40    0.26
  -2   5  -2    3.43    0.25
  -3  -5  -2   36.97    1.32
   3  -5   2   37.61    1.18
  -3  -5  -2   38.82    1.18
  -3  -5  -2   36.51    1.21
  -3   5  -2   35.95    1.15
  -3   5  -2   35.58    0.99
  -3   5  -2   37.88    1.35
   3   5   2   38.68    1.21
  -3   5  -2   36.04    1.24
   4  -5   2    4.62    0.44
   4  -5   2    5.60    0.43
  -4  -5  -2    6.63    0.60
  -4  -5  -2    5.41    0.46
  -4   5  -2    6.57    0.61
   4   5   2    5.24    0.47
  -4   5  -2    5.69    0.52
  -4   5  -2    4.94    0.42
  -5  -5  -2    5.17    0.43
   5  -5   2    5.05    0.44
  -5  -5  -2    4.50    0.53
   5   5   2    4.91    0.45
  -5   5  -2    5.49    0.53
  -5   5  -2    5.03    0.59
   6  -5   2    4.86    0.44
  -6  -5  -2    5.62    0.62
  -6  -5  -2    5.23    0.58
  -6   5  -2    5.11    0.65
   6   5   2    5.05    0.49
  -6   5  -2    4.31    0.50
  -7  -5  -2    3.83    0.56
  -7  -5  -2    4.15    0.56
   7  -5   2    4.84    0.45
  -7   5  -2    4.55    0.53
  -7   5  -2    5.35    0.69
   7   5   2    5.32    0.50
  -8  -5  -2    0.71    0.34
  -8  -5  -2   -0.06    0.30
   8  -5   2    0.55    0.21
   8   5   2    0.65    0.25
  -8   5  -2    0.63    0.40
  -8   6   2    0.40    0.42
  -7  -6   2    1.11    0.39
   7  -6  -2    1.87    0.33
  -7  -6   2    1.20    0.40
  -7   6   2    1.71    0.48
   7   6  -2    1.63    0.33
  -7   6   2    2.05    0.48
  -6  -6   2    0.66    0.31
  -6  -6   2    0.47    0.31
   6  -6  -2    0.57    0.25
  -6   6   2    0.48    0.36
  -6   6   2    0.66    0.33
   6   6  -2    0.77    0.28
   5  -6  -2    5.03    0.46
  -5  -6   2    4.45    0.52
  -5  -6   2    4.45    0.53
  -5  -6   2    5.00    0.49
   5   6  -2    5.05    0.52
  -5   6   2    4.53    0.62
  -5   6   2    5.24    0.60
  -4  -6   2    6.94    0.64
  -4  -6   2    5.40    0.56
   4  -6  -2    5.69    0.50
  -4  -6   2    6.64    0.54
  -4   6   2    5.88    0.50
  -4   6   2    7.21    0.64
  -4   6   2    6.32    0.67
   4   6  -2    7.10    0.55
  -3  -6   2    2.47    0.39
  -3  -6   2    1.83    0.37
   3  -6  -2    3.01    0.40
  -3  -6   2    1.99    0.33
  -3   6   2    3.04    0.50
   3   6  -2    2.67    0.39
  -3   6   2    2.65    0.41
   3   6  -2    1.75    0.31
  -3   6   2    2.64    0.39
   2  -6  -2    2.25    0.33
  -2  -6   2    2.81    0.42
  -2  -6   2    2.31    0.40
   2  -6  -2    2.01    0.21
  -2  -6   2    2.19    0.32
  -2   6   2    2.34    0.36
   2   6  -2    2.57    0.37
   2   6  -2    2.31    0.34
  -2   6   2    2.14    0.34
  -2   6   2    1.54    0.43
   1  -6  -2    0.74    0.22
   1  -6  -2    0.97    0.14
  -1  -6   2    0.77    0.18
  -1  -6   2    1.15    0.29
   1  -6  -2    0.83    0.27
  -1  -6   2    1.30    0.24
   1   6  -2    1.43    0.32
   1   6  -2    0.84    0.29
  -1   6   2    0.77    0.27
  -1   6   2    0.80    0.24
  -1   6   2    0.38    0.31
   0  -6   2    8.24    0.40
   0  -6   2    8.18    0.58
   0  -6   2    9.07    0.52
   0  -6  -2    8.69    0.43
   0  -6  -2    8.88    0.58
   0  -6  -2    9.27    0.75
   0   6   2    8.45    0.71
   0   6  -2    8.41    0.59
   0   6   2    8.06    0.49
   0   6  -2    9.12    0.67
   0   6  -2    8.26    0.59
   0   6   2    8.92    0.59
   1  -6   2    0.56    0.26
   1  -6   2    0.31    0.21
  -1  -6  -2    0.12    0.29
  -1  -6  -2    0.21    0.13
  -1  -6  -2    0.33    0.21
   1  -6   2    0.19    0.08
  -1   6  -2    0.45    0.22
   1   6   2    0.15    0.16
   1   6   2    0.04    0.19
  -1   6  -2    0.26    0.12
  -1   6  -2    0.21    0.30
  -1   6  -2    0.31    0.26
   1   6   2    0.59    0.33
  -2  -6  -2    2.64    0.36
  -2  -6  -2    2.24    0.42
   2  -6   2    2.83    0.40
  -2  -6  -2    2.64    0.33
   2  -6   2    2.67    0.30
   2   6   2    2.72    0.46
   2   6   2    2.40    0.26
  -2   6  -2    3.22    0.44
  -2   6  -2    2.94    0.40
   2   6   2    3.02    0.42
  -2   6  -2    3.09    0.45
  -3  -6  -2   12.49    0.68
  -3  -6  -2   11.17    0.64
  -3  -6  -2   11.96    0.83
   3  -6   2   11.34    0.67
  -3   6  -2   10.65    0.72
  -3   6  -2    9.69    0.62
  -3   6  -2   11.01    0.78
   3   6   2   10.37    0.66
   4  -6   2    6.83    0.53
  -4  -6  -2    5.96    0.54
  -4  -6  -2    6.74    0.69
  -4  -6  -2    6.61    0.56
   4   6   2    5.54    0.52
  -4   6  -2    7.09    0.62
  -4   6  -2    5.07    0.48
  -4   6  -2    5.71    0.64
   5  -6   2    6.72    0.54
  -5  -6  -2    6.88    0.60
  -5  -6  -2    7.30    0.74
  -5   6  -2    7.43    0.78
  -5   6  -2    5.35    0.59
   5   6   2    6.91    0.55
  -6  -6  -2    3.78    0.51
   6  -6   2    4.29    0.48
  -6  -6  -2    3.78    0.57
  -6   6  -2    4.17    0.63
   6   6   2    4.45    0.49
  -6   6  -2    5.02    0.59
  -7  -6  -2    3.05    0.56
   7  -6   2    2.77    0.41
  -7  -6  -2    2.92    0.52
   7   6   2    2.79    0.43
  -7   6  -2    2.72    0.60
  -6  -7   2   -0.37    0.32
   6  -7  -2    0.13    0.22
  -6  -7   2   -0.20    0.27
   6   7  -2   -0.22    0.24
  -6   7   2   -0.43    0.29
  -6   7   2   -0.01    0.37
  -5  -7   2   -0.07    0.33
   5  -7  -2    0.84    0.30
  -5  -7   2    0.46    0.28
   5   7  -2    0.42    0.26
  -5   7   2    0.67    0.37
  -5   7   2    0.35    0.40
   4  -7  -2    3.55    0.45
  -4  -7   2    3.43    0.50
  -4  -7   2    3.54    0.45
  -4  -7   2    2.36    0.41
   4   7  -2    3.75    0.50
  -4   7   2    3.96    0.56
  -4   7   2    3.46    0.48
  -4   7   2    3.62    0.59
  -3  -7   2    3.98    0.47
   3  -7  -2    4.05    0.47
  -3  -7   2    3.36    0.50
  -3  -7   2    3.73    0.46
   3   7  -2    3.52    0.47
  -3   7   2    3.23    0.48
  -3   7   2    3.21    0.55
  -3   7   2    3.64    0.46
   3   7  -2    3.55    0.42
  -2  -7   2    5.38    0.56
  -2  -7   2    5.34    0.47
  -2  -7   2    5.10    0.50
   2  -7  -2    6.64    0.58
   2   7  -2    5.15    0.55
  -2   7   2    5.87    0.56
   2   7  -2    5.79    0.53
  -2   7   2    6.61    0.72
  -2   7   2    6.29    0.56
   1  -7  -2    0.07    0.14
  -1  -7   2    0.35    0.16
   1  -7  -2    0.68    0.28
  -1  -7   2    0.22    0.28
  -1  -7   2   -0.11    0.17
  -1   7   2    0.28    0.23
   1   7  -2    0.51    0.30
   1   7  -2    0.14    0.24
  -1   7   2   -0.04    0.19
  -1   7   2    0.21    0.34
   0  -7  -2    3.21    0.52
   0  -7   2    3.90    0.30
   0  -7   2    3.63    0.38
   0  -7  -2    4.60    0.50
   0  -7   2    4.09    0.51
   0  -7  -2    3.73    0.33
   0   7   2    3.91    0.47
   0   7   2    3.67    0.55
   0   7  -2    4.04    0.48
   0   7  -2    4.40    0.55
   0   7  -2    3.44    0.51
   0   7   2    3.85    0.42
   1  -7   2   -0.06    0.21
   1  -7   2    0.46    0.27
  -1  -7  -2    0.41    0.27
  -1  -7  -2    0.40    0.34
  -1  -7  -2    0.00    0.16
   1   7   2    0.09    0.22
   1   7   2    0.28    0.33
   1   7   2    0.19    0.20
  -1   7  -2   -0.05    0.30
  -1   7  -2   -0.44    0.22
  -1   7  -2   -0.13    0.20
   2  -7   2    1.44    0.34
  -2  -7  -2    1.69    0.39
  -2  -7  -2    0.91    0.39
   2  -7   2    1.50    0.34
  -2  -7  -2    1.05    0.25
  -2   7  -2    2.14    0.43
  -2   7  -2    1.59    0.36
  -2   7  -2    1.73    0.42
   2   7   2    1.63    0.35
   2   7   2    1.61    0.28
  -3  -7  -2    2.01    0.34
   3  -7   2    2.19    0.40
  -3  -7  -2    1.91    0.46
  -3  -7  -2    2.78    0.43
  -3   7  -2    1.97    0.36
  -3   7  -2    2.61    0.46
   3   7   2    2.37    0.43
  -3   7  -2    1.50    0.39
  -4  -7  -2    2.51    0.52
   4  -7   2    2.71    0.43
  -4  -7  -2    2.80    0.42
  -4  -7  -2    2.73    0.43
  -4   7  -2    2.96    0.52
   4   7   2    2.88    0.45
  -4   7  -2    4.07    0.75
  -4   7  -2    3.45    0.58
   5  -7   2    0.29    0.26
  -5  -7  -2    0.33    0.27
  -5  -7  -2    0.18    0.39
  -5   7  -2    0.21    0.36
   5   7   2    0.78    0.32
  -5   7  -2    0.04    0.33
   6  -7   2    2.62    0.45
  -6  -7  -2    1.93    0.44
  -6  -7  -2    2.37    0.53
   6   7   2    1.82    0.42
  -6   7  -2    2.71    0.59
  -6   7  -2    3.01    0.53
  -5  -8   2   -0.01    0.27
  -5  -8   2    0.39    0.26
  -5  -8   2   -0.22    0.36
   5  -8  -2    0.29    0.32
  -5   8   2    0.29    0.43
  -5   8   2    0.23    0.36
   5   8  -2    0.25    0.28
  -4  -8   2    1.15    0.42
   4  -8  -2    1.91    0.42
  -4  -8   2    1.29    0.37
  -4  -8   2    0.86    0.35
  -4  -8   2    1.31    0.32
  -4   8   2    0.72    0.45
   4   8  -2    1.56    0.40
  -4   8   2    1.07    0.40
  -3  -8   2    0.45    0.29
  -3  -8   2    1.32    0.30
  -3  -8   2    1.80    0.45
  -3  -8   2    1.60    0.41
   3  -8  -2    2.14    0.44
  -3   8   2    1.11    0.34
   3   8  -2    0.95    0.35
  -3   8   2    0.69    0.34
  -3   8   2    1.15    0.48
  -2  -8   2    1.38    0.37
  -2  -8   2    1.46    0.28
  -2  -8   2    1.12    0.31
   2  -8  -2    1.90    0.42
  -2   8   2    1.79    0.39
   2   8  -2    1.38    0.36
  -2   8   2    1.29    0.43
   2   8  -2    2.10    0.44
  -2   8   2    1.15    0.37
  -1  -8   2    1.01    0.37
   1  -8  -2    1.16    0.37
  -1  -8   2    0.46    0.26
  -1   8   2    1.19    0.42
  -1   8   2    0.65    0.31
  -1   8   2    0.38    0.29
   1   8  -2    0.37    0.31
   1   8  -2    0.82    0.34
   0  -8   2    2.79    0.43
   0  -8  -2    3.84    0.54
   0  -8   2    3.89    0.56
   0   8   2    3.63    0.46
   0   8   2    3.29    0.58
   0   8   2    3.39    0.49
   0   8  -2    3.86    0.53
   0   8  -2    5.38    0.66
   0   8  -2    3.85    0.53
  -1  -8  -2    0.72    0.34
  -1  -8  -2    0.59    0.22
  -1  -8  -2    1.07    0.44
   1  -8   2    0.52    0.29
  -1   8  -2    1.07    0.39
  -1   8  -2   -0.18    0.27
   1   8   2    0.16    0.26
  -1   8  -2    0.72    0.32
   1   8   2    1.02    0.42
  -2  -8  -2    1.17    0.47
  -2  -8  -2    0.84    0.36
  -2  -8  -2    1.28    0.29
   2  -8   2    1.41    0.42
   2   8   2    1.05    0.34
  -2   8  -2    1.58    0.43
  -2   8  -2    1.53    0.44
  -2   8  -2    1.22    0.36
  -3  -8  -2    1.20    0.39
  -3  -8  -2    1.00    0.48
   3  -8   2    1.45    0.41
  -3  -8  -2    1.47    0.34
  -3   8  -2    1.01    0.42
   3   8   2    1.31    0.38
  -3   8  -2    1.56    0.45
  -3   8  -2    0.96    0.32
   4  -8   2    0.93    0.36
  -4  -8  -2    1.61    0.52
  -4  -8  -2    1.02    0.33
   4   8   2    2.17    0.45
  -4   8  -2    2.14    0.50
  -4   8  -2    1.20    0.45
   3  -9  -2    0.67    0.36
  -3  -9   2    0.59    0.34
  -3  -9   2    1.07    0.41
   3   9  -2    1.77    0.48
  -3   9   2    1.54    0.44
  -3   9   2    0.38    0.36
  -3   9   2    1.03    0.49
  -2  -9   2   -0.31    0.31
   2  -9  -2    0.95    0.38
  -2   9   2   -0.43    0.27
  -2   9   2    0.76    0.44
  -2   9   2    0.27    0.31
   2   9  -2    0.10    0.33
  -1  -9   2   -0.34    0.27
   1  -9  -2    0.55    0.33
   1   9  -2   -0.06    0.34
  -1   9   2    0.77    0.38
  -1   9   2    0.24    0.40
  -1   9   2   -0.45    0.26
   1   9  -2    0.59    0.38
   0  -9   2    0.20    0.33
   0  -9  -2   -0.09    0.32
   0   9  -2    0.27    0.35
   0   9   2    0.65    0.42
   0   9   2   -0.02    0.30
   0   9  -2    0.44    0.35
  -1  -9  -2    1.27    0.39
   1  -9   2    0.67    0.40
  -1   9  -2    0.46    0.35
  -1   9  -2    1.91    0.47
   1   9   2    1.07    0.43
  -1   9  -2   -0.11    0.35
   1   9   2    1.01    0.42
  -2  -9  -2    0.23    0.34
   2  -9   2    0.94    0.35
  -2  -9  -2   -0.38    0.41
   2   9   2    1.10    0.42
  -2   9  -2    0.93    0.42
  -2   9  -2    0.39    0.37
  -2   9  -2    0.30    0.36
 -10   0   3    3.99    0.56
 -10   0   3    4.00    0.53
 -10   0   3    3.63    0.51
 -10   0   3    2.96    0.49
 -10   0   3    2.97    0.45
  -9   0   3    0.26    0.25
  -9   0   3    0.54    0.26
  -9   0   3    0.57    0.25
  -9   0   3    0.10    0.24
  -9   0   3    0.11    0.21
  -8   0   3    5.64    0.52
  -8   0   3    5.59    0.52
  -8   0   3    4.79    0.47
  -8   0   3    4.88    0.51
  -7   0   3    1.15    0.26
  -7   0   3    1.21    0.28
  -7   0   3    0.51    0.22
  -6   0   3   21.54    0.85
  -6   0   3   22.62    0.84
  -5   0   3   17.71    0.67
  -5   0   3   17.41    0.69
  -4   0   3   23.37    0.72
   4   0  -3   20.23    0.53
   4   0  -3   21.46    0.53
  -3   0   3   29.50    0.70
  -3   0   3   29.69    0.69
  -3   0   3   29.96    0.82
  -3   0   3   29.03    0.83
   3   0  -3   28.88    0.70
   3   0  -3   28.79    0.82
   3   0  -3   28.62    0.79
   3   0  -3   26.75    0.69
   2   0  -3   25.91    0.72
  -2   0   3   27.29    0.74
   2   0  -3   26.01    0.70
   2   0  -3   25.78    0.65
  -2   0   3   26.62    0.65
   2   0  -3   26.72    0.66
  -2   0   3   26.04    0.71
  -2   0   3   26.45    0.66
  -1   0   3   58.01    1.35
   1   0  -3   59.22    1.35
   1   0  -3   58.99    1.33
  -1   0   3   57.89    1.31
   1   0  -3   59.13    1.27
  -1   0   3   58.64    1.27
   1   0  -3   56.50    1.35
  -1   0   3   60.15    1.37
   1   0  -3   58.90    1.32
   0   0  -3    4.95    0.23
   0   0   3    4.90    0.26
   0   0  -3    5.44    0.24
   0   0   3    5.21    0.28
   0   0   3    5.06    0.18
   0   0   3    5.05    0.23
   0   0  -3    5.46    0.27
   0   0  -3    5.68    0.27
   0   0  -3    5.55    0.23
   0   0  -3    5.45    0.24
   0   0   3    5.13    0.22
   0   0   3    5.22    0.25
   1   0   3  247.68    5.18
  -1   0  -3  247.54    5.20
  -1   0  -3  240.43    5.21
  -1   0  -3  241.62    5.01
  -1   0  -3  252.30    5.19
   1   0   3  240.21    5.14
  -1   0  -3  241.79    5.13
  -1   0  -3  263.33    5.15
  -1   0  -3  246.19    5.13
   1   0   3  250.42    5.14
   1   0   3  242.69    5.13
   2   0   3    0.07    0.07
  -2   0  -3    0.13    0.12
  -2   0  -3    0.07    0.08
  -2   0  -3    0.12    0.08
   2   0   3    0.07    0.08
  -2   0  -3    0.17    0.09
  -2   0  -3    0.10    0.07
   2   0   3    0.31    0.10
  -3   0  -3   73.84    1.67
  -3   0  -3   77.65    1.69
  -3   0  -3   72.93    1.77
  -3   0  -3   73.71    1.92
   3   0   3   75.42    1.77
   3   0   3   73.43    1.69
   3   0   3   76.79    1.69
   4   0   3    4.91    0.25
   4   0   3    4.47    0.26
  -4   0  -3    4.60    0.24
  -4   0  -3    4.49    0.40
  -4   0  -3    4.45    0.23
  -4   0  -3    5.35    0.34
   5   0   3   24.80    0.68
  -5   0  -3   26.50    1.04
  -5   0  -3   24.84    0.86
  -5   0  -3   24.26    0.65
  -6   0  -3   15.51    0.84
  -6   0  -3   15.25    0.70
  -7   0  -3    8.47    0.47
  -7   0  -3    8.15    0.57
  -7   0  -3    8.88    0.70
  -8   0  -3    0.56    0.30
  -8   0  -3    0.41    0.25
  -8   0  -3    0.34    0.21
  -9   0  -3   -0.03    0.25
 -10  -1   3    0.25    0.26
 -10  -1   3    0.60    0.29
 -10  -1   3    0.32    0.25
 -10  -1   3   -0.01    0.26
 -10  -1   3    0.18    0.25
 -10   1   3    0.23    0.21
 -10   1   3    0.15    0.24
 -10   1   3    0.18    0.30
 -10   1   3    0.13    0.28
 -10   1   3   -0.05    0.25
  -9  -1   3   -0.06    0.20
  -9  -1   3   -0.09    0.20
  -9  -1   3    0.14    0.20
  -9   1   3    0.00    0.24
  -9   1   3    0.04    0.24
  -9   1   3    0.09    0.17
  -9   1   3    0.05    0.20
  -8  -1   3    2.14    0.38
  -8  -1   3    2.12    0.35
  -8  -1   3    2.11    0.36
  -8   1   3    3.07    0.45
  -8   1   3    2.41    0.35
  -8   1   3    2.62    0.41
  -8   1   3    2.36    0.36
  -7  -1   3   36.32    1.29
  -7  -1   3   38.62    1.30
  -7  -1   3   35.85    1.22
  -7   1   3   35.06    1.21
  -7   1   3   34.53    1.25
  -7   1   3   34.75    1.17
  -6  -1   3   49.42    1.41
  -6  -1   3   49.88    1.49
  -6  -1   3   49.76    1.50
  -6   1   3   46.41    1.37
  -6   1   3   50.65    1.44
  -6   1   3   49.77    1.48
  -5  -1   3   34.50    1.12
  -5  -1   3   36.69    1.05
  -5  -1   3   35.22    1.12
  -5   1   3   37.20    1.04
  -5   1   3   36.58    1.07
  -5   1   3   36.13    1.12
  -4  -1   3   74.03    1.90
  -4  -1   3   75.84    1.66
  -4  -1   3   74.63    1.76
  -4  -1   3   70.90    1.86
  -4  -1   3   72.90    1.64
   4  -1  -3   76.15    1.65
  -4   1   3   77.54    1.78
  -4   1   3   78.66    1.84
  -4   1   3   77.01    1.64
   4   1  -3   73.82    1.66
  -4   1   3   77.08    1.64
  -4   1   3   75.79    1.88
  -3  -1   3  150.97    3.21
   3  -1  -3  152.84    3.31
  -3  -1   3  154.24    3.39
   3  -1  -3  150.16    3.20
  -3  -1   3  150.78    3.20
  -3  -1   3  153.97    3.21
   3  -1  -3  149.02    3.19
  -3  -1   3  157.00    3.38
   3   1  -3  153.07    3.21
   3   1  -3  150.14    3.21
   3   1  -3  143.32    3.33
  -3   1   3  154.88    3.32
  -3   1   3  151.43    3.36
  -3   1   3  152.68    3.25
  -3   1   3  153.28    3.20
  -3   1   3  150.11    3.19
  -2  -1   3   63.81    1.53
   2  -1  -3   65.82    1.53
  -2  -1   3   64.53    1.46
  -2  -1   3   61.98    1.44
   2  -1  -3   63.18    1.45
   2  -1  -3   62.74    1.44
  -2  -1   3   63.73    1.54
   2  -1  -3   65.17    1.43
   2  -1  -3   67.27    1.50
   2   1  -3   62.76    1.45
  -2   1   3   63.94    1.53
   2   1  -3   62.80    1.45
  -2   1   3   63.58    1.44
   2   1  -3   64.54    1.53
  -2   1   3   65.79    1.50
  -2   1   3   66.53    1.51
   2   1  -3   62.12    1.52
  -2   1   3   68.06    1.44
  -2   1   3   63.66    1.45
   1  -1  -3  292.93    5.86
   1  -1  -3  291.38    5.92
  -1  -1   3  277.01    5.92
   1  -1  -3  281.41    5.91
   1  -1  -3  291.16    5.92
   1  -1  -3  279.25    5.88
  -1  -1   3  278.73    5.93
   1  -1  -3  282.92    5.89
  -1  -1   3  289.05    5.89
  -1  -1   3  285.70    5.90
  -1  -1   3  290.09    5.95
  -1   1   3  289.89    5.86
   1   1  -3  282.22    5.94
   1   1  -3  281.16    5.89
   1   1  -3  273.26    5.91
  -1   1   3  295.35    5.93
   1   1  -3  277.14    5.93
  -1   1   3  282.21    5.92
  -1   1   3  271.44    5.89
  -1   1   3  282.57    5.88
  -1   1   3  292.37    5.91
   1   1  -3  282.19    5.89
   0  -1   3  474.60    9.93
   0  -1  -3  492.57    9.99
   0  -1  -3  489.02   10.05
   0  -1   3  490.66    9.99
   0  -1  -3  493.15   10.01
   0  -1  -3  485.23    9.98
   0  -1   3  496.20    9.96
   0  -1   3  482.65    9.98
   0  -1  -3  482.91    9.94
   0  -1   3  489.18    9.94
   0  -1  -3  485.95    9.94
   0   1  -3  485.23    9.94
   0   1  -3  484.09    9.97
   0   1  -3  482.31    9.94
   0   1   3  488.58    9.95
   0   1  -3  470.75    9.99
   0   1   3  495.86    9.98
   0   1   3  476.04    9.98
   0   1   3  470.79   10.23
   0   1  -3  468.77   10.11
   0   1   3  493.98    9.94
  -1  -1  -3  163.15    3.31
   1  -1   3  158.35    3.31
  -1  -1  -3  157.20    3.40
   1  -1   3  151.68    3.36
   1  -1   3  149.82    3.30
  -1  -1  -3  149.56    3.27
  -1  -1  -3  157.26    3.38
   1  -1   3  154.42    3.19
  -1  -1  -3  156.55    3.31
   1  -1   3  159.17    3.38
   1  -1   3  155.91    3.32
  -1  -1  -3  157.92    3.22
   1   1   3  152.67    3.31
  -1   1  -3  161.57    3.39
  -1   1  -3  156.24    3.37
   1   1   3  158.10    3.22
  -1   1  -3  151.88    3.30
   1   1   3  155.09    3.30
  -1   1  -3  158.58    3.31
  -1   1  -3  144.91    3.30
   1   1   3  151.64    3.28
   1   1   3  157.03    3.41
  -2  -1  -3  100.92    2.18
   2  -1   3  103.81    2.35
  -2  -1  -3  103.32    2.26
   2  -1   3  101.91    2.26
   2  -1   3  104.23    2.25
  -2  -1  -3  104.68    2.43
  -2  -1  -3  101.27    2.25
  -2  -1  -3  102.52    2.24
  -2   1  -3  104.52    2.36
   2   1   3  101.63    2.25
   2   1   3  100.78    2.26
   2   1   3   99.99    2.18
  -2   1  -3  102.14    2.25
  -2   1  -3  105.02    2.35
  -2   1  -3  101.33    2.28
   2   1   3  103.70    2.41
  -2   1  -3  104.86    2.26
  -2   1  -3  101.24    2.15
  -3  -1  -3  108.49    2.35
  -3  -1  -3  109.43    2.36
   3  -1   3  108.61    2.50
  -3  -1  -3  111.00    2.39
   3  -1   3  108.86    2.37
   3  -1   3  107.04    2.35
  -3  -1  -3  109.87    2.61
  -3  -1  -3  104.90    2.34
  -3   1  -3  109.66    2.52
   3   1   3  106.99    2.36
  -3   1  -3  107.66    2.42
  -3   1  -3  104.93    2.34
  -3   1  -3  107.74    2.34
  -3   1  -3   95.38    2.29
   3   1   3  106.74    2.35
  -4  -1  -3   19.77    0.64
  -4  -1  -3   20.59    0.59
  -4  -1  -3   20.66    0.85
   4  -1   3   20.30    0.59
   4  -1   3   20.82    0.61
  -4   1  -3   21.37    0.77
  -4   1  -3   21.49    0.64
   4   1   3   20.63    0.62
   4   1   3   20.98    0.61
  -4   1  -3   19.65    0.58
  -4   1  -3   19.76    0.60
  -5  -1  -3    0.55    0.15
  -5  -1  -3    0.43    0.19
  -5  -1  -3    0.52    0.12
   5  -1   3    0.51    0.13
  -5   1  -3    0.44    0.19
   5   1   3    0.53    0.14
  -5   1  -3    0.54    0.14
  -5   1  -3    0.41    0.11
   5   1   3    0.18    0.10
  -6  -1  -3    9.78    0.70
  -6  -1  -3    9.67    0.51
  -6   1  -3    9.55    0.68
  -6   1  -3    9.79    0.60
  -6   1  -3    9.04    0.46
   6   1   3    9.35    0.38
  -7  -1  -3    1.51    0.28
  -7  -1  -3    1.66    0.36
  -7   1  -3    1.81    0.26
  -7   1  -3    1.36    0.36
  -7   1  -3    1.48    0.32
  -8  -1  -3    0.32    0.28
  -8  -1  -3    0.55    0.31
  -8   1  -3    0.58    0.33
  -8   1  -3    0.62    0.29
  -9  -1  -3    1.39    0.42
  -9   1  -3    0.99    0.38
  -9   1  -3    1.00    0.36
 -10  -2   3   -0.02    0.26
 -10  -2   3    0.18    0.26
 -10   2   3   -0.05    0.29
 -10   2   3    0.33    0.32
  -9  -2   3    0.91    0.33
  -9  -2   3    1.08    0.29
  -9  -2   3    0.90    0.30
  -9   2   3    1.71    0.38
  -9   2   3    0.76    0.27
  -9   2   3    1.45    0.39
  -9   2   3    0.76    0.23
  -8  -2   3    6.35    0.59
  -8  -2   3    5.17    0.50
  -8  -2   3    4.26    0.49
  -8   2   3    5.31    0.42
  -8   2   3    5.16    0.61
  -8   2   3    6.00    0.58
  -8   2   3    4.93    0.47
  -7  -2   3   19.81    0.91
  -7  -2   3   20.83    0.95
  -7  -2   3   18.57    0.82
  -7   2   3   19.58    0.76
  -7   2   3   20.54    0.97
  -7   2   3   19.39    0.80
  -7   2   3   19.89    0.91
  -6  -2   3    4.26    0.37
  -6  -2   3    4.84    0.44
  -6  -2   3    3.76    0.41
  -6   2   3    4.88    0.45
   6   2  -3    4.43    0.23
  -6   2   3    4.29    0.31
   6   2  -3    4.07    0.26
  -6   2   3    4.81    0.36
  -5  -2   3   22.86    0.89
  -5  -2   3   24.76    0.68
   5  -2  -3   24.33    0.66
  -5  -2   3   24.89    0.80
  -5  -2   3   24.44    0.91
  -5   2   3   23.36    0.79
   5   2  -3   24.97    0.67
  -5   2   3   24.55    0.89
  -5   2   3   24.53    0.74
   5   2  -3   24.63    0.69
  -5   2   3   24.14    0.65
  -4  -2   3    0.49    0.11
  -4  -2   3    0.57    0.13
  -4  -2   3    0.64    0.13
  -4  -2   3    0.28    0.13
  -4  -2   3    0.45    0.17
  -4  -2   3    0.67    0.18
   4  -2  -3    0.55    0.12
   4  -2  -3    0.47    0.12
  -4   2   3    0.73    0.11
  -4   2   3    0.81    0.13
   4   2  -3    0.60    0.13
  -4   2   3    0.88    0.15
  -4   2   3    0.91    0.13
   4   2  -3    0.71    0.13
  -4   2   3    0.77    0.18
  -3  -2   3  136.13    3.00
   3  -2  -3  137.92    2.99
   3  -2  -3  137.61    3.00
  -3  -2   3  138.44    3.01
  -3  -2   3  136.24    3.17
   3  -2  -3  142.03    3.14
   3  -2  -3  139.20    3.02
  -3  -2   3  136.87    2.97
  -3  -2   3  138.82    3.16
  -3  -2   3  136.02    3.09
   3   2  -3  135.63    3.01
  -3   2   3  141.51    2.92
  -3   2   3  138.59    3.15
  -3   2   3  139.81    2.99
   3   2  -3  140.37    3.16
   3   2  -3  137.52    3.00
  -3   2   3  140.37    3.00
  -3   2   3  142.36    3.04
  -3   2   3  145.20    3.17
   3   2  -3  134.83    2.97
   2  -2  -3  135.59    2.87
   2  -2  -3  133.54    2.89
   2  -2  -3  131.77    2.97
   2  -2  -3  132.21    2.75
  -2  -2   3  129.72    2.88
   2  -2  -3  130.66    2.87
  -2  -2   3  130.54    2.98
  -2  -2   3  133.60    2.97
  -2  -2   3  131.17    2.94
  -2  -2   3  131.61    2.80
  -2  -2   3  135.79    2.90
   2   2  -3  129.88    2.94
   2   2  -3  133.37    2.97
  -2   2   3  127.67    2.97
  -2   2   3  133.25    2.76
  -2   2   3  132.40    2.87
  -2   2   3  132.81    2.89
   2   2  -3  133.41    2.88
   2   2  -3  131.46    2.89
  -2   2   3  135.35    2.89
   2   2  -3  132.80    2.80
  -2   2   3  136.87    2.99
   1  -2  -3  163.49    3.59
  -1  -2   3  161.33    3.52
  -1  -2   3  167.45    3.53
   1  -2  -3  162.35    3.41
   1  -2  -3  163.47    3.51
   1  -2  -3  167.64    3.52
   1  -2  -3  162.51    3.51
  -1  -2   3  163.54    3.51
  -1  -2   3  158.41    3.56
  -1  -2   3  165.25    3.57
   1  -2  -3  162.88    3.56
   1   2  -3  165.26    3.55
   1   2  -3  165.29    3.58
  -1   2   3  168.17    3.59
  -1   2   3  163.97    3.52
   1   2  -3  164.05    3.52
   1   2  -3  166.15    3.51
  -1   2   3  163.85    3.51
  -1   2   3  158.33    3.51
   1   2  -3  160.32    3.44
   1   2  -3  159.74    3.51
  -1   2   3  163.17    3.58
   0  -2  -3    6.36    0.34
   0  -2  -3    6.17    0.34
   0  -2   3    7.17    0.28
   0  -2   3    7.12    0.32
   0  -2   3    6.85    0.34
   0  -2   3    7.15    0.33
   0  -2  -3    6.36    0.33
   0  -2   3    7.51    0.37
   0  -2  -3    5.96    0.30
   0  -2  -3    5.95    0.31
   0  -2   3    7.36    0.32
   0   2   3    6.06    0.30
   0   2  -3    7.24    0.31
   0   2  -3    7.05    0.27
   0   2  -3    7.32    0.32
   0   2   3    6.27    0.34
   0   2  -3    7.37    0.38
   0   2   3    5.29    0.30
   0   2  -3    7.02    0.32
   0   2   3    6.37    0.34
   1  -2   3  167.66    3.57
   1  -2   3  161.86    3.59
  -1  -2  -3  165.15    3.56
   1  -2   3  166.53    3.48
   1  -2   3  169.30    3.58
  -1  -2  -3  165.08    3.63
  -1  -2  -3  165.60    3.59
   1  -2   3  172.35    3.67
   1  -2   3  169.71    3.51
  -1  -2  -3  167.90    3.57
  -1  -2  -3  161.40    3.66
  -1   2  -3  168.75    3.58
  -1   2  -3  165.85    3.59
   1   2   3  167.44    3.67
  -1   2  -3  161.42    3.47
  -1   2  -3  164.12    3.50
   1   2   3  167.82    3.57
   1   2   3  159.04    3.59
   1   2   3  161.30    3.57
  -1   2  -3  164.64    3.56
  -1   2  -3  163.54    3.66
  -2  -2  -3   68.93    1.64
   2  -2   3   67.67    1.61
  -2  -2  -3   68.03    1.60
   2  -2   3   69.37    1.60
  -2  -2  -3   67.83    1.59
   2  -2   3   67.09    1.52
   2  -2   3   69.30    1.72
  -2  -2  -3   67.74    1.75
  -2   2  -3   67.18    1.54
   2   2   3   68.18    1.60
   2   2   3   67.27    1.75
  -2   2  -3   69.41    1.61
   2   2   3   65.67    1.61
  -2   2  -3   68.45    1.65
  -2   2  -3   67.54    1.59
  -2   2  -3   66.49    1.53
  -2   2  -3   67.65    1.73
  -3  -2  -3  158.24    3.74
  -3  -2  -3  165.91    3.51
   3  -2   3  164.18    3.54
  -3  -2  -3  161.07    3.59
   3  -2   3  164.15    3.52
   3  -2   3  158.28    3.46
  -3   2  -3  164.20    3.49
   3   2   3  162.54    3.52
   3   2   3  159.08    3.54
  -3   2  -3  162.46    3.61
  -3   2  -3  163.65    3.51
  -3   2  -3  163.88    3.72
  -3   2  -3  165.26    3.49
   4  -2   3   27.77    0.79
  -4  -2  -3   26.60    0.71
   4  -2   3   27.86    0.80
  -4  -2  -3   27.53    0.78
  -4  -2  -3   26.69    1.02
  -4  -2  -3   28.47    0.90
  -4   2  -3   28.43    0.83
   4   2   3   27.44    0.81
   4   2   3   27.24    0.79
  -4   2  -3   27.21    0.79
  -4   2  -3   28.24    0.78
  -4   2  -3   28.17    0.99
   5  -2   3    6.22    0.35
   5  -2   3    6.28    0.32
  -5  -2  -3    5.95    0.32
  -5  -2  -3    6.18    0.32
  -5  -2  -3    6.34    0.52
  -5   2  -3    6.77    0.41
   5   2   3    6.43    0.34
  -5   2  -3    6.62    0.37
  -5   2  -3    6.76    0.32
  -5   2  -3    6.68    0.50
   5   2   3    6.35    0.36
  -6  -2  -3    4.69    0.33
   6  -2   3    4.42    0.29
  -6  -2  -3    3.84    0.47
   6   2   3    4.72    0.31
  -6   2  -3    3.85    0.34
  -6   2  -3    4.02    0.48
   6   2   3    2.69    0.37
  -7  -2  -3    4.07    0.45
  -7  -2  -3    3.93    0.51
  -7   2  -3    4.82    0.55
  -7   2  -3    4.10    0.38
   7   2   3    3.83    0.29
  -8  -2  -3    0.94    0.35
  -8   2  -3    1.42    0.42
  -8   2  -3    1.70    0.40
  -9  -2  -3    1.57    0.43
  -9   2  -3    0.90    0.37
  -9   2  -3    0.73    0.38
  -9  -3   3   -0.07    0.25
  -9  -3   3    0.18    0.24
  -9   3   3    0.48    0.33
  -9   3   3   -0.02    0.29
  -8  -3   3    7.29    0.66
  -8  -3   3    6.78    0.64
  -8  -3   3    7.72    0.57
  -8   3   3    7.38    0.52
  -8   3   3    8.54    0.74
  -8   3   3    9.11    0.68
  -7  -3   3   13.27    0.69
  -7  -3   3   13.42    0.79
   7  -3  -3   12.77    0.45
  -7  -3   3   12.42    0.77
  -7   3   3   12.37    0.74
  -7   3   3   13.14    0.62
   7   3  -3   12.95    0.51
  -7   3   3   12.94    0.82
  -7   3   3   12.86    0.55
  -6  -3   3    2.28    0.29
  -6  -3   3    1.89    0.32
   6  -3  -3    2.68    0.25
  -6  -3   3    2.42    0.25
   6  -3  -3    2.80    0.27
  -6  -3   3    1.68    0.32
  -6   3   3    2.45    0.23
  -6   3   3    2.94    0.40
   6   3  -3    2.51    0.23
   6   3  -3    2.28    0.26
  -6   3   3    3.31    0.46
  -6   3   3    2.39    0.27
  -6   3   3    2.70    0.24
   5  -3  -3    0.34    0.13
  -5  -3   3    0.29    0.14
  -5  -3   3    0.40    0.17
  -5  -3   3    0.39    0.14
   5  -3  -3    0.08    0.12
  -5   3   3    0.19    0.12
  -5   3   3    0.22    0.12
   5   3  -3    0.24    0.12
  -5   3   3    0.27    0.08
  -5   3   3    0.23    0.18
   5   3  -3    0.11    0.14
  -5   3   3    0.01    0.18
  -4  -3   3   67.93    1.80
   4  -3  -3   63.18    1.57
  -4  -3   3   66.46    1.67
  -4  -3   3   64.77    1.60
   4  -3  -3   62.72    1.56
  -4  -3   3   64.01    1.57
   4  -3  -3   62.69    1.53
  -4   3   3   63.28    1.76
  -4   3   3   63.14    1.79
  -4   3   3   63.75    1.56
   4   3  -3   66.99    1.61
   4   3  -3   66.38    1.58
   4   3  -3   65.46    1.60
  -4   3   3   64.11    1.55
  -4   3   3   64.05    1.40
   3  -3  -3   34.70    0.96
  -3  -3   3   34.93    1.06
   3  -3  -3   33.48    0.89
  -3  -3   3   37.16    0.98
  -3  -3   3   33.95    1.01
  -3  -3   3   35.29    0.94
   3  -3  -3   32.65    0.94
  -3  -3   3   34.09    1.07
  -3   3   3   32.68    1.07
   3   3  -3   35.71    0.94
   3   3  -3   36.31    0.98
  -3   3   3   33.22    1.07
   3   3  -3   34.56    0.95
  -3   3   3   33.72    0.95
  -3   3   3   33.10    0.92
  -2  -3   3   44.43    1.19
   2  -3  -3   44.05    1.15
  -2  -3   3   43.25    1.15
  -2  -3   3   44.06    1.22
  -2  -3   3   41.81    1.10
   2  -3  -3   45.12    1.09
  -2  -3   3   44.37    1.38
  -2  -3   3   42.62    1.18
   2  -3  -3   41.83    1.13
   2   3  -3   42.22    1.18
   2   3  -3   42.73    1.09
  -2   3   3   43.14    1.20
  -2   3   3   44.09    1.10
   2   3  -3   43.12    1.20
   2   3  -3   42.74    1.14
   2   3  -3   42.00    1.15
  -2   3   3   43.82    1.26
  -2   3   3   44.28    1.15
  -1  -3   3  142.47    3.21
   1  -3  -3  142.78    3.17
  -1  -3   3  137.62    3.20
  -1  -3   3  144.15    3.15
   1  -3  -3  145.96    3.25
  -1  -3   3  143.86    3.18
  -1  -3   3  149.22    3.25
  -1  -3   3  141.37    3.19
   1  -3  -3  144.67    3.29
   1  -3  -3  143.82    3.18
   1  -3  -3  146.59    3.15
   1   3  -3  141.12    3.19
  -1   3   3  142.57    3.13
   1   3  -3  140.40    3.14
   1   3  -3  143.30    3.20
  -1   3   3  147.73    3.29
   1   3  -3  137.40    3.16
  -1   3   3  135.61    3.25
  -1   3   3  145.15    3.18
   1   3  -3  148.51    3.26
  -1   3   3  143.74    3.17
  -1   3   3  145.26    3.19
   0  -3  -3  150.49    3.29
   0  -3  -3  152.31    3.35
   0  -3   3  150.49    3.30
   0  -3   3  151.44    3.37
   0  -3   3  142.95    3.29
   0  -3  -3  148.87    3.39
   0  -3   3  150.50    3.19
   0  -3   3  152.33    3.29
   0  -3  -3  150.85    3.29
   0  -3   3  148.11    3.29
   0   3   3  153.08    3.39
   0   3  -3  148.25    3.37
   0   3  -3  146.13    3.27
   0   3   3  145.64    3.19
   0   3  -3  144.00    3.29
   0   3  -3  146.92    3.28
   0   3   3  144.15    3.30
   0   3   3  147.08    3.36
   0   3  -3  150.90    3.30
   0   3   3  150.92    3.29
   0   3  -3  147.58    3.29
   1  -3   3   41.67    1.13
  -1  -3  -3   42.04    1.12
   1  -3   3   40.99    1.12
   1  -3   3   42.75    1.12
  -1  -3  -3   44.32    1.18
   1  -3   3   41.27    1.14
  -1  -3  -3   42.43    1.18
   1  -3   3   40.95    0.98
  -1   3  -3   42.29    1.13
  -1   3  -3   39.72    1.09
   1   3   3   44.95    1.21
  -1   3  -3   41.22    1.11
   1   3   3   42.69    0.95
  -1   3  -3   42.19    1.23
   1   3   3   43.14    1.15
   1   3   3   44.54    1.14
  -1   3  -3   41.14    0.97
  -2  -3  -3   24.66    0.77
  -2  -3  -3   24.34    0.89
  -2  -3  -3   25.43    0.85
   2  -3   3   25.38    0.78
   2  -3   3   26.69    0.80
   2  -3   3   26.05    0.80
   2  -3   3   25.53    0.75
  -2   3  -3   25.47    0.79
  -2   3  -3   26.34    0.79
   2   3   3   25.69    0.78
  -2   3  -3   27.65    0.93
   2   3   3   23.99    0.79
  -2   3  -3   25.53    0.77
  -2   3  -3   25.01    0.61
   2   3   3   24.90    0.85
   3  -3   3   25.80    0.80
  -3  -3  -3   25.42    0.79
   3  -3   3   25.85    0.77
  -3  -3  -3   26.31    0.97
   3  -3   3   26.62    0.82
   3   3   3   27.56    0.82
  -3   3  -3   26.69    0.81
  -3   3  -3   27.56    0.82
   3   3   3   26.22    0.83
  -3   3  -3   25.98    0.84
  -3   3  -3   25.38    0.66
  -3   3  -3   26.45    0.96
   4  -3   3   24.96    0.78
   4  -3   3   24.43    0.76
  -4  -3  -3   25.70    0.79
   4  -3   3   26.10    0.82
  -4  -3  -3   25.69    1.01
  -4   3  -3   26.68    0.82
  -4   3  -3   25.51    0.72
   4   3   3   23.80    0.81
   4   3   3   25.01    0.79
  -4   3  -3   25.57    1.00
  -4   3  -3   24.58    0.78
  -5  -3  -3    2.76    0.39
   5  -3   3    3.62    0.35
  -5  -3  -3    3.23    0.29
   5  -3   3    3.84    0.30
  -5   3  -3    3.30    0.29
   5   3   3    3.93    0.34
  -5   3  -3    3.78    0.46
   5   3   3    3.87    0.31
  -5   3  -3    3.53    0.33
  -5   3  -3    3.33    0.33
  -6  -3  -3    2.39    0.39
   6  -3   3    1.59    0.24
  -6   3  -3    1.69    0.27
  -6   3  -3    1.58    0.35
   6   3   3    3.13    0.32
  -7  -3  -3    7.59    0.69
   7  -3   3    7.53    0.41
   7   3   3    7.74    0.42
  -7   3  -3    7.36    0.66
  -7   3  -3    6.40    0.49
  -8  -3  -3    0.54    0.33
  -8   3  -3    1.32    0.39
  -9  -4   3    0.80    0.34
  -9  -4   3    0.34    0.31
  -9   4   3    0.81    0.38
  -9   4   3    0.79    0.37
   8  -4  -3    1.69    0.22
  -8  -4   3    1.32    0.39
  -8  -4   3    1.72    0.40
  -8  -4   3    1.65    0.34
   8   4  -3    1.84    0.27
  -8   4   3    1.08    0.38
  -8   4   3    1.89    0.41
  -7  -4   3   10.30    0.73
  -7  -4   3    9.57    0.74
  -7  -4   3    9.29    0.60
   7  -4  -3   10.69    0.48
  -7   4   3    9.43    0.71
  -7   4   3   10.76    0.79
   7   4  -3    9.69    0.51
  -6  -4   3    3.40    0.37
  -6  -4   3    3.40    0.46
   6  -4  -3    3.38    0.32
  -6   4   3    2.83    0.28
   6   4  -3    3.73    0.37
  -6   4   3    3.50    0.48
  -6   4   3    3.69    0.48
   5  -4  -3   16.72    0.64
   5  -4  -3   16.96    0.64
  -5  -4   3   16.29    0.64
  -5  -4   3   16.17    0.82
  -5  -4   3   16.94    0.70
  -5   4   3   16.22    0.82
  -5   4   3   16.93    0.60
   5   4  -3   15.64    0.62
  -5   4   3   17.41    0.86
  -5   4   3   16.60    0.63
   5   4  -3   15.87    0.66
   4  -4  -3    3.12    0.29
  -4  -4   3    2.77    0.29
  -4  -4   3    3.40    0.33
   4  -4  -3    3.49    0.22
   4  -4  -3    3.49    0.31
  -4  -4   3    2.40    0.31
  -4   4   3    3.56    0.40
  -4   4   3    3.70    0.31
  -4   4   3    4.46    0.47
  -4   4   3    3.46    0.31
   4   4  -3    3.12    0.30
   4   4  -3    3.07    0.32
   4   4  -3    3.01    0.28
  -3  -4   3   22.34    0.77
   3  -4  -3   22.32    0.76
  -3  -4   3   22.88    0.83
  -3  -4   3   23.15    0.86
  -3  -4   3   21.24    0.76
   3  -4  -3   21.94    0.75
   3  -4  -3   22.58    0.64
   3   4  -3   21.36    0.77
   3   4  -3   22.41    0.75
   3   4  -3   21.35    0.79
  -3   4   3   22.06    0.67
   3   4  -3   20.40    0.74
  -3   4   3   20.99    0.86
  -3   4   3   22.42    0.87
  -3   4   3   23.42    0.78
  -2  -4   3   15.28    0.75
   2  -4  -3   17.22    0.64
   2  -4  -3   18.43    0.67
   2  -4  -3   18.48    0.58
  -2  -4   3   16.89    0.66
  -2  -4   3   16.05    0.64
  -2  -4   3   16.68    0.65
  -2  -4   3   17.27    0.70
  -2   4   3   18.62    0.78
  -2   4   3   16.83    0.65
   2   4  -3   16.71    0.64
   2   4  -3   16.77    0.62
   2   4  -3   17.90    0.71
  -2   4   3   18.91    0.71
   2   4  -3   16.08    0.65
   1  -4  -3   39.01    1.13
   1  -4  -3   39.09    1.25
   1  -4  -3   40.45    1.09
  -1  -4   3   40.11    1.15
  -1  -4   3   40.14    1.09
  -1  -4   3   39.40    1.15
   1   4  -3   39.03    1.21
   1   4  -3   38.96    1.13
   1   4  -3   39.20    1.15
   1   4  -3   40.64    1.21
  -1   4   3   39.31    1.15
  -1   4   3   38.80    1.12
  -1   4   3   40.55    1.25
   0  -4  -3   55.51    1.48
   0  -4  -3   54.40    1.59
   0  -4  -3   57.03    1.46
   0  -4   3   56.81    1.50
   0  -4   3   56.02    1.46
   0  -4   3   58.38    1.35
   0   4   3   55.68    1.50
   0   4  -3   55.85    1.43
   0   4  -3   55.03    1.51
   0   4  -3   56.60    1.56
   0   4  -3   55.00    1.50
   0   4   3   56.30    1.40
   0   4   3   57.68    1.59
   0   4  -3   54.89    1.49
   1  -4   3    4.64    0.36
   1  -4   3    4.31    0.22
   1  -4   3    4.67    0.37
  -1  -4  -3    4.67    0.35
   1  -4   3    4.27    0.34
  -1  -4  -3    4.84    0.43
  -1   4  -3    4.46    0.29
  -1   4  -3    4.55    0.35
   1   4   3    4.60    0.23
  -1   4  -3    4.95    0.41
  -1   4  -3    4.21    0.36
   1   4   3    4.57    0.37
   1   4   3    4.17    0.41
   2  -4   3   13.17    0.57
  -2  -4  -3   13.45    0.57
   2  -4   3   13.64    0.57
  -2  -4  -3   13.61    0.68
   2  -4   3   12.46    0.58
   2  -4   3   14.00    0.57
  -2   4  -3   13.27    0.52
  -2   4  -3   12.91    0.59
  -2   4  -3   14.13    0.69
   2   4   3   13.35    0.57
   2   4   3   13.38    0.60
  -2   4  -3   13.52    0.58
   2   4   3   12.90    0.66
   3  -4   3   21.61    0.79
   3  -4   3   21.93    0.78
  -3  -4  -3   21.01    0.90
  -3  -4  -3   22.26    0.77
  -3   4  -3   22.83    0.95
  -3   4  -3   20.70    0.73
  -3   4  -3   21.83    0.77
   3   4   3   21.13    0.77
   3   4   3   22.03    0.81
  -3   4  -3   22.49    0.81
   4  -4   3   17.85    0.70
  -4  -4  -3   17.58    0.69
  -4  -4  -3   18.47    0.89
   4  -4   3   19.03    0.73
   4   4   3   18.26    0.73
  -4   4  -3   18.92    0.91
   4   4   3   18.01    0.70
  -4   4  -3   19.74    0.82
  -4   4  -3   18.09    0.70
  -4   4  -3   17.75    0.74
   5  -4   3    8.28    0.50
  -5  -4  -3    8.79    0.68
  -5  -4  -3    8.37    0.48
  -5   4  -3    8.56    0.68
  -5   4  -3    7.94    0.46
   5   4   3    8.92    0.51
  -5   4  -3    8.29    0.54
  -6  -4  -3    8.53    0.72
   6  -4   3    8.76    0.50
  -6   4  -3    8.25    0.72
   6   4   3    8.36    0.51
  -6   4  -3    7.95    0.54
   7  -4   3    0.24    0.17
  -7  -4  -3   -0.09    0.27
  -7   4  -3    0.43    0.33
   7   4   3    0.28    0.20
   8  -4   3    0.32    0.20
  -8  -4  -3    0.34    0.32
  -8   4  -3   -0.09    0.29
   8   4   3    0.43    0.20
  -8  -5   3    0.60    0.30
   8  -5  -3    0.82    0.21
  -8  -5   3    0.59    0.34
   8   5  -3    0.15    0.22
  -8   5   3    0.45    0.35
  -8   5   3    0.07    0.32
  -7  -5   3    2.17    0.44
   7  -5  -3    2.06    0.30
  -7  -5   3    2.01    0.36
  -7  -5   3    1.73    0.37
  -7   5   3    2.09    0.49
   7   5  -3    2.27    0.35
  -7   5   3    2.56    0.48
   6  -5  -3    6.11    0.44
  -6  -5   3    5.25    0.58
  -6  -5   3    5.93    0.57
  -6  -5   3    5.46    0.52
  -6   5   3    5.02    0.60
   6   5  -3    5.28    0.49
  -6   5   3    6.21    0.66
  -5  -5   3    0.42    0.25
   5  -5  -3    0.71    0.23
  -5  -5   3    0.70    0.23
  -5  -5   3    0.80    0.28
  -5   5   3    0.37    0.18
  -5   5   3    0.84    0.16
  -5   5   3    0.48    0.33
  -5   5   3    0.65    0.27
   5   5  -3    0.76    0.26
  -4  -5   3   21.71    0.88
   4  -5  -3   23.19    0.84
   4  -5  -3   20.66    0.81
  -4  -5   3   20.94    0.83
   4  -5  -3   21.80    0.61
  -4  -5   3   21.17    0.94
  -4   5   3   21.84    1.01
  -4   5   3   23.07    0.99
   4   5  -3   20.17    0.84
  -4   5   3   21.76    0.83
  -3  -5   3    4.55    0.47
  -3  -5   3    4.27    0.43
   3  -5  -3    5.38    0.28
   3  -5  -3    5.84    0.43
  -3  -5   3    4.81    0.44
  -3  -5   3    4.06    0.39
   3   5  -3    3.82    0.41
  -3   5   3    5.84    0.59
  -3   5   3    5.16    0.43
   3   5  -3    4.49    0.45
  -3   5   3    5.69    0.48
  -2  -5   3   15.40    0.69
   2  -5  -3   14.61    0.55
   2  -5  -3   13.80    0.65
  -2  -5   3   15.39    0.69
  -2  -5   3   15.10    0.63
  -2  -5   3   15.61    0.72
   2   5  -3   15.07    0.69
  -2   5   3   14.91    0.68
   2   5  -3   14.95    0.70
  -2   5   3   12.83    0.77
  -2   5   3   13.72    0.66
   1  -5  -3    9.35    0.67
  -1  -5   3    8.93    0.44
   1  -5  -3    9.43    0.49
   1  -5  -3    8.90    0.51
  -1  -5   3    9.65    0.55
  -1  -5   3    8.91    0.50
   1  -5  -3    9.01    0.34
  -1   5   3    9.32    0.53
  -1   5   3    9.39    0.50
   1   5  -3    8.46    0.55
   1   5  -3    8.98    0.53
  -1   5   3    8.40    0.60
   0  -5   3   29.01    0.93
   0  -5  -3   26.72    1.08
   0  -5  -3   27.41    0.80
   0  -5   3   27.78    0.79
   0  -5   3   27.86    0.97
   0  -5  -3   27.39    0.94
   0   5  -3   27.10    0.96
   0   5  -3   25.88    0.99
   0   5   3   25.69    0.84
   0   5  -3   27.69    1.02
   0   5   3   26.36    0.95
   0   5   3   26.84    1.04
  -1  -5  -3   24.06    1.00
  -1  -5  -3   22.10    0.84
   1  -5   3   22.95    0.81
   1  -5   3   24.51    0.89
   1  -5   3   23.39    0.61
   1   5   3   22.32    0.70
  -1   5  -3   24.21    0.88
  -1   5  -3   24.14    0.97
  -1   5  -3   21.70    0.74
  -1   5  -3   23.44    0.91
   1   5   3   22.27    0.97
   1   5   3   21.50    0.86
  -2  -5  -3   27.65    1.10
  -2  -5  -3   27.70    0.96
   2  -5   3   29.05    0.92
   2  -5   3   28.14    0.99
   2   5   3   27.23    1.06
   2   5   3   26.79    0.70
   2   5   3   25.72    0.97
  -2   5  -3   28.77    1.11
  -2   5  -3   28.28    0.98
  -2   5  -3   28.47    0.86
  -2   5  -3   27.25    0.99
  -3  -5  -3   14.56    0.69
  -3  -5  -3   14.45    0.82
   3  -5   3   14.84    0.70
   3   5   3   14.56    0.70
  -3   5  -3   14.27    0.58
  -3   5  -3   14.94    0.68
  -3   5  -3   14.77    0.74
  -3   5  -3   15.20    0.85
  -4  -5  -3    5.31    0.45
   4  -5   3    4.48    0.46
  -4  -5  -3    4.47    0.51
  -4   5  -3    5.28    0.60
   4   5   3    4.93    0.48
  -4   5  -3    5.27    0.51
  -4   5  -3    4.55    0.44
  -5  -5  -3    8.08    0.66
   5  -5   3    7.98    0.54
  -5  -5  -3    9.81    0.76
  -5   5  -3    8.06    0.60
  -5   5  -3    7.61    0.72
   5   5   3    8.41    0.56
   6  -5   3    2.28    0.37
  -6  -5  -3    1.91    0.42
  -6   5  -3    1.44    0.34
   6   5   3    1.53    0.31
  -6   5  -3    1.56    0.45
  -7  -5  -3   -0.09    0.29
   7  -5   3    0.18    0.22
  -7   5  -3   -0.30    0.30
   7   5   3    0.03    0.19
   8  -6  -3    1.45    0.29
  -8  -6   3    1.74    0.48
  -8  -6   3    1.62    0.43
  -8   6   3    2.10    0.52
  -8   6   3    2.10    0.53
   8   6  -3    2.22    0.38
   7  -6  -3    1.75    0.32
  -7  -6   3    0.92    0.33
  -7  -6   3    0.73    0.35
  -7   6   3    0.73    0.38
   7   6  -3    0.81    0.29
  -7   6   3    0.60    0.41
   6  -6  -3    0.93    0.27
  -6  -6   3    0.47    0.30
  -6  -6   3   -0.08    0.27
  -6  -6   3    0.82    0.28
   6   6  -3    1.11    0.30
  -6   6   3    0.58    0.37
  -6   6   3    0.11    0.30
   5  -6  -3    0.67    0.24
  -5  -6   3    0.13    0.27
  -5  -6   3    0.60    0.26
  -5  -6   3    0.29    0.26
  -5  -6   3    0.98    0.27
  -5   6   3    1.04    0.33
   5   6  -3    0.70    0.27
  -5   6   3    0.56    0.38
  -4  -6   3    0.35    0.20
   4  -6  -3    0.29    0.24
  -4  -6   3    0.27    0.27
  -4  -6   3    0.23    0.21
  -4  -6   3    0.23    0.24
  -4   6   3    0.38    0.26
  -4   6   3    0.45    0.33
  -4   6   3    0.62    0.25
   4   6  -3    0.02    0.21
  -3  -6   3    8.67    0.61
  -3  -6   3    9.53    0.67
  -3  -6   3    9.06    0.65
   3  -6  -3    8.65    0.58
  -3  -6   3    8.38    0.58
   3   6  -3    9.32    0.62
   3   6  -3    8.48    0.61
  -3   6   3    9.16    0.64
  -3   6   3    8.95    0.74
  -3   6   3    8.76    0.60
   2  -6  -3    6.99    0.54
   2  -6  -3    7.02    0.43
  -2  -6   3    8.18    0.60
  -2  -6   3    8.12    0.55
  -2  -6   3    7.72    0.50
   2   6  -3    7.12    0.56
  -2   6   3    7.01    0.55
  -2   6   3    7.85    0.57
   2   6  -3    8.09    0.60
  -2   6   3    7.85    0.73
  -1  -6   3    4.20    0.41
  -1  -6   3    3.97    0.34
  -1  -6   3    4.35    0.46
   1  -6  -3    4.28    0.45
   1  -6  -3    3.97    0.51
   1  -6  -3    4.43    0.26
   1   6  -3    4.39    0.49
  -1   6   3    4.39    0.49
   1   6  -3    5.63    0.55
  -1   6   3    3.81    0.55
  -1   6   3    4.51    0.42
   0  -6  -3    2.19    0.33
   0  -6  -3    2.31    0.24
   0  -6   3    2.30    0.33
   0  -6  -3    2.63    0.46
   0  -6   3    2.85    0.42
   0  -6   3    2.26    0.23
   0   6   3    1.51    0.31
   0   6  -3    2.67    0.41
   0   6  -3    3.07    0.42
   0   6   3    2.58    0.31
   0   6  -3    2.69    0.38
   0   6   3    1.92    0.42
   1  -6   3    0.58    0.28
  -1  -6  -3    0.09    0.21
  -1  -6  -3    0.32    0.15
   1  -6   3    0.30    0.11
   1  -6   3    0.44    0.24
  -1  -6  -3    0.14    0.29
   1   6   3    0.03    0.30
  -1   6  -3    0.45    0.30
  -1   6  -3    0.59    0.26
   1   6   3    0.24    0.22
  -1   6  -3    0.31    0.27
   1   6   3    0.42    0.16
  -2  -6  -3   12.70    0.64
   2  -6   3   13.44    0.72
  -2  -6  -3   14.57    0.89
   2  -6   3   13.77    0.64
  -2  -6  -3   14.21    0.73
   2   6   3   14.47    0.75
  -2   6  -3   12.28    0.77
  -2   6  -3   13.32    0.71
  -2   6  -3   12.36    0.81
   2   6   3   13.08    0.83
   2   6   3   13.13    0.49
  -3  -6  -3   17.79    0.81
  -3  -6  -3   16.12    0.96
   3  -6   3   15.70    0.80
  -3  -6  -3   16.18    0.80
  -3   6  -3   17.25    0.95
  -3   6  -3   15.94    0.77
   3   6   3   15.36    0.79
  -3   6  -3   16.72    0.85
  -4  -6  -3    0.26    0.20
  -4  -6  -3    0.01    0.29
  -4  -6  -3    0.33    0.22
   4  -6   3    0.34    0.25
  -4   6  -3    0.22    0.20
  -4   6  -3   -0.04    0.26
  -4   6  -3   -0.42    0.24
   4   6   3    0.14    0.22
  -5  -6  -3    0.86    0.28
  -5  -6  -3    0.47    0.34
   5  -6   3    0.43    0.25
  -5   6  -3    0.65    0.41
   5   6   3    1.02    0.31
  -5   6  -3    0.31    0.30
   6  -6   3    1.48    0.35
  -6  -6  -3    0.71    0.39
  -6  -6  -3    1.24    0.34
   6   6   3    0.87    0.30
  -6   6  -3    1.21    0.46
   7  -6   3    0.37    0.26
  -7  -6  -3    0.66    0.32
  -7  -6  -3    0.13    0.36
  -7   6  -3   -0.33    0.36
   7   6   3    0.36    0.26
  -7  -7   3    0.96    0.37
  -7   7   3    0.64    0.44
  -6  -7   3    0.96    0.33
   6  -7  -3    1.02    0.31
  -6  -7   3    0.42    0.32
  -6   7   3    0.77    0.44
  -6   7   3    0.63    0.38
   6   7  -3    1.08    0.35
   5  -7  -3    4.43    0.51
  -5  -7   3    3.59    0.51
  -5  -7   3    3.19    0.45
  -5  -7   3    3.50    0.51
  -5   7   3    3.98    0.63
  -5   7   3    4.73    0.65
   5   7  -3    3.14    0.46
  -4  -7   3    2.97    0.41
  -4  -7   3    3.08    0.43
   4  -7  -3    2.75    0.40
  -4  -7   3    2.72    0.45
  -4  -7   3    2.46    0.43
   4   7  -3    3.59    0.49
  -4   7   3    2.91    0.50
  -4   7   3    2.45    0.39
  -4   7   3    3.05    0.55
   3  -7  -3   14.16    0.78
  -3  -7   3   13.76    0.79
  -3  -7   3   15.02    0.88
  -3  -7   3   14.84    0.76
  -3  -7   3   15.13    0.83
   3   7  -3   14.59    0.83
  -3   7   3   12.67    0.76
  -3   7   3   12.83    0.80
  -3   7   3   13.47    0.95
   3   7  -3   12.30    0.73
   2  -7  -3   10.58    0.69
  -2  -7   3    9.83    0.58
  -2  -7   3    9.50    0.71
  -2  -7   3    8.52    0.63
  -2   7   3    9.76    0.78
   2   7  -3    9.75    0.70
  -2   7   3    9.90    0.68
   2   7  -3   10.23    0.69
  -2   7   3    9.31    0.65
  -1  -7   3    7.26    0.56
  -1  -7   3    7.58    0.47
  -1  -7   3    7.22    0.65
   1  -7  -3    7.95    0.63
   1   7  -3    7.13    0.64
  -1   7   3    8.59    0.65
  -1   7   3    8.73    0.78
   1   7  -3    7.34    0.64
  -1   7   3    7.16    0.57
   0  -7   3   11.61    0.67
   0  -7   3   12.73    0.52
   0  -7  -3   12.34    0.75
   0  -7   3   12.28    0.78
   0  -7  -3   12.03    0.55
   0  -7  -3   13.35    0.91
   0   7   3   13.70    0.78
   0   7  -3   13.89    0.79
   0   7   3   11.87    0.65
   0   7  -3   13.62    0.80
   0   7   3   12.73    0.84
   1  -7   3    2.37    0.43
   1  -7   3    1.29    0.30
  -1  -7  -3    2.83    0.45
  -1  -7  -3    1.91    0.27
  -1  -7  -3    1.93    0.46
  -1   7  -3    2.18    0.42
   1   7   3    1.53    0.27
   1   7   3    1.88    0.37
   1   7   3    2.02    0.47
  -1   7  -3    2.04    0.43
  -1   7  -3    2.03    0.42
  -2  -7  -3    2.58    0.42
  -2  -7  -3    2.21    0.33
  -2  -7  -3    1.80    0.46
   2  -7   3    2.62    0.47
   2  -7   3    2.40    0.32
  -2   7  -3    3.13    0.46
   2   7   3    2.84    0.51
  -2   7  -3    2.36    0.47
   2   7   3    2.47    0.40
  -2   7  -3    2.80    0.47
  -3  -7  -3    2.48    0.36
  -3  -7  -3    2.63    0.42
   3  -7   3    2.16    0.40
  -3  -7  -3    2.08    0.48
  -3   7  -3    2.79    0.50
  -3   7  -3    2.71    0.42
   3   7   3    2.39    0.41
  -3   7  -3    2.81    0.47
  -4  -7  -3    0.58    0.41
  -4  -7  -3    1.46    0.34
  -4  -7  -3    1.35    0.36
   4  -7   3    1.31    0.34
   4   7   3    1.49    0.38
  -4   7  -3    1.24    0.38
  -4   7  -3    1.21    0.42
  -5  -7  -3    0.91    0.43
  -5  -7  -3    0.25    0.25
   5  -7   3    0.41    0.27
   5   7   3    0.26    0.23
  -5   7  -3    0.33    0.37
  -5   7  -3    0.45    0.34
  -6  -7  -3    0.24    0.42
  -6  -7  -3    0.39    0.29
   6  -7   3    0.00    0.26
  -6   7  -3   -0.40    0.34
   6   7   3    0.38    0.30
  -5  -8   3    1.12    0.40
  -5  -8   3    0.81    0.33
   5  -8  -3    1.30    0.35
   5   8  -3    0.67    0.33
  -5   8   3    1.50    0.46
  -5   8   3    0.33    0.43
  -4  -8   3    0.36    0.29
  -4  -8   3   -0.01    0.29
  -4  -8   3   -0.15    0.33
   4  -8  -3    0.18    0.27
  -4  -8   3   -0.15    0.21
  -4   8   3   -0.16    0.39
   4   8  -3    0.31    0.33
  -4   8   3   -0.13    0.29
  -3  -8   3    0.44    0.22
   3  -8  -3    0.29    0.29
  -3  -8   3    0.66    0.34
  -3  -8   3    0.31    0.30
   3   8  -3    0.66    0.33
   3   8  -3    0.30    0.29
  -3   8   3    0.89    0.48
  -3   8   3    0.09    0.30
  -3   8   3    0.49    0.28
  -2  -8   3    0.47    0.32
  -2  -8   3   -0.02    0.26
   2  -8  -3    0.86    0.33
  -2  -8   3    0.19    0.19
   2   8  -3    0.45    0.30
  -2   8   3    0.27    0.38
  -2   8   3    0.18    0.28
  -2   8   3    0.36    0.30
   2   8  -3   -0.10    0.24
  -1  -8   3    1.61    0.43
  -1  -8   3    0.51    0.30
   1  -8  -3    1.24    0.37
   1   8  -3    1.47    0.41
  -1   8   3    0.90    0.30
  -1   8   3    1.01    0.42
   1   8  -3    1.20    0.39
  -1   8   3    1.42    0.39
   0  -8  -3    1.08    0.37
   0  -8   3    0.93    0.32
   0  -8  -3    1.94    0.50
   0  -8   3    1.49    0.39
   0   8   3    1.36    0.43
   0   8   3    1.36    0.32
   0   8  -3    1.31    0.39
   0   8   3    1.27    0.38
   0   8  -3    1.92    0.44
   1  -8   3    0.40    0.32
  -1  -8  -3    0.15    0.30
  -1  -8  -3    0.12    0.37
  -1   8  -3    0.99    0.37
   1   8   3    0.31    0.28
  -1   8  -3    0.20    0.32
  -1   8  -3    0.33    0.31
   1   8   3    0.12    0.33
  -2  -8  -3    0.09    0.20
  -2  -8  -3    0.00    0.40
  -2  -8  -3    0.50    0.34
   2  -8   3    0.35    0.28
  -2   8  -3   -0.01    0.28
  -2   8  -3    0.34    0.36
   2   8   3    0.34    0.27
  -2   8  -3    0.04    0.27
   3  -8   3    1.42    0.39
  -3  -8  -3    1.58    0.33
  -3  -8  -3    1.03    0.50
  -3  -8  -3    1.51    0.41
   3   8   3    1.36    0.35
  -3   8  -3    1.66    0.40
  -3   8  -3    1.06    0.44
  -3   8  -3    1.20    0.41
  -4  -8  -3    0.83    0.48
  -4  -8  -3    1.19    0.33
   4  -8   3    1.16    0.41
  -4   8  -3    0.31    0.38
  -4   8  -3    1.71    0.44
   4   8   3    1.12    0.37
   3  -9  -3    1.69    0.47
  -3  -9   3    2.18    0.51
  -3  -9   3    0.66    0.37
  -3   9   3    1.05    0.43
  -3   9   3    1.66    0.44
   3   9  -3    1.74    0.48
   2  -9  -3    0.24    0.32
  -2  -9   3    1.11    0.41
  -2   9   3    0.27    0.43
  -2   9   3    0.15    0.31
  -2   9   3    0.40    0.33
   2   9  -3    0.21    0.35
  -1  -9   3    0.41    0.35
   1  -9  -3    1.05    0.39
   1   9  -3   -0.15    0.30
   1   9  -3   -0.15    0.31
  -1   9   3    0.43    0.33
  -1   9   3    0.29    0.39
   0  -9  -3    1.67    0.45
   0  -9   3    1.66    0.45
   0   9   3    1.17    0.39
   0   9  -3    2.15    0.49
   0   9   3    0.96    0.44
   0   9  -3    0.40    0.39
  -1  -9  -3    2.32    0.49
   1  -9   3    1.82    0.49
  -1  -9  -3    1.80    0.54
   1   9   3    1.85    0.43
  -1   9  -3    2.44    0.51
  -1   9  -3    1.26    0.45
   1   9   3    2.10    0.53
  -2  -9  -3   -0.58    0.41
  -2  -9  -3    0.07    0.32
   2  -9   3    0.67    0.40
   2   9   3    0.70    0.40
  -2   9  -3    0.32    0.39
  -2   9  -3    0.42    0.37
  -2   9  -3    0.38    0.32
 -10   0   4    0.10    0.22
 -10   0   4   -0.17    0.23
 -10   0   4   -0.03    0.25
 -10   0   4   -0.01    0.23
 -10   0   4    0.53    0.31
  -9   0   4    1.92    0.36
  -9   0   4    1.81    0.39
  -9   0   4    1.77    0.36
  -9   0   4    2.19    0.38
  -8   0   4    3.74    0.43
  -8   0   4    3.46    0.45
  -8   0   4    3.41    0.45
  -8   0   4    2.78    0.39
  -7   0   4   52.52    1.61
  -7   0   4   49.71    1.59
  -7   0   4   52.35    1.57
  -6   0   4   30.08    1.05
  -6   0   4   27.83    0.99
   5   0  -4   82.40    1.76
   5   0  -4   77.92    1.75
  -5   0   4   83.28    2.03
  -5   0   4   78.52    2.04
   4   0  -4   60.04    1.51
   4   0  -4   59.76    1.37
  -4   0   4   61.88    1.37
   4   0  -4   58.22    1.37
  -4   0   4   58.79    1.57
  -4   0   4   61.05    1.36
  -4   0   4   62.76    1.54
  -3   0   4   53.17    1.34
  -3   0   4   51.62    1.19
   3   0  -4   51.42    1.20
  -3   0   4   51.13    1.20
   3   0  -4   50.63    1.32
   3   0  -4   50.18    1.20
  -3   0   4   51.85    1.30
   3   0  -4   49.67    1.27
  -2   0   4   90.77    2.10
   2   0  -4   91.77    2.03
  -2   0   4   90.84    1.95
  -2   0   4   91.26    2.03
  -2   0   4   90.10    2.01
   2   0  -4   94.23    2.10
  -2   0   4   92.42    2.08
   2   0  -4   89.50    2.02
   2   0  -4   92.33    2.07
  -1   0   4  347.70    7.31
   1   0  -4  353.52    7.30
  -1   0   4  352.63    7.24
  -1   0   4  337.67    7.28
   1   0  -4  354.69    7.26
   1   0  -4  343.65    7.28
  -1   0   4  351.95    7.24
   1   0  -4  349.14    7.25
  -1   0   4  353.21    7.28
  -1   0   4  356.78    7.19
   1   0  -4  354.24    7.19
   0   0  -4  159.19    3.44
   0   0  -4  159.88    3.40
   0   0   4  155.80    3.43
   0   0   4  158.97    3.39
   0   0  -4  159.61    3.39
   0   0   4  157.21    3.30
   0   0  -4  157.08    3.44
   0   0  -4  162.63    3.40
   0   0   4  151.47    3.43
   0   0  -4  158.84    3.39
   0   0   4  159.37    3.38
   0   0   4  161.42    3.40
  -1   0  -4    0.33    0.11
  -1   0  -4    0.10    0.09
  -1   0  -4    0.32    0.12
  -1   0  -4    0.11    0.12
  -1   0  -4    0.09    0.03
  -1   0  -4    0.27    0.11
   1   0   4    0.42    0.11
   1   0   4    0.35    0.12
  -1   0  -4    0.11    0.13
   1   0   4    0.14    0.12
  -2   0  -4    0.10    0.09
  -2   0  -4    0.14    0.06
  -2   0  -4    0.04    0.09
   2   0   4   -0.02    0.09
  -2   0  -4    0.01    0.12
   2   0   4    0.02    0.07
   2   0   4    0.07    0.09
  -2   0  -4    0.07    0.08
  -2   0  -4    0.03    0.10
  -3   0  -4   12.22    0.37
   3   0   4   11.62    0.43
  -3   0  -4   11.62    0.53
   3   0   4   12.04    0.45
   3   0   4   11.57    0.46
  -3   0  -4   12.02    0.44
  -3   0  -4   11.79    0.58
  -3   0  -4   11.93    0.42
  -3   0  -4   11.16    0.47
  -4   0  -4   59.41    1.75
  -4   0  -4   62.04    1.57
   4   0   4   59.34    1.43
   4   0   4   59.71    1.45
  -4   0  -4   59.76    1.42
   4   0   4   60.62    1.55
  -5   0  -4   55.45    1.74
  -5   0  -4   55.30    1.52
  -5   0  -4   55.06    1.31
   5   0   4   54.01    1.34
   5   0   4   54.32    1.33
  -6   0  -4   46.72    1.62
  -6   0  -4   42.83    1.19
  -6   0  -4   45.08    1.37
   6   0   4   44.01    1.12
  -7   0  -4    8.45    0.71
  -7   0  -4    8.48    0.46
  -7   0  -4    8.25    0.56
  -8   0  -4   -0.06    0.21
  -8   0  -4   -0.01    0.25
  -9   0  -4    0.40    0.34
 -10  -1   4    0.81    0.31
 -10  -1   4    0.58    0.31
 -10  -1   4   -0.12    0.24
 -10   1   4    0.00    0.27
 -10   1   4    1.27    0.36
 -10   1   4    0.57    0.30
 -10   1   4    0.92    0.36
 -10   1   4    0.56    0.28
  -9  -1   4    0.69    0.27
  -9  -1   4    0.95    0.30
  -9  -1   4    0.54    0.27
  -9   1   4    0.82    0.28
  -9   1   4    0.74    0.25
  -9   1   4    0.90    0.32
  -9   1   4    0.99    0.35
  -8  -1   4    3.91    0.47
  -8  -1   4    4.15    0.47
  -8  -1   4    5.46    0.50
  -8   1   4    4.15    0.45
  -8   1   4    3.87    0.49
  -8   1   4    4.57    0.45
  -7  -1   4   24.14    0.92
  -7  -1   4   24.99    1.05
  -7  -1   4   24.29    1.01
  -7   1   4   23.08    0.90
  -7   1   4   23.99    0.97
  -7   1   4   24.77    1.02
  -6  -1   4   26.70    1.00
  -6  -1   4   27.29    0.89
  -6  -1   4   26.35    1.01
  -6   1   4   25.52    0.98
  -6   1   4   26.10    0.90
  -6   1   4   26.94    0.96
  -5  -1   4   15.48    0.67
  -5  -1   4   14.40    0.44
  -5  -1   4   14.61    0.68
   5  -1  -4   14.97    0.44
  -5  -1   4   15.03    0.55
  -5   1   4   16.01    0.68
  -5   1   4   14.65    0.43
  -5   1   4   15.75    0.59
   5   1  -4   14.84    0.46
  -5   1   4   14.61    0.43
  -5   1   4   15.13    0.62
  -4  -1   4  134.36    2.94
  -4  -1   4  141.34    3.18
   4  -1  -4  133.12    2.91
   4  -1  -4  136.51    3.08
  -4  -1   4  133.68    2.91
  -4  -1   4  137.44    2.93
  -4  -1   4  136.04    3.14
  -4   1   4  134.04    3.14
  -4   1   4  137.45    3.02
   4   1  -4  136.36    2.93
  -4   1   4  134.69    2.91
   4   1  -4  139.40    2.93
  -4   1   4  137.53    3.10
  -4   1   4  134.46    2.90
  -3  -1   4   12.67    0.52
  -3  -1   4   12.64    0.43
   3  -1  -4   12.78    0.42
   3  -1  -4   12.69    0.43
  -3  -1   4   11.81    0.41
   3  -1  -4   13.85    0.49
  -3  -1   4   12.40    0.34
  -3  -1   4   12.37    0.52
   3  -1  -4   13.30    0.43
   3   1  -4   12.32    0.43
  -3   1   4   12.26    0.41
  -3   1   4   12.84    0.42
  -3   1   4   12.94    0.48
   3   1  -4   13.08    0.51
  -3   1   4   12.62    0.49
  -3   1   4   12.48    0.51
  -3   1   4   12.81    0.44
   3   1  -4   11.93    0.42
   2  -1  -4  215.06    4.52
  -2  -1   4  216.29    4.52
  -2  -1   4  206.31    4.60
   2  -1  -4  215.35    4.59
  -2  -1   4  216.08    4.54
   2  -1  -4  216.33    4.58
  -2  -1   4  214.07    4.62
   2  -1  -4  211.89    4.52
   2  -1  -4  222.34    4.51
  -2  -1   4  215.45    4.61
   2  -1  -4  215.27    4.54
  -2   1   4  222.12    4.55
  -2   1   4  216.52    4.59
  -2   1   4  216.81    4.51
   2   1  -4  210.59    4.60
  -2   1   4  208.79    4.52
  -2   1   4  209.86    4.51
   2   1  -4  212.88    4.53
   2   1  -4  213.04    4.52
  -1  -1   4  144.52    3.08
   1  -1  -4  135.29    3.00
   1  -1  -4  138.42    3.02
   1  -1  -4  136.11    3.05
  -1  -1   4  138.47    3.05
   1  -1  -4  140.94    3.02
   1  -1  -4  144.72    3.01
  -1  -1   4  143.52    3.04
   1  -1  -4  131.58    3.01
  -1  -1   4  140.23    3.08
   1   1  -4  138.23    2.90
  -1   1   4  143.03    3.08
  -1   1   4  136.37    3.00
   1   1  -4  144.33    3.08
   1   1  -4  138.68    3.02
  -1   1   4  135.48    3.00
  -1   1   4  134.88    3.01
  -1   1   4  138.93    3.02
   1   1  -4  145.34    3.03
   1   1  -4  143.71    3.05
   1   1  -4  141.19    3.07
  -1   1   4  135.23    3.02
   0  -1  -4  117.02    2.51
   0  -1  -4  113.78    2.46
   0  -1  -4  113.82    2.56
   0  -1   4  113.65    2.50
   0  -1  -4  115.03    2.54
   0  -1  -4  114.55    2.49
   0  -1   4  112.25    2.56
   0  -1   4  110.96    2.51
   0  -1  -4  114.34    2.52
   0  -1   4  109.89    2.51
   0  -1   4  112.31    2.55
   0   1  -4  108.30    2.49
   0   1   4  117.92    2.45
   0   1   4  114.70    2.47
   0   1   4  115.41    2.56
   0   1   4  114.16    2.51
   0   1  -4  108.09    2.54
   0   1  -4  112.17    2.50
   0   1  -4  112.76    2.50
   0   1   4  115.43    2.54
   0   1   4  117.16    2.50
   0   1  -4  113.57    2.55
   1  -1   4    4.37    0.31
  -1  -1  -4    5.15    0.23
   1  -1   4    4.82    0.30
  -1  -1  -4    4.82    0.23
  -1  -1  -4    5.40    0.28
  -1  -1  -4    5.48    0.32
   1  -1   4    4.63    0.30
   1  -1   4    5.06    0.28
  -1  -1  -4    5.27    0.28
   1  -1   4    5.01    0.27
  -1   1  -4    4.58    0.31
   1   1   4    5.06    0.27
  -1   1  -4    4.54    0.26
   1   1   4    5.16    0.28
  -1   1  -4    4.44    0.28
   1   1   4    5.33    0.31
   1   1   4    5.10    0.25
  -1   1  -4    4.99    0.34
  -1   1  -4    4.84    0.27
   1   1   4    5.41    0.23
  -2  -1  -4    8.46    0.32
  -2  -1  -4    9.35    0.38
   2  -1   4    8.94    0.38
  -2  -1  -4    9.41    0.47
  -2  -1  -4    9.10    0.45
   2  -1   4    9.13    0.42
  -2  -1  -4    8.98    0.34
   2  -1   4    9.38    0.38
  -2  -1  -4    9.19    0.37
  -2   1  -4    8.52    0.36
   2   1   4    8.91    0.31
  -2   1  -4    8.67    0.36
   2   1   4    8.70    0.38
  -2   1  -4    8.89    0.41
   2   1   4    9.45    0.46
  -2   1  -4    8.83    0.44
   2   1   4    9.13    0.37
  -2   1  -4    9.19    0.43
  -3  -1  -4   13.95    0.48
  -3  -1  -4   13.95    0.66
   3  -1   4   15.19    0.59
   3  -1   4   13.21    0.50
  -3  -1  -4   14.99    0.48
  -3  -1  -4   14.32    0.49
   3  -1   4   14.04    0.49
   3   1   4   14.23    0.46
  -3   1  -4   13.62    0.48
  -3   1  -4   14.29    0.56
   3   1   4   14.20    0.50
  -3   1  -4   13.88    0.59
   3   1   4   14.51    0.52
  -3   1  -4   14.12    0.39
  -4  -1  -4   18.99    0.62
  -4  -1  -4   19.38    0.60
  -4  -1  -4   19.67    0.64
  -4  -1  -4   19.33    0.85
   4  -1   4   18.83    0.61
   4   1   4   19.47    0.63
  -4   1  -4   19.08    0.77
  -4   1  -4   18.71    0.54
   4   1   4   19.41    0.62
  -4   1  -4   19.09    0.60
  -4   1  -4   19.33    0.76
   5  -1   4    5.81    0.35
   5  -1   4    5.10    0.30
  -5  -1  -4    6.34    0.38
  -5  -1  -4    6.03    0.30
  -5  -1  -4    6.35    0.53
  -5  -1  -4    6.23    0.39
   5   1   4    6.46    0.35
  -5   1  -4    5.46    0.53
  -5   1  -4    5.94    0.31
   5   1   4    6.19    0.33
  -5   1  -4    5.22    0.30
  -5   1  -4    5.62    0.44
  -6  -1  -4    0.09    0.16
  -6  -1  -4    0.15    0.21
  -6   1  -4    0.11    0.22
   6   1   4    0.07    0.13
  -6   1  -4    0.21    0.20
  -6   1  -4   -0.18    0.11
  -7  -1  -4    1.42    0.28
  -7  -1  -4    1.49    0.36
  -7   1  -4    1.70    0.34
  -7   1  -4    1.18    0.33
  -7   1  -4    1.01    0.34
  -8  -1  -4    0.07    0.28
  -8   1  -4   -0.02    0.24
  -8   1  -4   -0.05    0.24
  -9  -1  -4    1.16    0.40
  -9   1  -4    0.71    0.37
  -9   1  -4    0.41    0.32
 -10  -2   4    0.89    0.35
 -10  -2   4    1.23    0.37
 -10   2   4    1.81    0.45
 -10   2   4    0.86    0.35
  -9  -2   4    0.09    0.22
  -9  -2   4    0.30    0.26
  -9  -2   4    0.17    0.26
  -9   2   4   -0.01    0.24
  -9   2   4   -0.14    0.20
  -9   2   4    0.11    0.20
  -9   2   4    0.02    0.25
  -8  -2   4    0.39    0.26
  -8  -2   4    1.06    0.30
  -8  -2   4    0.82    0.25
  -8   2   4    0.58    0.23
  -8   2   4    0.94    0.31
  -8   2   4    0.67    0.21
  -8   2   4    0.84    0.32
  -7  -2   4    3.09    0.42
  -7  -2   4    3.81    0.39
  -7  -2   4    3.85    0.46
  -7   2   4    4.43    0.43
  -7   2   4    3.56    0.47
  -7   2   4    4.68    0.38
  -6  -2   4    1.23    0.26
  -6  -2   4    1.25    0.17
  -6  -2   4    0.77    0.23
   6  -2  -4    1.89    0.18
   6  -2  -4    1.21    0.16
  -6  -2   4    0.98    0.19
  -6   2   4    1.15    0.23
   6   2  -4    1.29    0.18
  -6   2   4    1.42    0.20
  -6   2   4    1.52    0.30
  -5  -2   4    3.18    0.35
  -5  -2   4    3.86    0.38
  -5  -2   4    3.75    0.27
  -5  -2   4    3.26    0.25
   5  -2  -4    3.80    0.23
   5  -2  -4    3.92    0.25
   5   2  -4    3.33    0.27
  -5   2   4    3.65    0.26
  -5   2   4    4.05    0.24
  -5   2   4    4.10    0.33
  -5   2   4    4.18    0.39
   5   2  -4    3.97    0.25
  -4  -2   4   15.65    0.68
   4  -2  -4   16.23    0.58
  -4  -2   4   17.03    0.69
  -4  -2   4   15.83    0.54
  -4  -2   4   15.73    0.50
   4  -2  -4   16.15    0.52
   4  -2  -4   16.27    0.53
   4   2  -4   15.78    0.55
  -4   2   4   16.53    0.68
  -4   2   4   16.60    0.60
  -4   2   4   15.68    0.52
  -4   2   4   16.99    0.75
  -4   2   4   16.02    0.51
   4   2  -4   16.02    0.53
   3  -2  -4    6.33    0.31
  -3  -2   4    5.67    0.23
  -3  -2   4    6.39    0.39
  -3  -2   4    5.54    0.32
   3  -2  -4    6.21    0.32
   3  -2  -4    5.85    0.30
  -3  -2   4    5.57    0.30
   3  -2  -4    6.11    0.24
  -3  -2   4    5.92    0.38
  -3   2   4    5.78    0.38
  -3   2   4    6.60    0.40
  -3   2   4    6.25    0.35
  -3   2   4    6.58    0.27
  -3   2   4    5.87    0.31
  -3   2   4    6.20    0.30
   3   2  -4    5.36    0.22
   3   2  -4    5.90    0.32
   3   2  -4    5.83    0.30
  -2  -2   4   31.58    0.94
   2  -2  -4   31.07    0.86
   2  -2  -4   30.06    0.85
  -2  -2   4   30.47    0.85
   2  -2  -4   31.10    0.76
   2  -2  -4   31.31    0.93
   2  -2  -4   30.64    0.86
  -2  -2   4   32.51    0.94
   2  -2  -4   30.45    0.91
  -2  -2   4   31.87    0.92
  -2  -2   4   31.89    0.88
  -2   2   4   31.09    0.93
   2   2  -4   30.55    0.86
   2   2  -4   31.97    0.86
   2   2  -4   32.94    0.73
  -2   2   4   31.47    0.85
   2   2  -4   32.29    0.91
  -2   2   4   31.40    0.78
  -2   2   4   31.65    0.90
  -2   2   4   31.09    0.93
   2   2  -4   33.37    0.95
  -2   2   4   30.06    0.86
   1  -2  -4   69.85    1.55
  -1  -2   4   68.43    1.68
   1  -2  -4   67.61    1.67
  -1  -2   4   66.59    1.61
  -1  -2   4   68.03    1.61
   1  -2  -4   67.17    1.60
  -1  -2   4   67.21    1.62
  -1  -2   4   65.88    1.66
   1  -2  -4   68.66    1.61
   1  -2  -4   70.75    1.65
   1  -2  -4   70.93    1.65
  -1   2   4   66.46    1.62
   1   2  -4   65.10    1.61
  -1   2   4   68.89    1.65
  -1   2   4   69.56    1.67
   1   2  -4   66.24    1.64
   1   2  -4   68.76    1.69
   1   2  -4   65.56    1.60
   1   2  -4   67.28    1.61
  -1   2   4   66.46    1.60
  -1   2   4   66.02    1.65
   0  -2   4    4.28    0.26
   0  -2   4    5.02    0.33
   0  -2  -4    5.37    0.29
   0  -2  -4    4.83    0.28
   0  -2  -4    5.69    0.30
   0  -2   4    4.53    0.33
   0  -2   4    4.63    0.29
   0  -2   4    4.43    0.26
   0  -2  -4    4.80    0.34
   0  -2  -4    4.56    0.32
   0   2  -4    4.64    0.28
   0   2  -4    4.90    0.30
   0   2   4    4.59    0.30
   0   2   4    4.67    0.31
   0   2  -4    4.94    0.29
   0   2   4    4.90    0.33
   0   2  -4    4.91    0.25
   0   2  -4    4.54    0.34
   0   2   4    4.70    0.28
  -1  -2  -4   97.43    2.32
   1  -2   4   96.50    2.23
  -1  -2  -4   93.69    2.20
   1  -2   4   96.95    2.11
   1  -2   4   96.09    2.26
   1  -2   4   98.69    2.31
   1  -2   4   96.18    2.21
  -1  -2  -4   98.06    2.29
   1  -2   4   96.76    2.16
  -1  -2  -4   96.79    2.21
  -1  -2  -4   95.32    2.21
  -1   2  -4   97.06    2.31
   1   2   4   97.76    2.32
  -1   2  -4   95.82    2.21
   1   2   4   98.05    2.21
   1   2   4   96.71    2.22
  -1   2  -4   98.46    2.22
  -1   2  -4   95.88    2.14
  -1   2  -4   96.36    2.25
   1   2   4   97.91    2.04
   1   2   4   95.40    2.22
  -2  -2  -4   17.05    0.60
   2  -2   4   17.70    0.59
  -2  -2  -4   16.93    0.57
  -2  -2  -4   17.39    0.70
   2  -2   4   16.32    0.46
   2  -2   4   16.89    0.59
   2   2   4   16.17    0.59
  -2   2  -4   16.46    0.67
   2   2   4   17.56    0.61
  -2   2  -4   18.05    0.49
  -2   2  -4   16.86    0.55
  -2   2  -4   17.81    0.67
  -2   2  -4   17.14    0.58
   2   2   4   17.43    0.58
  -3  -2  -4   26.12    0.96
   3  -2   4   25.97    0.80
  -3  -2  -4   26.24    0.77
  -3  -2  -4   27.08    0.82
   3  -2   4   26.84    0.78
   3   2   4   25.72    0.78
  -3   2  -4   26.52    0.78
  -3   2  -4   26.20    0.78
  -3   2  -4   24.80    0.91
   3   2   4   25.44    0.80
  -3   2  -4   25.57    0.69
  -4  -2  -4   11.56    0.65
  -4  -2  -4   10.49    0.43
   4  -2   4   10.38    0.47
   4  -2   4   10.24    0.44
  -4  -2  -4   10.73    0.53
  -4  -2  -4    9.68    0.35
   4   2   4   10.16    0.45
  -4   2  -4   10.42    0.40
  -4   2  -4   10.18    0.43
  -4   2  -4   10.30    0.59
  -4   2  -4   10.17    0.49
   4   2   4   10.39    0.47
  -5  -2  -4   12.37    0.46
  -5  -2  -4   12.60    0.74
  -5  -2  -4   12.31    0.48
   5  -2   4   11.78    0.48
   5  -2   4   12.05    0.51
  -5   2  -4   13.16    0.70
  -5   2  -4   11.82    0.48
   5   2   4   12.97    0.53
   5   2   4   11.46    0.50
  -5   2  -4   12.61    0.49
  -6  -2  -4    3.97    0.51
  -6  -2  -4    5.26    0.34
   6   2   4    6.05    0.37
  -6   2  -4    5.06    0.35
  -6   2  -4    5.75    0.53
   7  -2   4    0.65    0.17
  -7  -2  -4    0.65    0.30
   7   2   4    0.90    0.19
  -7   2  -4    0.64    0.30
  -8  -2  -4    8.42    0.80
  -8   2  -4    7.63    0.68
  -8   2  -4    7.79    0.79
  -9  -3   4    0.37    0.30
  -9  -3   4    0.59    0.32
  -9   3   4    1.02    0.36
  -9   3   4    0.78    0.36
  -8  -3   4    0.77    0.25
  -8  -3   4    0.62    0.31
  -8  -3   4    0.65    0.30
  -8   3   4    1.01    0.33
  -8   3   4    1.20    0.38
  -8   3   4    0.40    0.21
  -7  -3   4    6.79    0.61
  -7  -3   4    6.86    0.48
   7  -3  -4    7.16    0.35
  -7  -3   4    6.77    0.62
  -7   3   4    7.56    0.49
  -7   3   4    7.26    0.65
  -7   3   4    7.62    0.62
   7   3  -4    6.72    0.39
  -7   3   4    7.56    0.41
  -6  -3   4   24.72    1.05
  -6  -3   4   25.06    1.05
  -6  -3   4   24.38    0.86
   6  -3  -4   26.64    0.78
   6  -3  -4   26.76    0.79
  -6  -3   4   25.97    0.80
  -6   3   4   26.69    0.89
  -6   3   4   27.29    1.07
  -6   3   4   26.89    1.11
   6   3  -4   25.60    0.81
  -6   3   4   26.26    0.77
  -6   3   4   25.84    0.76
   6   3  -4   23.37    0.76
  -5  -3   4    0.88    0.18
  -5  -3   4    0.70    0.20
   5  -3  -4    0.83    0.18
   5  -3  -4    1.04    0.18
  -5  -3   4    0.62    0.15
  -5  -3   4    0.37    0.17
   5   3  -4    0.84    0.20
  -5   3   4    0.98    0.13
   5   3  -4    0.59    0.15
  -5   3   4    0.46    0.17
  -5   3   4    0.55    0.21
  -5   3   4    0.39    0.14
  -4  -3   4   13.36    0.49
   4  -3  -4   13.33    0.50
  -4  -3   4   12.88    0.53
   4  -3  -4   12.62    0.51
  -4  -3   4   14.74    0.67
   4  -3  -4   12.66    0.50
  -4  -3   4   13.74    0.64
   4   3  -4   12.60    0.53
  -4   3   4   13.18    0.38
  -4   3   4   13.02    0.65
  -4   3   4   12.97    0.51
   4   3  -4   13.00    0.48
  -4   3   4   13.59    0.54
   4   3  -4   12.80    0.51
   3  -3  -4   40.15    1.08
  -3  -3   4   39.69    1.19
  -3  -3   4   39.69    1.09
   3  -3  -4   40.79    1.06
  -3  -3   4   39.37    1.21
  -3  -3   4   39.52    1.01
   3  -3  -4   39.98    1.09
  -3   3   4   39.10    1.08
  -3   3   4   40.49    1.08
   3   3  -4   39.16    1.00
   3   3  -4   38.92    1.07
  -3   3   4   37.50    1.19
   3   3  -4   39.42    1.10
  -2  -3   4   53.25    1.46
   2  -3  -4   53.92    1.39
  -2  -3   4   53.40    1.41
  -2  -3   4   54.57    1.44
   2  -3  -4   56.04    1.21
  -2  -3   4   53.90    1.48
   2  -3  -4   56.66    1.41
   2  -3  -4   58.75    1.38
   2   3  -4   54.05    1.47
  -2   3   4   56.20    1.51
   2   3  -4   49.94    1.39
   2   3  -4   52.97    1.39
  -2   3   4   57.04    1.40
   2   3  -4   53.92    1.30
  -2   3   4   54.44    1.40
  -1  -3   4   26.16    0.88
   1  -3  -4   28.90    0.73
  -1  -3   4   26.24    0.84
  -1  -3   4   26.47    0.86
   1  -3  -4   28.26    0.84
   1  -3  -4   27.39    0.82
  -1  -3   4   26.26    0.80
   1  -3  -4   28.75    0.85
   1  -3  -4   28.06    0.93
  -1  -3   4   26.44    0.84
   1   3  -4   26.14    0.77
   1   3  -4   25.97    0.81
   1   3  -4   25.22    0.82
  -1   3   4   27.62    0.84
   1   3  -4   25.49    0.83
   1   3  -4   26.96    0.90
  -1   3   4   27.94    0.90
  -1   3   4   26.85    0.82
   0  -3  -4   91.85    2.14
   0  -3  -4   92.18    2.17
   0  -3  -4   89.93    2.11
   0  -3   4   91.32    2.10
   0  -3   4   89.17    2.13
   0  -3  -4   88.56    2.14
   0  -3   4   87.93    2.03
   0  -3   4   86.29    2.14
   0  -3   4   88.29    2.12
   0   3   4   89.20    2.00
   0   3  -4   89.54    2.22
   0   3  -4   87.95    2.12
   0   3   4   91.63    2.14
   0   3   4   90.67    2.18
   0   3  -4   88.88    2.12
   0   3  -4   87.79    2.01
   0   3  -4   89.52    2.20
   0   3   4   90.72    2.12
  -1  -3  -4   11.55    0.57
   1  -3   4   12.39    0.53
   1  -3   4   13.01    0.44
   1  -3   4   13.31    0.49
   1  -3   4   13.26    0.58
   1  -3   4   11.92    0.50
  -1  -3  -4   11.90    0.53
  -1  -3  -4   11.98    0.50
   1   3   4   12.17    0.57
  -1   3  -4   12.14    0.51
  -1   3  -4   11.70    0.51
   1   3   4   12.40    0.53
   1   3   4   11.39    0.34
   1   3   4   12.23    0.50
  -1   3  -4   13.14    0.61
  -1   3  -4   12.83    0.40
  -1   3  -4   12.77    0.48
   2  -3   4   17.11    0.55
   2  -3   4   15.79    0.60
  -2  -3  -4   15.18    0.70
   2  -3   4   18.11    0.67
   2  -3   4   16.48    0.63
  -2  -3  -4   16.70    0.73
  -2  -3  -4   16.34    0.61
  -2   3  -4   16.95    0.62
  -2   3  -4   16.80    0.48
  -2   3  -4   16.67    0.72
   2   3   4   16.11    0.60
  -2   3  -4   16.48    0.56
  -2   3  -4   16.51    0.63
   2   3   4   16.03    0.67
   2   3   4   16.98    0.64
  -3  -3  -4    9.12    0.44
   3  -3   4    9.09    0.47
   3  -3   4    8.67    0.37
   3  -3   4    9.12    0.44
  -3  -3  -4    8.78    0.57
   3   3   4    8.76    0.47
   3   3   4    9.48    0.46
  -3   3  -4    9.11    0.45
  -3   3  -4    9.43    0.58
  -3   3  -4    9.63    0.43
  -3   3  -4    8.55    0.35
   4  -3   4    8.85    0.38
   4  -3   4    8.79    0.45
   4  -3   4    8.59    0.47
  -4  -3  -4    9.29    0.62
  -4  -3  -4    9.42    0.45
  -4   3  -4    8.55    0.44
  -4   3  -4    9.84    0.62
   4   3   4   10.04    0.50
  -4   3  -4    9.19    0.45
  -4   3  -4    8.49    0.42
   4   3   4    8.97    0.45
  -5  -3  -4   25.77    0.83
   5  -3   4   26.25    0.88
  -5  -3  -4   26.50    1.14
   5  -3   4   25.85    0.87
   5   3   4   26.83    0.89
  -5   3  -4   25.18    0.84
   5   3   4   26.57    0.88
  -5   3  -4   27.95    1.13
  -5   3  -4   27.31    0.85
  -6  -3  -4    1.16    0.33
   6  -3   4    1.63    0.26
  -6   3  -4    1.23    0.35
  -6   3  -4    1.95    0.28
   6   3   4    2.00    0.29
  -7  -3  -4   -0.04    0.23
   7  -3   4    0.10    0.15
   7   3   4    0.16    0.17
  -7   3  -4   -0.07    0.27
  -8  -3  -4    0.75    0.35
  -8   3  -4    0.12    0.31
   8   3   4    0.72    0.21
  -9  -4   4    0.36    0.33
  -9  -4   4    0.54    0.33
  -9   4   4    0.58    0.36
  -9   4   4    0.42    0.36
   8  -4  -4    1.05    0.19
  -8  -4   4    0.84    0.33
  -8  -4   4    1.42    0.40
  -8   4   4    0.59    0.35
  -8   4   4    1.43    0.41
   8   4  -4    0.86    0.23
  -7  -4   4    6.72    0.50
  -7  -4   4    6.67    0.61
   7  -4  -4    6.32    0.39
  -7  -4   4    6.74    0.60
  -7   4   4    7.78    0.70
  -7   4   4    6.12    0.64
  -7   4   4    6.00    0.49
   7   4  -4    6.79    0.45
  -6  -4   4    0.03    0.19
  -6  -4   4    0.08    0.19
  -6  -4   4    0.19    0.30
  -6  -4   4    0.10    0.18
   6  -4  -4    0.29    0.16
  -6   4   4    0.04    0.17
  -6   4   4    0.14    0.22
  -6   4   4    0.20    0.27
   6   4  -4    0.08    0.18
  -5  -4   4    8.03    0.59
  -5  -4   4    7.94    0.48
   5  -4  -4    7.20    0.43
   5  -4  -4    8.53    0.46
  -5  -4   4    7.92    0.47
  -5  -4   4    8.50    0.58
   5   4  -4    7.69    0.45
  -5   4   4    8.80    0.62
  -5   4   4    8.11    0.47
  -5   4   4    7.69    0.44
  -5   4   4    7.95    0.62
   5   4  -4    7.18    0.42
   5   4  -4    8.74    0.50
   4  -4  -4    1.48    0.25
  -4  -4   4    1.04    0.22
  -4  -4   4    0.42    0.18
   4  -4  -4    0.92    0.15
   4  -4  -4    1.04    0.19
  -4  -4   4    0.61    0.20
  -4  -4   4    0.76    0.22
  -4   4   4    1.23    0.27
  -4   4   4    1.15    0.27
   4   4  -4    0.88    0.18
  -4   4   4    1.27    0.22
   4   4  -4    0.73    0.17
  -4   4   4    1.05    0.21
   4   4  -4    0.76    0.22
   3  -4  -4   21.63    0.75
  -3  -4   4   20.38    0.71
   3  -4  -4   20.94    0.66
  -3  -4   4   19.53    0.74
  -3  -4   4   20.56    0.84
  -3  -4   4   20.48    0.80
   3  -4  -4   20.83    0.74
  -3   4   4   21.26    0.71
   3   4  -4   18.79    0.71
  -3   4   4   20.84    0.83
   3   4  -4   19.18    0.79
  -3   4   4   22.49    0.90
   3   4  -4   19.89    0.68
   3   4  -4   19.46    0.75
  -3   4   4   20.66    0.75
  -2  -4   4   60.86    1.64
   2  -4  -4   64.16    1.56
  -2  -4   4   61.67    1.70
  -2  -4   4   63.12    1.65
   2  -4  -4   65.21    1.80
   2  -4  -4   63.15    1.65
   2  -4  -4   62.54    1.62
   2   4  -4   61.38    1.65
  -2   4   4   62.77    1.76
  -2   4   4   63.89    1.57
   2   4  -4   61.43    1.56
  -2   4   4   62.26    1.66
   2   4  -4   62.76    1.71
  -2   4   4   62.27    1.64
   1  -4  -4   18.70    0.82
   1  -4  -4   18.03    0.68
  -1  -4   4   19.56    0.73
   1  -4  -4   17.23    0.67
  -1  -4   4   19.12    0.72
  -1  -4   4   18.83    0.65
  -1   4   4   17.71    0.70
  -1   4   4   18.38    0.66
   1   4  -4   17.82    0.67
   1   4  -4   18.12    0.71
   1   4  -4   18.15    0.77
  -1   4   4   19.07    0.80
   0  -4  -4    1.92    0.25
   0  -4   4    2.36    0.21
   0  -4  -4    1.45    0.27
   0  -4   4    1.89    0.28
   0  -4   4    2.18    0.27
   0   4   4    2.79    0.36
   0   4  -4    1.82    0.30
   0   4  -4    2.20    0.28
   0   4  -4    2.15    0.28
   0   4  -4    2.13    0.28
   0   4   4    2.14    0.29
   0   4   4    2.20    0.20
   1  -4   4   17.24    0.69
   1  -4   4   17.57    0.53
   1  -4   4   17.96    0.68
  -1  -4  -4   16.69    0.77
  -1  -4  -4   16.57    0.66
   1  -4   4   15.82    0.68
  -1   4  -4   16.79    0.63
   1   4   4   18.04    0.77
  -1   4  -4   17.08    0.68
  -1   4  -4   17.13    0.77
  -1   4  -4   16.36    0.65
   1   4   4   16.76    0.69
   1   4   4   16.88    0.49
   2  -4   4   18.19    0.67
   2  -4   4   18.66    0.72
   2  -4   4   17.52    0.71
   2  -4   4   16.77    0.71
  -2  -4  -4   17.77    0.69
  -2  -4  -4   17.11    0.81
  -2   4  -4   17.87    0.70
   2   4   4   18.26    0.79
  -2   4  -4   18.82    0.84
   2   4   4   17.18    0.71
  -2   4  -4   17.40    0.67
  -2   4  -4   17.87    0.68
  -3  -4  -4   11.74    0.69
   3  -4   4   11.75    0.55
   3  -4   4   10.86    0.49
   3  -4   4   12.48    0.59
  -3  -4  -4   11.04    0.55
  -3   4  -4   12.05    0.57
  -3   4  -4   11.91    0.70
  -3   4  -4   11.28    0.56
   3   4   4   11.67    0.59
   3   4   4   10.78    0.54
   4  -4   4    4.32    0.41
  -4  -4  -4    5.07    0.40
   4  -4   4    3.80    0.36
  -4  -4  -4    5.35    0.54
   4   4   4    4.56    0.43
   4   4   4    5.90    0.42
  -4   4  -4    4.89    0.54
  -4   4  -4    4.41    0.38
  -4   4  -4    4.54    0.43
   5  -4   4   22.37    0.84
  -5  -4  -4   20.49    0.78
  -5  -4  -4   20.23    1.04
  -5   4  -4   22.06    0.97
   5   4   4   20.94    0.83
  -5   4  -4   21.78    0.81
  -5   4  -4   22.94    1.08
  -6  -4  -4    0.63    0.31
   6  -4   4    0.81    0.24
   6   4   4    0.49    0.22
  -6   4  -4    1.28    0.38
  -6   4  -4    0.30    0.28
  -7  -4  -4    2.25    0.48
   7  -4   4    3.48    0.39
   7   4   4    3.69    0.40
  -7   4  -4    3.41    0.55
   8  -4   4   -0.07    0.17
  -8  -4  -4   -0.36    0.30
   8   4   4    0.04    0.17
  -8   4  -4   -0.12    0.29
   8  -5  -4    0.21    0.19
  -8  -5   4    0.50    0.34
  -8  -5   4    0.28    0.29
  -8   5   4    0.36    0.36
  -8   5   4    0.24    0.32
   8   5  -4    0.50    0.24
  -7  -5   4    0.33    0.25
  -7  -5   4    0.10    0.26
   7  -5  -4    0.15    0.16
  -7   5   4   -0.41    0.28
   7   5  -4    0.20    0.24
  -7   5   4   -0.13    0.25
  -6  -5   4   13.97    0.84
  -6  -5   4   15.52    0.89
  -6  -5   4   13.11    0.71
   6  -5  -4   14.97    0.66
  -6   5   4   14.47    0.89
   6   5  -4   15.22    0.72
  -6   5   4   15.40    0.91
  -5  -5   4    1.07    0.30
   5  -5  -4    0.59    0.21
  -5  -5   4    1.02    0.27
  -5  -5   4    0.91    0.26
  -5  -5   4    0.64    0.25
  -5   5   4    1.02    0.24
  -5   5   4    0.66    0.18
  -5   5   4    0.76    0.31
   5   5  -4    1.14    0.28
  -5   5   4    0.45    0.25
   4  -5  -4   38.94    1.05
   4  -5  -4   42.50    1.25
  -4  -5   4   38.34    1.22
  -4  -5   4   40.06    1.36
  -4  -5   4   40.32    1.40
  -4  -5   4   39.43    1.25
  -4   5   4   40.78    1.09
  -4   5   4   39.84    1.24
  -4   5   4   41.25    1.41
   4   5  -4   39.98    1.28
  -4   5   4   41.50    1.46
  -3  -5   4   27.34    1.06
  -3  -5   4   27.70    0.97
   3  -5  -4   28.82    0.97
  -3  -5   4   26.16    0.98
   3  -5  -4   28.75    0.83
  -3  -5   4   27.91    1.02
  -3   5   4   28.18    0.98
   3   5  -4   25.51    1.00
   3   5  -4   26.11    0.98
  -3   5   4   29.49    1.16
  -3   5   4   29.39    1.07
  -2  -5   4    1.40    0.27
  -2  -5   4    1.96    0.33
   2  -5  -4    1.50    0.26
   2  -5  -4    1.29    0.22
  -2  -5   4    1.31    0.23
  -2   5   4    1.43    0.25
  -2   5   4    1.37    0.26
   2   5  -4    1.29    0.27
   2   5  -4    1.57    0.32
  -2   5   4    1.79    0.39
  -1  -5   4   11.74    0.63
  -1  -5   4   12.89    0.64
   1  -5  -4   12.13    0.76
   1  -5  -4   11.68    0.41
   1  -5  -4   12.39    0.60
  -1  -5   4   12.17    0.53
   1   5  -4   11.87    0.67
  -1   5   4   12.04    0.56
  -1   5   4   11.85    0.73
   1   5  -4   10.87    0.60
  -1   5   4   11.01    0.61
   0  -5   4    4.73    0.42
   0  -5   4    4.75    0.44
   0  -5  -4    4.98    0.42
   0  -5  -4    3.21    0.42
   0  -5   4    4.52    0.30
   0   5  -4    4.31    0.46
   0   5   4    4.68    0.31
   0   5  -4    4.46    0.45
   0   5   4    4.61    0.52
   0   5   4    4.07    0.42
   1  -5   4    0.62    0.25
  -1  -5  -4    0.33    0.18
   1  -5   4    0.36    0.21
   1  -5   4    0.51    0.13
  -1  -5  -4    0.29    0.26
  -1   5  -4    0.47    0.24
  -1   5  -4    0.65    0.28
   1   5   4    0.29    0.22
   1   5   4    0.60    0.29
   1   5   4    0.37    0.12
  -1   5  -4    0.85    0.24
  -2  -5  -4    2.78    0.40
   2  -5   4    3.52    0.44
  -2  -5  -4    2.45    0.32
   2  -5   4    2.81    0.35
   2   5   4    3.27    0.37
  -2   5  -4    3.17    0.39
   2   5   4    1.82    0.38
  -2   5  -4    3.16    0.45
  -2   5  -4    3.13    0.38
  -3  -5  -4    8.79    0.55
  -3  -5  -4    8.01    0.66
   3  -5   4    8.54    0.56
  -3   5  -4    9.32    0.69
  -3   5  -4    8.52    0.56
   3   5   4    9.48    0.59
  -3   5  -4    8.46    0.55
  -4  -5  -4    4.45    0.54
   4  -5   4    5.58    0.55
  -4  -5  -4    5.06    0.46
  -4   5  -4    5.07    0.45
  -4   5  -4    5.09    0.60
  -4   5  -4    4.81    0.46
   4   5   4    5.04    0.47
  -5  -5  -4    2.47    0.46
   5  -5   4    2.97    0.42
  -5   5  -4    3.23    0.40
   5   5   4    3.41    0.44
  -5   5  -4    3.20    0.52
   6  -5   4    1.42    0.31
  -6  -5  -4    1.07    0.39
   6   5   4    1.19    0.29
  -6   5  -4    1.18    0.42
  -7  -5  -4    2.00    0.50
   7  -5   4    2.14    0.37
   7   5   4    2.19    0.37
  -7   5  -4    2.01    0.55
  -8  -6   4    0.18    0.33
   8  -6  -4    0.19    0.22
  -8  -6   4   -0.17    0.30
  -8   6   4   -0.06    0.34
   7  -6  -4    5.02    0.45
  -7  -6   4    3.28    0.53
  -7  -6   4    3.72    0.55
  -7   6   4    4.06    0.61
   7   6  -4    4.51    0.51
  -7   6   4    4.03    0.62
   6  -6  -4    0.17    0.20
  -6  -6   4    0.18    0.24
  -6  -6   4    0.00    0.26
  -6   6   4   -0.01    0.29
   6   6  -4    0.25    0.24
  -6   6   4    0.16    0.35
  -5  -6   4    1.54    0.35
  -5  -6   4    1.68    0.35
  -5  -6   4    1.92    0.39
   5  -6  -4    1.98    0.34
  -5  -6   4    1.81    0.33
  -5   6   4    1.16    0.40
   5   6  -4    2.02    0.36
  -5   6   4    2.07    0.41
  -4  -6   4    6.15    0.54
  -4  -6   4    6.06    0.59
   4  -6  -4    6.16    0.52
  -4  -6   4    6.10    0.56
  -4  -6   4    6.33    0.55
  -4   6   4    6.95    0.60
  -4   6   4    7.60    0.72
  -4   6   4    5.78    0.50
   4   6  -4    6.23    0.55
  -3  -6   4    3.42    0.42
  -3  -6   4    2.76    0.36
  -3  -6   4    2.89    0.40
   3  -6  -4    3.38    0.42
  -3   6   4    2.88    0.40
  -3   6   4    2.57    0.48
  -3   6   4    3.19    0.43
   3   6  -4    3.22    0.42
   3   6  -4    2.65    0.41
   2  -6  -4    2.14    0.32
  -2  -6   4    2.49    0.32
   2  -6  -4    2.90    0.37
  -2  -6   4    2.37    0.36
  -2  -6   4    2.89    0.44
   2   6  -4    2.70    0.41
  -2   6   4    2.54    0.42
  -2   6   4    2.12    0.46
   2   6  -4    2.33    0.39
  -2   6   4    2.50    0.37
   1  -6  -4    4.34    0.27
   1  -6  -4    4.41    0.45
  -1  -6   4    4.88    0.38
  -1  -6   4    4.51    0.44
   1  -6  -4    4.72    0.55
  -1  -6   4    4.93    0.55
  -1   6   4    4.72    0.52
  -1   6   4    5.27    0.60
   1   6  -4    4.88    0.50
  -1   6   4    4.21    0.40
   1   6  -4    4.71    0.51
   0  -6   4    3.57    0.44
   0  -6  -4    3.95    0.53
   0  -6   4    4.33    0.43
   0  -6  -4    4.89    0.50
   0  -6   4    4.81    0.33
   0  -6  -4    4.96    0.33
   0   6  -4    5.02    0.53
   0   6   4    3.67    0.44
   0   6   4    3.79    0.35
   0   6  -4    5.09    0.54
   0   6   4    4.00    0.53
  -1  -6  -4    1.19    0.30
   1  -6   4    0.73    0.31
   1  -6   4    1.00    0.34
  -1  -6  -4    1.24    0.22
  -1  -6  -4    0.76    0.34
   1  -6   4    0.74    0.14
  -1   6  -4    0.96    0.30
  -1   6  -4    0.94    0.32
  -1   6  -4    0.92    0.32
   1   6   4    1.09    0.20
   1   6   4    0.70    0.36
   1   6   4    1.20    0.31
   2  -6   4    3.12    0.40
  -2  -6  -4    2.56    0.46
   2  -6   4    2.88    0.35
  -2  -6  -4    3.86    0.44
   2   6   4    3.54    0.46
   2   6   4    3.10    0.48
  -2   6  -4    2.50    0.41
  -2   6  -4    3.36    0.50
  -2   6  -4    3.65    0.44
   3  -6   4    9.23    0.63
  -3  -6  -4    7.91    0.73
  -3  -6  -4    7.79    0.61
  -3   6  -4    8.48    0.74
  -3   6  -4    7.95    0.59
   3   6   4    8.63    0.62
  -3   6  -4    8.63    0.63
   4  -6   4    0.20    0.23
  -4  -6  -4    0.86    0.37
  -4  -6  -4    0.75    0.26
  -4   6  -4    0.62    0.35
  -4   6  -4    0.49    0.24
   4   6   4    0.97    0.32
  -4   6  -4    0.38    0.28
  -5  -6  -4    0.13    0.32
   5  -6   4    0.32    0.24
   5   6   4    0.25    0.25
  -5   6  -4    0.51    0.37
  -5   6  -4    0.77    0.29
   6  -6   4   -0.02    0.23
  -6  -6  -4   -0.43    0.28
  -6   6  -4   -0.03    0.38
   6   6   4   -0.09    0.21
  -6  -7   4   -0.23    0.26
  -6  -7   4   -0.17    0.24
   6  -7  -4    0.02    0.23
  -6   7   4    0.08    0.31
  -6   7   4   -0.72    0.32
   6   7  -4    0.01    0.25
  -5  -7   4    0.23    0.31
  -5  -7   4    0.36    0.27
   5  -7  -4   -0.08    0.21
  -5   7   4    0.02    0.30
  -5   7   4   -0.05    0.39
   5   7  -4   -0.09    0.24
  -4  -7   4    1.96    0.38
  -4  -7   4    1.45    0.32
   4  -7  -4    1.82    0.37
  -4  -7   4    1.20    0.36
  -4  -7   4    0.96    0.34
  -4   7   4    1.06    0.30
   4   7  -4    1.27    0.34
  -4   7   4    1.14    0.36
  -4   7   4    0.31    0.37
   3  -7  -4    1.53    0.39
  -3  -7   4    1.62    0.31
  -3  -7   4    2.28    0.41
  -3  -7   4    2.21    0.40
  -3   7   4    1.52    0.45
  -3   7   4    1.26    0.33
  -3   7   4    1.30    0.35
   3   7  -4    1.87    0.39
   3   7  -4    1.71    0.38
  -2  -7   4    1.56    0.34
  -2  -7   4    1.76    0.30
   2  -7  -4    2.08    0.39
  -2  -7   4    2.90    0.49
  -2   7   4    2.45    0.41
  -2   7   4    3.05    0.53
   2   7  -4    2.30    0.44
  -2   7   4    2.23    0.38
   2   7  -4    2.22    0.42
   1  -7  -4    0.86    0.40
   1  -7  -4    2.15    0.42
  -1  -7   4    1.59    0.33
  -1  -7   4    2.61    0.46
  -1  -7   4    1.26    0.24
   1   7  -4    1.82    0.39
  -1   7   4    1.28    0.30
  -1   7   4    1.35    0.34
  -1   7   4    1.13    0.42
   1   7  -4    1.70    0.41
   0  -7  -4    7.66    0.64
   0  -7  -4    7.48    0.73
   0  -7   4    7.66    0.60
   0  -7   4    7.44    0.43
   0  -7  -4    7.08    0.44
   0  -7   4    8.69    0.68
   0   7  -4    8.69    0.72
   0   7  -4    7.69    0.65
   0   7   4    6.40    0.48
   0   7   4    6.68    0.73
   0   7   4    6.77    0.63
  -1  -7  -4    3.27    0.35
  -1  -7  -4    3.74    0.48
   1  -7   4    3.03    0.41
  -1  -7  -4    3.39    0.56
   1  -7   4    2.07    0.39
  -1   7  -4    3.13    0.46
   1   7   4    3.28    0.51
  -1   7  -4    3.56    0.49
  -1   7  -4    3.57    0.52
   1   7   4    4.10    0.53
   2  -7   4    2.42    0.35
  -2  -7  -4    2.41    0.51
  -2  -7  -4    2.08    0.32
   2  -7   4    2.36    0.41
  -2  -7  -4    3.01    0.48
   2   7   4    2.81    0.50
  -2   7  -4    2.89    0.45
  -2   7  -4    3.09    0.45
  -2   7  -4    3.09    0.54
   2   7   4    1.90    0.38
  -3  -7  -4    0.43    0.23
  -3  -7  -4    0.13    0.26
   3  -7   4    0.21    0.27
  -3  -7  -4    0.20    0.37
  -3   7  -4   -0.13    0.29
  -3   7  -4    0.15    0.24
  -3   7  -4    0.58    0.31
   3   7   4   -0.35    0.18
  -4  -7  -4    0.36    0.39
  -4  -7  -4   -0.04    0.20
   4  -7   4    0.63    0.30
   4   7   4    0.27    0.27
  -4   7  -4    0.47    0.31
  -4   7  -4    0.14    0.34
   5  -7   4    0.46    0.30
  -5  -7  -4    0.54    0.29
  -5  -7  -4   -0.20    0.36
  -5   7  -4    0.29    0.39
   5   7   4    0.84    0.33
   5  -8  -4   -0.10    0.25
  -5  -8   4    0.02    0.24
  -5  -8   4   -0.30    0.29
  -5   8   4   -0.49    0.42
  -5   8   4    0.13    0.33
   5   8  -4   -0.18    0.27
  -4  -8   4    0.15    0.24
   4  -8  -4    0.43    0.30
  -4  -8   4    0.47    0.37
  -4  -8   4   -0.09    0.30
  -4   8   4    0.29    0.31
  -4   8   4   -0.30    0.39
   4   8  -4    0.01    0.29
  -3  -8   4    0.92    0.28
  -3  -8   4    0.91    0.37
  -3  -8   4    0.76    0.34
   3  -8  -4    1.23    0.37
  -3   8   4    1.39    0.39
   3   8  -4    1.14    0.41
  -3   8   4    0.19    0.40
   3   8  -4    0.62    0.34
  -3   8   4    0.89    0.34
   2  -8  -4    0.76    0.33
  -2  -8   4    0.65    0.23
  -2  -8   4    0.71    0.33
  -2  -8   4    0.42    0.31
  -2   8   4    0.61    0.31
  -2   8   4    0.66    0.31
   2   8  -4    0.25    0.33
   2   8  -4    0.40    0.30
  -2   8   4    0.56    0.42
  -1  -8   4    0.97    0.37
   1  -8  -4    0.70    0.30
  -1  -8   4    0.20    0.29
  -1   8   4    0.72    0.33
   1   8  -4    0.96    0.37
  -1   8   4    0.06    0.37
   1   8  -4    0.32    0.35
  -1   8   4    0.07    0.23
   0  -8  -4    1.17    0.46
   0  -8  -4    1.95    0.42
   0  -8   4    0.91    0.35
   0  -8   4    1.49    0.44
   0   8   4    1.18    0.38
   0   8   4    1.62    0.50
   0   8  -4    1.30    0.39
   0   8  -4    1.02    0.39
  -1  -8  -4    0.58    0.31
   1  -8   4    0.94    0.35
  -1  -8  -4    0.12    0.40
  -1   8  -4    0.67    0.33
  -1   8  -4    0.89    0.38
   1   8   4    0.35    0.29
   1   8   4    0.57    0.36
  -2  -8  -4    0.27    0.21
  -2  -8  -4    0.69    0.32
  -2  -8  -4    0.17    0.43
   2  -8   4    1.07    0.37
  -2   8  -4    0.86    0.36
  -2   8  -4    0.57    0.38
  -2   8  -4    1.05    0.37
   2   8   4    0.58    0.32
   3  -8   4    1.99    0.43
  -3  -8  -4    2.73    0.50
  -3  -8  -4    2.76    0.60
  -3  -8  -4    1.68    0.36
   3   8   4    2.07    0.48
  -3   8  -4    2.92    0.48
  -3   8  -4    2.56    0.47
  -3   8  -4    3.39    0.62
  -4  -8  -4    0.30    0.26
  -4  -8  -4    0.34    0.50
   4  -8   4    1.04    0.36
  -4   8  -4    1.03    0.39
  -4   8  -4    0.10    0.41
   4   8   4    0.76    0.38
   2  -9  -4    0.16    0.32
  -2  -9   4   -0.69    0.42
  -2  -9   4   -0.21    0.33
  -2   9   4    0.04    0.39
   2   9  -4   -0.09    0.32
  -2   9   4    0.29    0.35
   2   9  -4   -0.60    0.28
  -2   9   4    0.82    0.48
  -1  -9   4    2.14    0.54
   1  -9  -4    1.72    0.43
   1   9  -4    2.69    0.53
   1   9  -4    0.72    0.44
  -1   9   4    1.93    0.54
  -1   9   4    2.07    0.49
   0  -9  -4   -0.15    0.31
   0  -9   4    1.13    0.44
   0   9  -4   -0.19    0.33
   0   9   4    0.43    0.34
   0   9   4    0.36    0.42
   0   9  -4    0.45    0.36
  -1  -9  -4    1.72    0.57
  -1  -9  -4    2.42    0.49
   1  -9   4    1.55    0.44
  -1   9  -4    0.93    0.46
  -1   9  -4    1.98    0.46
   1   9   4    2.68    0.60
   1   9   4    2.27    0.49
 -10   0   5    2.84    0.46
 -10   0   5    2.80    0.50
 -10   0   5    2.49    0.46
  -9   0   5    3.10    0.45
  -9   0   5    2.17    0.38
  -9   0   5    2.19    0.42
  -9   0   5    2.36    0.37
  -8   0   5    6.98    0.56
  -8   0   5    8.31    0.64
  -8   0   5    7.56    0.55
  -8   0   5    7.86    0.64
  -7   0   5   74.67    2.06
  -7   0   5   75.34    2.13
  -7   0   5   73.60    2.12
  -6   0   5   46.79    1.44
  -6   0   5   45.86    1.38
   6   0  -5   44.82    1.08
   6   0  -5   47.71    1.10
   5   0  -5   11.45    0.40
   5   0  -5   10.45    0.39
  -5   0   5   11.12    0.54
  -5   0   5   10.86    0.39
  -5   0   5   11.36    0.58
   4   0  -5   21.99    0.63
  -4   0   5   21.67    0.78
   4   0  -5   21.17    0.71
  -4   0   5   20.93    0.61
  -4   0   5   21.62    0.74
   4   0  -5   22.04    0.63
  -4   0   5   21.91    0.63
  -3   0   5    5.68    0.35
  -3   0   5    5.13    0.28
   3   0  -5    4.08    0.29
   3   0  -5    3.86    0.25
   3   0  -5    4.08    0.27
  -3   0   5    4.69    0.31
   3   0  -5    3.77    0.25
  -3   0   5    3.85    0.24
  -2   0   5  313.93    6.32
   2   0  -5  301.54    6.31
  -2   0   5  300.54    6.51
   2   0  -5  315.54    6.51
  -2   0   5  299.85    6.45
   2   0  -5  296.23    6.41
   2   0  -5  315.14    6.47
  -2   0   5  308.23    6.41
   2   0  -5  312.78    6.43
  -2   0   5  305.89    6.43
  -2   0   5  308.17    6.48
   1   0  -5  171.27    3.66
  -1   0   5  172.37    3.69
  -1   0   5  171.13    3.65
  -1   0   5  162.89    3.70
  -1   0   5  168.48    3.62
  -1   0   5  169.11    3.73
  -1   0   5  172.38    3.67
   1   0  -5  171.09    3.71
  -1   0   5  171.68    3.59
   1   0  -5  167.64    3.65
   1   0  -5  168.21    3.69
   1   0  -5  169.36    3.59
   0   0   5    4.03    0.33
   0   0   5    3.88    0.27
   0   0   5    3.56    0.18
   0   0  -5    3.57    0.24
   0   0  -5    4.02    0.28
   0   0   5    3.90    0.25
   0   0   5    3.62    0.31
   0   0  -5    4.55    0.29
   0   0  -5    3.65    0.26
   0   0  -5    4.31    0.31
   0   0   5    3.68    0.26
   0   0  -5    3.76    0.25
   0   0   5    3.92    0.24
   1   0   5    8.09    0.36
   1   0   5    7.31    0.23
  -1   0  -5    7.28    0.42
  -1   0  -5    8.08    0.37
  -1   0  -5    7.27    0.35
   1   0   5    7.00    0.36
   1   0   5    7.71    0.41
  -1   0  -5    7.80    0.40
  -1   0  -5    8.79    0.43
   1   0   5    8.05    0.37
  -1   0  -5    6.97    0.34
  -2   0  -5   14.65    0.61
   2   0   5   15.14    0.53
  -2   0  -5   14.35    0.62
   2   0   5   14.75    0.54
  -2   0  -5   14.88    0.55
   2   0   5   15.50    0.54
  -2   0  -5   14.58    0.52
  -3   0  -5    0.53    0.09
   3   0   5    0.73    0.16
   3   0   5    0.59    0.15
   3   0   5    0.81    0.15
  -3   0  -5    0.56    0.18
  -3   0  -5    0.56    0.16
  -3   0  -5    0.79    0.15
   4   0   5   41.56    1.19
   4   0   5   43.52    1.14
  -4   0  -5   43.48    1.42
  -4   0  -5   41.76    1.20
   4   0   5   41.06    1.11
  -4   0  -5   41.58    1.10
  -4   0  -5   41.77    1.01
  -5   0  -5    1.29    0.31
  -5   0  -5    1.60    0.17
  -5   0  -5    1.81    0.21
  -5   0  -5    1.52    0.20
  -5   0  -5    1.04    0.24
   5   0   5    1.61    0.24
   5   0   5    1.64    0.22
  -6   0  -5    0.37    0.13
  -6   0  -5    0.23    0.24
   6   0   5    0.34    0.16
  -6   0  -5    0.16    0.20
  -7   0  -5    0.91    0.28
   7   0   5    0.96    0.19
  -7   0  -5    0.65    0.31
  -8   0  -5    0.55    0.36
 -10  -1   5    2.10    0.43
 -10  -1   5    1.72    0.39
 -10  -1   5    1.62    0.40
 -10   1   5    1.54    0.37
 -10   1   5    1.96    0.41
 -10   1   5    1.28    0.39
 -10   1   5    1.55    0.34
 -10   1   5    1.54    0.42
  -9  -1   5    0.59    0.26
  -9  -1   5    0.57    0.29
  -9  -1   5    0.35    0.23
  -9   1   5    0.49    0.23
  -9   1   5    0.79    0.29
  -9   1   5    0.46    0.29
  -8  -1   5   13.38    0.78
  -8  -1   5   13.14    0.70
  -8  -1   5   13.43    0.82
  -8   1   5   13.87    0.72
  -8   1   5   14.77    0.83
  -8   1   5   14.17    0.77
  -7  -1   5    5.36    0.51
  -7  -1   5    5.55    0.43
  -7  -1   5    6.17    0.55
  -7   1   5    5.75    0.45
  -7   1   5    5.46    0.55
  -7   1   5    5.99    0.53
   6  -1  -5    0.06    0.09
   6  -1  -5    0.24    0.10
  -6  -1   5    0.14    0.16
  -6  -1   5    0.20    0.19
  -6  -1   5    0.00    0.10
  -6  -1   5    0.17    0.11
  -6   1   5    0.10    0.13
  -6   1   5    0.08    0.18
  -6   1   5    0.01    0.16
   6   1  -5    0.07    0.11
   6   1  -5   -0.01    0.04
  -6   1   5    0.02    0.09
  -5  -1   5   15.92    0.52
   5  -1  -5   14.02    0.47
   5  -1  -5   14.01    0.49
  -5  -1   5   15.20    0.67
  -5  -1   5   15.36    0.69
   5   1  -5   16.50    0.50
   5   1  -5   15.95    0.51
  -5   1   5   14.17    0.67
  -5   1   5   13.81    0.64
  -5   1   5   13.93    0.58
  -5   1   5   14.36    0.47
   4  -1  -5    4.68    0.27
   4  -1  -5    4.88    0.28
  -4  -1   5    4.40    0.36
  -4  -1   5    4.46    0.37
  -4  -1   5    4.90    0.28
  -4  -1   5    4.62    0.21
  -4   1   5    5.01    0.34
   4   1  -5    4.86    0.29
  -4   1   5    5.17    0.37
  -4   1   5    4.61    0.29
  -4   1   5    4.92    0.36
   4   1  -5    4.74    0.27
  -4   1   5    4.92    0.27
  -4   1   5    4.74    0.31
  -3  -1   5  130.81    2.85
  -3  -1   5  129.93    2.97
   3  -1  -5  131.35    2.93
   3  -1  -5  129.95    2.85
   3  -1  -5  127.82    2.83
   3  -1  -5  127.84    2.84
  -3  -1   5  124.02    2.97
  -3  -1   5  128.93    2.97
  -3  -1   5  129.04    2.84
  -3   1   5  132.50    2.87
  -3   1   5  129.68    2.84
  -3   1   5  129.50    2.95
   3   1  -5  129.64    2.84
  -3   1   5  126.60    2.82
  -3   1   5  127.99    2.96
   3   1  -5  128.98    2.84
  -3   1   5  131.70    2.87
   3   1  -5  129.34    2.95
   2  -1  -5   32.86    0.85
  -2  -1   5   30.32    0.86
   2  -1  -5   31.75    0.86
   2  -1  -5   32.70    0.85
  -2  -1   5   30.72    0.93
   2  -1  -5   32.32    0.89
  -2  -1   5   29.46    0.91
   2  -1  -5   31.58    0.85
  -2  -1   5   29.01    0.84
   2  -1  -5   30.87    0.89
  -2  -1   5   29.17    0.91
   2   1  -5   29.44    0.85
   2   1  -5   29.33    0.89
   2   1  -5   30.79    0.85
  -2   1   5   31.23    0.92
  -2   1   5   31.49    0.90
   2   1  -5   29.85    0.90
  -2   1   5   31.83    0.85
  -2   1   5   32.92    0.87
  -2   1   5   31.87    0.86
  -2   1   5   31.56    0.84
  -1  -1   5   10.16    0.47
   1  -1  -5   10.08    0.41
  -1  -1   5    9.98    0.40
  -1  -1   5    9.77    0.47
  -1  -1   5    9.22    0.43
   1  -1  -5   10.84    0.45
   1  -1  -5   10.31    0.42
  -1  -1   5   10.72    0.43
   1  -1  -5   10.24    0.41
   1  -1  -5   10.48    0.42
   1  -1  -5   10.78    0.40
   1   1  -5   10.36    0.46
  -1   1   5   10.22    0.42
   1   1  -5   10.57    0.42
  -1   1   5   10.68    0.41
   1   1  -5   10.33    0.44
   1   1  -5   10.57    0.42
  -1   1   5   10.54    0.49
  -1   1   5   10.09    0.43
  -1   1   5   10.32    0.41
  -1   1   5   10.26    0.40
   1   1  -5    9.61    0.32
   1   1  -5    9.68    0.42
   0  -1   5  154.83    3.57
   0  -1  -5  164.62    3.51
   0  -1  -5  160.87    3.54
   0  -1  -5  157.96    3.57
   0  -1   5  166.10    3.51
   0  -1  -5  161.40    3.44
   0  -1  -5  163.93    3.55
   0  -1   5  162.62    3.56
   0  -1  -5  164.14    3.50
   0  -1   5  164.29    3.53
   0  -1   5  158.11    3.54
   0   1   5  164.80    3.46
   0   1   5  162.03    3.52
   0   1  -5  159.07    3.50
   0   1  -5  156.29    3.48
   0   1  -5  158.30    3.56
   0   1   5  165.65    3.55
   0   1  -5  161.88    3.57
   0   1   5  163.30    3.59
   0   1  -5  159.74    3.51
   0   1  -5  154.61    3.50
   0   1   5  159.96    3.45
  -1  -1  -5   64.77    1.54
   1  -1   5   62.78    1.58
   1  -1   5   64.44    1.61
  -1  -1  -5   64.55    1.65
  -1  -1  -5   66.07    1.48
  -1  -1  -5   65.45    1.63
  -1  -1  -5   64.36    1.46
  -1  -1  -5   65.41    1.65
   1  -1   5   61.37    1.62
  -1  -1  -5   65.28    1.56
   1  -1   5   63.73    1.55
   1  -1   5   61.67    1.57
  -1   1  -5   61.64    1.54
   1   1   5   65.32    1.64
   1   1   5   66.13    1.66
  -1   1  -5   63.06    1.57
  -1   1  -5   64.99    1.62
  -1   1  -5   62.83    1.61
   1   1   5   67.10    1.49
   1   1   5   63.74    1.57
   1   1   5   67.06    1.56
  -1   1  -5   62.26    1.63
  -1   1  -5   63.10    1.55
   1   1   5   65.50    1.48
   2  -1   5   33.73    0.95
  -2  -1  -5   33.70    0.93
  -2  -1  -5   32.25    0.84
   2  -1   5   33.25    0.92
  -2  -1  -5   33.78    1.07
   2  -1   5   33.94    1.00
  -2  -1  -5   35.11    0.87
  -2   1  -5   32.88    0.98
  -2   1  -5   32.39    1.00
  -2   1  -5   33.17    0.92
   2   1   5   32.91    0.85
   2   1   5   31.88    0.93
   2   1   5   33.93    0.93
  -3  -1  -5   15.27    0.71
   3  -1   5   15.33    0.56
  -3  -1  -5   16.14    0.53
  -3  -1  -5   16.26    0.51
   3  -1   5   15.11    0.57
  -3  -1  -5   15.52    0.55
  -3   1  -5   15.05    0.55
   3   1   5   15.81    0.58
  -3   1  -5   15.97    0.66
   3   1   5   15.55    0.56
  -3   1  -5   15.01    0.62
  -3   1  -5   15.17    0.70
   3   1   5   15.51    0.51
  -4  -1  -5    5.98    0.35
  -4  -1  -5    6.75    0.35
  -4  -1  -5    6.09    0.51
  -4  -1  -5    6.05    0.35
   4  -1   5    5.80    0.34
   4   1   5    5.78    0.37
  -4   1  -5    5.48    0.23
  -4   1  -5    6.10    0.34
  -4   1  -5    6.09    0.43
  -4   1  -5    5.96    0.49
   4   1   5    5.62    0.35
  -5  -1  -5   25.47    0.82
  -5  -1  -5   24.47    0.76
   5  -1   5   25.18    0.80
  -5  -1  -5   25.12    0.80
  -5  -1  -5   26.21    1.11
   5  -1   5   25.15    0.77
  -5   1  -5   25.64    0.98
   5   1   5   25.64    0.81
   5   1   5   24.57    0.78
  -5   1  -5   24.40    1.09
  -5   1  -5   24.67    0.69
  -5   1  -5   24.86    0.76
   6  -1   5    7.97    0.42
  -6  -1  -5    8.84    0.70
  -6  -1  -5    7.61    0.47
  -6   1  -5    8.33    0.69
  -6   1  -5    7.88    0.58
   6   1   5    7.33    0.42
  -6   1  -5    7.74    0.37
   7  -1   5    0.51    0.17
  -7  -1  -5    0.30    0.34
  -7  -1  -5    0.30    0.29
  -7   1  -5    0.32    0.29
   7   1   5    0.56    0.18
  -7   1  -5    0.60    0.28
  -8  -1  -5    2.30    0.48
  -8   1  -5    1.33    0.36
  -8   1  -5    1.88    0.45
 -10  -2   5   -0.16    0.26
 -10  -2   5    0.62    0.34
 -10   2   5    0.30    0.33
 -10   2   5    0.72    0.39
  -9  -2   5    0.95    0.32
  -9  -2   5    1.46    0.37
  -9   2   5    1.45    0.33
  -9   2   5    1.81    0.41
  -9   2   5    1.53    0.39
  -8  -2   5    2.49    0.33
  -8  -2   5    2.51    0.42
  -8  -2   5    2.08    0.40
  -8   2   5    1.93    0.33
  -8   2   5    1.95    0.40
  -8   2   5    2.18    0.31
  -7  -2   5    4.34    0.51
  -7  -2   5    5.66    0.41
  -7  -2   5    4.22    0.49
   7   2  -5    5.79    0.32
  -7   2   5    5.57    0.49
  -7   2   5    5.49    0.42
  -7   2   5    6.56    0.58
  -6  -2   5    4.22    0.29
  -6  -2   5    3.35    0.41
  -6  -2   5    3.43    0.40
  -6  -2   5    4.22    0.30
   6  -2  -5    4.12    0.26
  -6   2   5    4.13    0.26
   6   2  -5    4.69    0.31
   6   2  -5    4.57    0.27
  -6   2   5    4.63    0.41
  -6   2   5    3.48    0.41
  -6   2   5    3.98    0.33
  -5  -2   5    7.26    0.33
  -5  -2   5    7.86    0.38
   5  -2  -5    7.75    0.35
   5  -2  -5    7.37    0.36
  -5  -2   5    7.71    0.52
  -5  -2   5    7.92    0.52
   5   2  -5    7.74    0.36
  -5   2   5    7.64    0.38
  -5   2   5    8.17    0.46
  -5   2   5    7.32    0.50
   5   2  -5    8.09    0.40
  -5   2   5    7.94    0.36
  -4  -2   5   35.85    0.83
  -4  -2   5   35.76    1.14
   4  -2  -5   35.81    1.04
   4  -2  -5   34.76    0.94
  -4  -2   5   36.18    0.98
   4  -2  -5   35.39    0.91
  -4  -2   5   33.67    1.11
   4  -2  -5   33.37    0.95
  -4   2   5   35.99    0.94
   4   2  -5   33.48    0.94
   4   2  -5   35.44    0.97
  -4   2   5   33.78    0.94
  -4   2   5   34.60    1.12
  -4   2   5   35.79    1.09
  -4   2   5   35.62    1.05
   3  -2  -5   23.04    0.63
  -3  -2   5   19.99    0.79
   3  -2  -5   22.97    0.71
   3  -2  -5   23.72    0.71
  -3  -2   5   20.94    0.71
   3  -2  -5   23.91    0.75
  -3  -2   5   21.13    0.79
  -3   2   5   23.39    0.71
  -3   2   5   23.76    0.82
   3   2  -5   21.02    0.69
  -3   2   5   24.06    0.80
  -3   2   5   24.44    0.66
   3   2  -5   21.26    0.71
  -3   2   5   24.22    0.78
   2  -2  -5   36.53    1.05
   2  -2  -5   37.65    1.03
  -2  -2   5   36.81    1.09
  -2  -2   5   34.12    1.00
   2  -2  -5   36.75    1.04
  -2  -2   5   38.13    1.09
   2  -2  -5   36.18    0.99
  -2  -2   5   34.96    1.04
   2  -2  -5   36.67    0.92
   2  -2  -5   36.83    1.00
  -2  -2   5   34.45    1.06
   2   2  -5   34.51    1.06
  -2   2   5   37.55    1.07
  -2   2   5   35.81    0.99
  -2   2   5   37.90    1.05
  -2   2   5   36.03    0.93
  -2   2   5   36.51    1.05
   2   2  -5   34.99    1.02
  -2   2   5   36.60    1.05
   2   2  -5   34.83    0.99
   2   2  -5   36.01    1.15
   2   2  -5   34.55    0.98
  -1  -2   5   29.40    0.87
   1  -2  -5   30.00    0.83
  -1  -2   5   30.09    0.93
  -1  -2   5   30.22    0.86
   1  -2  -5   27.92    0.85
  -1  -2   5   29.54    0.86
   1  -2  -5   29.17    0.89
  -1  -2   5   29.04    0.91
   1  -2  -5   27.77    0.84
   1  -2  -5   29.82    0.87
   1  -2  -5   28.77    0.89
  -1   2   5   28.34    0.90
  -1   2   5   28.88    0.88
   1   2  -5   29.84    0.93
   1   2  -5   30.75    0.90
  -1   2   5   28.99    0.84
  -1   2   5   27.79    0.85
   1   2  -5   30.66    0.87
  -1   2   5   28.75    0.89
   1   2  -5   29.42    0.85
   1   2  -5   29.64    0.85
   0  -2   5   47.02    1.21
   0  -2  -5   44.86    1.19
   0  -2  -5   45.33    1.20
   0  -2   5   47.98    1.29
   0  -2  -5   43.96    1.25
   0  -2  -5   45.11    1.19
   0  -2   5   45.21    1.18
   0  -2  -5   45.04    1.26
   0  -2  -5   44.71    1.20
   0  -2   5   47.60    1.12
   0  -2   5   46.80    1.28
   0   2   5   45.38    1.19
   0   2   5   45.43    1.21
   0   2   5   43.31    1.25
   0   2  -5   47.06    1.25
   0   2  -5   47.52    1.22
   0   2  -5   46.76    1.17
   0   2   5   44.33    1.25
   0   2   5   44.44    1.20
   0   2  -5   45.27    1.19
   0   2  -5   46.64    1.29
   1  -2   5   20.55    0.68
   1  -2   5   20.51    0.75
  -1  -2  -5   20.74    0.68
   1  -2   5   21.21    0.57
  -1  -2  -5   20.60    0.67
   1  -2   5   21.02    0.69
  -1  -2  -5   21.62    0.78
  -1   2  -5   21.14    0.78
   1   2   5   21.03    0.56
  -1   2  -5   21.95    0.75
   1   2   5   20.70    0.69
  -1   2  -5   21.14    0.70
   1   2   5   22.14    0.69
   1   2   5   22.36    0.72
  -1   2  -5   20.39    0.64
   2  -2   5   25.70    0.77
   2  -2   5   24.94    0.80
  -2  -2  -5   25.90    0.92
  -2  -2  -5   24.71    0.76
   2  -2   5   24.33    0.60
  -2  -2  -5   25.06    0.77
   2  -2   5   25.56    0.78
  -2   2  -5   24.95    0.76
  -2   2  -5   26.05    0.90
   2   2   5   25.15    0.78
   2   2   5   24.15    0.60
   2   2   5   25.62    0.79
  -2   2  -5   25.51    0.79
   2   2   5   24.75    0.80
   3  -2   5   67.10    1.66
  -3  -2  -5   66.01    1.87
  -3  -2  -5   65.16    1.62
   3  -2   5   63.24    1.62
  -3  -2  -5   64.95    1.62
  -3  -2  -5   67.34    1.43
   3   2   5   65.32    1.66
  -3   2  -5   64.97    1.79
   3   2   5   66.95    1.64
  -3   2  -5   65.73    1.44
  -3   2  -5   65.41    1.63
  -3   2  -5   64.19    1.64
  -4  -2  -5   37.49    1.05
   4  -2   5   37.28    1.09
   4  -2   5   36.86    1.05
  -4  -2  -5   38.04    0.92
  -4  -2  -5   37.66    1.09
  -4  -2  -5   38.35    1.34
  -4   2  -5   38.08    1.13
   4   2   5   38.34    1.10
  -4   2  -5   36.97    1.05
   4   2   5   38.02    1.07
  -4   2  -5   37.03    0.92
  -4   2  -5   36.79    1.25
  -5  -2  -5    9.63    0.70
  -5  -2  -5   10.29    0.42
   5  -2   5   11.42    0.53
   5  -2   5    9.89    0.47
  -5  -2  -5   10.69    0.47
  -5   2  -5   10.83    0.69
  -5   2  -5    9.96    0.41
   5   2   5   10.42    0.52
  -5   2  -5   10.02    0.47
   5   2   5    9.99    0.49
  -6  -2  -5    2.50    0.43
  -6   2  -5    3.30    0.45
   6   2   5    3.57    0.35
  -7  -2  -5    0.43    0.30
   7  -2   5    0.11    0.15
   7   2   5    0.03    0.16
  -7   2  -5    0.16    0.27
  -7   2  -5    0.47    0.29
  -8  -2  -5    1.01    0.38
  -8   2  -5    0.56    0.34
  -8   2  -5    0.50    0.35
  -9  -3   5    0.01    0.27
  -9  -3   5    0.04    0.26
  -9   3   5    0.06    0.30
  -9   3   5    0.07    0.30
  -8  -3   5    0.76    0.31
  -8  -3   5    0.12    0.25
   8   3  -5    0.21    0.15
  -8   3   5    0.25    0.21
  -8   3   5    0.72    0.32
  -8   3   5    0.48    0.28
  -7  -3   5   10.02    0.53
  -7  -3   5    9.96    0.72
   7  -3  -5   10.59    0.44
  -7  -3   5   10.49    0.74
  -7   3   5   10.84    0.73
   7   3  -5   10.67    0.50
  -7   3   5   10.42    0.75
  -7   3   5   10.07    0.60
  -7   3   5    9.82    0.49
  -6  -3   5   12.03    0.74
  -6  -3   5   12.79    0.55
   6  -3  -5   13.12    0.53
  -6  -3   5   12.68    0.54
  -6  -3   5   13.73    0.77
   6  -3  -5   12.83    0.51
  -6   3   5   13.12    0.75
  -6   3   5   12.95    0.63
  -6   3   5   12.50    0.51
   6   3  -5   13.47    0.57
   6   3  -5   12.13    0.52
  -6   3   5   13.73    0.51
   5  -3  -5    3.56    0.30
  -5  -3   5    3.02    0.37
  -5  -3   5    2.81    0.37
   5  -3  -5    3.62    0.29
  -5  -3   5    3.15    0.31
  -5  -3   5    3.47    0.27
   5   3  -5    3.48    0.33
   5   3  -5    3.04    0.28
  -5   3   5    2.55    0.36
  -5   3   5    3.00    0.32
  -5   3   5    3.10    0.30
  -5   3   5    3.62    0.25
   4  -3  -5    6.22    0.37
  -4  -3   5    6.21    0.47
  -4  -3   5    6.04    0.30
   4  -3  -5    5.76    0.36
  -4  -3   5    6.49    0.40
   4  -3  -5    6.26    0.36
  -4   3   5    6.22    0.47
   4   3  -5    6.21    0.27
  -4   3   5    6.19    0.38
   4   3  -5    6.30    0.39
  -4   3   5    6.19    0.43
   4   3  -5    6.41    0.36
  -4   3   5    5.91    0.28
  -3  -3   5    1.91    0.24
   3  -3  -5    2.23    0.23
   3  -3  -5    2.27    0.24
   3  -3  -5    1.83    0.23
  -3  -3   5    1.71    0.26
   3  -3  -5    2.35    0.14
  -3   3   5    2.68    0.29
  -3   3   5    2.03    0.26
   3   3  -5    1.70    0.22
   3   3  -5    2.05    0.27
   3   3  -5    1.76    0.16
  -3   3   5    2.90    0.34
   2  -3  -5   53.24    1.33
  -2  -3   5   47.64    1.40
   2  -3  -5   50.52    1.17
   2  -3  -5   48.87    1.31
   2  -3  -5   50.33    1.32
   2  -3  -5   50.22    1.42
  -2  -3   5   48.80    1.35
  -2  -3   5   48.90    1.33
   2   3  -5   48.55    1.17
  -2   3   5   49.55    1.33
  -2   3   5   50.48    1.33
  -2   3   5   50.38    1.42
   2   3  -5   46.65    1.30
   2   3  -5   47.80    1.33
   2   3  -5   47.71    1.40
  -1  -3   5   17.64    0.71
   1  -3  -5   17.92    0.73
   1  -3  -5   18.60    0.66
  -1  -3   5   17.16    0.64
   1  -3  -5   18.47    0.59
   1  -3  -5   18.11    0.69
  -1  -3   5   17.70    0.63
  -1  -3   5   16.81    0.66
   1  -3  -5   18.49    0.66
   1   3  -5   18.41    0.75
  -1   3   5   19.04    0.70
  -1   3   5   18.69    0.67
   1   3  -5   18.21    0.71
   1   3  -5   17.89    0.67
  -1   3   5   18.40    0.72
   1   3  -5   17.55    0.58
   1   3  -5   18.35    0.62
   0  -3   5    7.98    0.43
   0  -3  -5    8.01    0.49
   0  -3   5    8.07    0.47
   0  -3   5    8.07    0.41
   0  -3  -5    7.14    0.41
   0  -3   5    8.18    0.38
   0   3   5    7.52    0.46
   0   3  -5    8.06    0.36
   0   3  -5    8.26    0.50
   0   3  -5    8.07    0.43
   0   3   5    6.62    0.42
   1  -3   5   23.63    0.80
  -1  -3  -5   24.42    0.88
  -1  -3  -5   24.99    0.91
   1  -3   5   22.98    0.81
   1  -3   5   25.58    0.74
   1  -3   5   24.77    0.74
  -1  -3  -5   24.70    0.80
   1  -3   5   24.25    0.87
   1   3   5   24.52    0.60
  -1   3  -5   24.24    0.81
   1   3   5   23.71    0.83
  -1   3  -5   23.53    0.89
   1   3   5   24.20    0.82
   1   3   5   24.44    0.80
  -1   3  -5   23.31    0.69
  -2  -3  -5   37.19    1.09
   2  -3   5   38.53    1.13
   2  -3   5   37.32    0.99
   2  -3   5   37.46    1.10
  -2  -3  -5   39.30    1.26
   2  -3   5   37.28    0.97
   2  -3   5   36.72    1.15
  -2   3  -5   37.25    1.10
  -2   3  -5   36.66    1.23
  -2   3  -5   38.65    0.99
   2   3   5   39.40    1.11
   2   3   5   39.41    1.15
   2   3   5   38.91    1.13
  -2   3  -5   36.52    0.97
  -3  -3  -5    1.51    0.29
   3  -3   5    1.80    0.17
   3  -3   5    1.71    0.27
   3  -3   5    1.90    0.27
  -3  -3  -5    2.00    0.25
   3   3   5    2.46    0.29
  -3   3  -5    1.80    0.20
  -3   3  -5    1.78    0.27
  -3   3  -5    2.05    0.22
   3   3   5    1.97    0.29
  -3   3  -5    1.75    0.32
  -4  -3  -5   25.95    0.86
   4  -3   5   27.75    0.92
  -4  -3  -5   26.74    1.11
   4  -3   5   25.84    0.87
  -4   3  -5   27.32    1.08
  -4   3  -5   25.81    0.82
   4   3   5   25.74    0.91
  -4   3  -5   26.67    0.87
  -4   3  -5   26.64    0.78
   4   3   5   26.67    0.89
  -5  -3  -5    8.17    0.46
   5  -3   5    7.67    0.49
  -5  -3  -5    8.18    0.67
  -5   3  -5    7.56    0.45
   5   3   5    7.90    0.49
  -5   3  -5    9.02    0.67
  -5   3  -5    7.73    0.41
   6  -3   5    9.05    0.51
  -6  -3  -5    9.25    0.76
   6   3   5    8.59    0.52
  -6   3  -5    8.92    0.72
  -7  -3  -5    0.91    0.34
  -7   3  -5    0.54    0.34
   7   3   5    1.24    0.25
  -8  -3  -5    0.39    0.33
  -8   3  -5    0.33    0.33
  -8   3  -5    0.24    0.35
   8   3   5    0.24    0.18
  -9  -4   5    0.20    0.27
  -9  -4   5    0.29    0.35
  -9   4   5    0.36    0.37
  -9   4   5    0.43    0.36
  -8  -4   5    2.50    0.47
  -8  -4   5    3.43    0.51
   8  -4  -5    3.58    0.30
   8   4  -5    3.69    0.36
  -8   4   5    3.14    0.55
  -8   4   5    2.40    0.48
   7  -4  -5    2.89    0.32
  -7  -4   5    2.96    0.46
  -7  -4   5    2.10    0.42
  -7   4   5    2.39    0.32
  -7   4   5    2.15    0.43
  -7   4   5    2.07    0.42
   7   4  -5    2.52    0.33
  -6  -4   5   11.14    0.55
  -6  -4   5   10.07    0.72
   6  -4  -5   11.45    0.53
  -6  -4   5   11.22    0.74
  -6   4   5   12.87    0.77
   6   4  -5   10.85    0.57
  -6   4   5   11.98    0.77
  -6   4   5   11.23    0.60
  -5  -4   5   16.79    0.64
  -5  -4   5   17.07    0.86
   5  -4  -5   17.32    0.67
   5  -4  -5   17.32    0.69
  -5  -4   5   17.22    0.84
  -5  -4   5   16.83    0.70
  -5   4   5   17.29    0.72
   5   4  -5   17.55    0.72
   5   4  -5   16.90    0.62
  -5   4   5   17.17    0.85
  -5   4   5   16.72    0.67
   5   4  -5   15.59    0.65
  -5   4   5   16.55    0.85
  -4  -4   5   32.84    1.19
   4  -4  -5   33.18    1.01
  -4  -4   5   30.82    1.02
  -4  -4   5   31.87    1.15
   4  -4  -5   33.03    0.96
  -4  -4   5   30.34    0.92
   4  -4  -5   33.31    1.03
   4   4  -5   31.19    1.00
   4   4  -5   32.37    1.04
  -4   4   5   32.84    1.02
   4   4  -5   31.13    0.91
  -4   4   5   32.85    1.01
  -4   4   5   32.36    1.16
  -4   4   5   33.67    1.21
   3  -4  -5    2.80    0.27
   3  -4  -5    2.65    0.31
  -3  -4   5    1.58    0.25
  -3  -4   5    2.32    0.32
   3  -4  -5    3.00    0.35
  -3  -4   5    2.06    0.31
   3   4  -5    1.81    0.29
  -3   4   5    2.47    0.38
  -3   4   5    2.27    0.28
  -3   4   5    2.66    0.31
   3   4  -5    2.21    0.23
  -3   4   5    3.18    0.36
   3   4  -5    2.22    0.34
  -2  -4   5    2.87    0.30
   2  -4  -5    3.81    0.23
   2  -4  -5    3.10    0.33
  -2  -4   5    2.88    0.33
  -2  -4   5    4.00    0.40
   2  -4  -5    3.66    0.33
   2  -4  -5    3.83    0.42
  -2   4   5    4.24    0.38
  -2   4   5    4.05    0.38
   2   4  -5    3.70    0.41
   2   4  -5    3.40    0.29
  -2   4   5    3.51    0.33
  -2   4   5    3.69    0.42
   2   4  -5    3.20    0.34
   1  -4  -5   37.67    1.00
  -1  -4   5   37.47    1.19
   1  -4  -5   37.74    1.26
   1  -4  -5   37.07    1.13
  -1  -4   5   38.63    1.17
  -1  -4   5   38.19    1.09
   1   4  -5   36.45    1.07
   1   4  -5   37.64    1.15
  -1   4   5   36.78    1.14
  -1   4   5   38.65    1.25
  -1   4   5   36.89    1.08
   1   4  -5   39.19    1.25
   0  -4   5    6.90    0.48
   0  -4   5    5.69    0.44
   0  -4   5    6.87    0.37
   0  -4  -5    8.20    0.56
   0   4   5    6.20    0.32
   0   4  -5    6.23    0.49
   0   4   5    6.59    0.45
   0   4  -5    5.72    0.43
   0   4  -5    6.27    0.51
   0   4   5    7.11    0.53
   1  -4   5    1.29    0.24
   1  -4   5    1.88    0.28
   1  -4   5    1.38    0.30
   1  -4   5    1.61    0.21
  -1  -4  -5    0.96    0.26
  -1  -4  -5    1.19    0.22
  -1   4  -5    1.78    0.33
   1   4   5    1.56    0.14
   1   4   5    1.31    0.28
  -1   4  -5    1.89    0.31
  -1   4  -5    1.80    0.17
   1   4   5    1.64    0.30
   2  -4   5    0.20    0.15
  -2  -4  -5    0.44    0.20
   2  -4   5    0.23    0.24
   2  -4   5    0.20    0.16
   2  -4   5    0.27    0.13
  -2  -4  -5    0.53    0.23
   2   4   5   -0.05    0.22
   2   4   5   -0.04    0.16
  -2   4  -5    0.18    0.08
  -2   4  -5    0.17    0.17
  -2   4  -5   -0.07    0.20
  -2   4  -5    0.83    0.22
   3  -4   5    0.19    0.12
  -3  -4  -5   -0.08    0.21
  -3  -4  -5    0.06    0.16
   3  -4   5    0.02    0.17
   3  -4   5   -0.08    0.15
  -3   4  -5    0.15    0.18
  -3   4  -5    0.16    0.08
   3   4   5    0.03    0.19
  -3   4  -5    0.14    0.18
  -3   4  -5    0.14    0.22
  -4  -4  -5   36.98    1.41
   4  -4   5   36.50    1.07
   4  -4   5   36.62    1.24
  -4  -4  -5   37.37    1.16
   4  -4   5   39.98    1.23
   4   4   5   38.27    1.22
   4   4   5   36.24    1.18
  -4   4  -5   37.01    1.16
  -4   4  -5   39.18    1.42
  -4   4  -5   37.67    1.09
  -5  -4  -5    2.21    0.42
   5  -4   5    2.03    0.32
   5   4   5    2.18    0.34
  -5   4  -5    1.80    0.27
  -5   4  -5    2.49    0.44
  -6  -4  -5    9.92    0.82
   6  -4   5    8.22    0.54
  -6   4  -5    8.19    0.76
   6   4   5    8.71    0.56
  -7  -4  -5    5.85    0.71
   7  -4   5    6.78    0.49
   7   4   5    7.35    0.53
  -7   4  -5    6.54    0.75
   8  -5  -5    0.25    0.17
  -8  -5   5    0.03    0.30
  -8  -5   5    0.25    0.31
  -8   5   5   -0.02    0.30
  -8   5   5   -0.12    0.30
   8   5  -5    0.29    0.24
  -7  -5   5    5.66    0.63
  -7  -5   5    5.02    0.60
   7  -5  -5    5.18    0.42
  -7   5   5    5.16    0.64
   7   5  -5    6.17    0.50
  -7   5   5    5.57    0.67
  -6  -5   5    1.58    0.36
  -6  -5   5    1.41    0.36
  -6  -5   5    1.89    0.42
   6  -5  -5    2.12    0.31
   6   5  -5    1.90    0.34
  -6   5   5    2.37    0.45
  -6   5   5    2.11    0.46
  -5  -5   5    3.50    0.44
   5  -5  -5    3.55    0.39
  -5  -5   5    2.91    0.44
  -5  -5   5    4.02    0.43
  -5  -5   5    3.59    0.36
  -5   5   5    3.19    0.47
  -5   5   5    3.86    0.35
  -5   5   5    4.55    0.44
  -5   5   5    2.84    0.46
   5   5  -5    3.67    0.42
  -4  -5   5   12.80    0.63
   4  -5  -5   13.63    0.54
  -4  -5   5   12.65    0.67
   4  -5  -5   13.82    0.67
  -4  -5   5   12.59    0.76
  -4  -5   5   12.69    0.73
  -4   5   5   13.83    0.62
   4   5  -5   14.35    0.72
   4   5  -5   12.72    0.57
  -4   5   5   13.16    0.75
  -4   5   5   13.87    0.84
  -4   5   5   12.03    0.65
  -3  -5   5   40.63    1.29
  -3  -5   5   39.19    1.31
  -3  -5   5   41.15    1.38
   3  -5  -5   39.98    1.25
   3  -5  -5   40.80    1.16
   3   5  -5   40.28    1.34
   3   5  -5   40.16    1.18
   3   5  -5   41.37    1.31
  -3   5   5   42.46    1.46
  -3   5   5   40.75    1.35
  -3   5   5   38.90    1.16
  -3   5   5   40.88    1.28
   2  -5  -5    6.57    0.47
   2  -5  -5    6.36    0.27
  -2  -5   5    6.41    0.51
   2  -5  -5    6.42    0.23
  -2  -5   5    5.86    0.50
   2  -5  -5    6.65    0.66
  -2  -5   5    6.28    0.44
  -2   5   5    6.82    0.51
   2   5  -5    5.34    0.53
   2   5  -5    4.88    0.57
  -2   5   5    6.32    0.44
  -2   5   5    6.54    0.61
   2   5  -5    5.54    0.48
   1  -5  -5    9.87    0.73
   1  -5  -5   10.89    0.58
  -1  -5   5   10.54    0.51
   1  -5  -5   10.34    0.45
  -1  -5   5   10.48    0.61
  -1  -5   5    9.72    0.62
  -1   5   5   10.36    0.60
  -1   5   5    9.83    0.51
  -1   5   5   10.57    0.72
   1   5  -5   10.09    0.60
   1   5  -5    9.71    0.66
   0  -5  -5   16.95    0.88
   0  -5   5   16.31    0.60
   0  -5   5   15.98    0.76
   0  -5  -5   16.54    0.73
   0  -5   5   16.62    0.78
   0   5   5   16.97    0.77
   0   5   5   15.47    0.84
   0   5   5   16.97    0.61
   0   5  -5   16.07    0.75
   0   5  -5   15.92    0.82
   1  -5   5   21.66    0.67
  -1  -5  -5   21.81    1.00
   1  -5   5   21.53    0.90
  -1  -5  -5   22.30    0.86
   1  -5   5   20.89    0.88
  -1   5  -5   22.32    0.99
   1   5   5   21.18    0.88
   1   5   5   21.05    0.97
   1   5   5   19.64    0.61
  -1   5  -5   21.40    0.87
  -2  -5  -5   12.17    0.78
  -2  -5  -5   13.08    0.66
   2  -5   5   13.25    0.70
   2  -5   5   11.85    0.67
  -2   5  -5   11.44    0.64
  -2   5  -5   11.74    0.78
  -2   5  -5   11.64    0.62
   2   5   5   12.98    0.75
   2   5   5   11.52    0.67
  -3  -5  -5   21.80    0.88
   3  -5   5   20.66    0.89
  -3  -5  -5   21.99    1.07
  -3   5  -5   21.00    0.83
  -3   5  -5   21.27    0.88
  -3   5  -5   23.04    1.09
   3   5   5   21.19    0.91
  -4  -5  -5    0.33    0.22
  -4  -5  -5    0.27    0.28
   4  -5   5    0.56    0.26
  -4   5  -5    0.64    0.24
   4   5   5    0.45    0.26
  -4   5  -5    0.21    0.31
  -4   5  -5    0.06    0.19
  -5  -5  -5    2.03    0.44
   5  -5   5    2.51    0.40
   5   5   5    2.53    0.39
  -5   5  -5    2.40    0.47
  -6  -5  -5    0.64    0.37
   6  -5   5    0.73    0.26
  -6   5  -5    1.60    0.45
   6   5   5    1.21    0.31
   7  -5   5    0.01    0.20
  -7  -5  -5   -0.16    0.32
   7   5   5    0.08    0.22
  -7   5  -5   -0.24    0.34
  -7  -6   5    0.37    0.34
  -7  -6   5    1.78    0.43
   7  -6  -5    1.09    0.28
  -7   6   5    0.60    0.37
  -7   6   5    0.85    0.44
   7   6  -5    1.18    0.35
  -6  -6   5    7.83    0.74
   6  -6  -5    7.72    0.56
  -6  -6   5    8.54    0.72
  -6   6   5    6.30    0.69
   6   6  -5    8.56    0.62
  -6   6   5    7.23    0.77
  -5  -6   5    0.61    0.26
  -5  -6   5    0.36    0.26
   5  -6  -5    0.77    0.25
  -5  -6   5    0.07    0.27
  -5  -6   5    0.59    0.28
  -5   6   5    0.72    0.31
  -5   6   5    0.33    0.32
   5   6  -5    0.45    0.29
   4  -6  -5    2.21    0.34
  -4  -6   5    2.40    0.42
  -4  -6   5    2.83    0.39
  -4  -6   5    2.40    0.38
  -4   6   5    1.97    0.34
  -4   6   5    2.15    0.38
   4   6  -5    2.53    0.40
  -4   6   5    1.63    0.44
  -3  -6   5    0.22    0.20
  -3  -6   5    0.23    0.25
   3  -6  -5    0.04    0.20
  -3  -6   5    0.04    0.21
  -3   6   5    0.23    0.21
   3   6  -5    0.30    0.27
   3   6  -5   -0.06    0.21
  -3   6   5    0.37    0.36
  -3   6   5   -0.17    0.19
  -2  -6   5    6.74    0.48
   2  -6  -5    6.16    0.53
  -2  -6   5    6.76    0.59
  -2  -6   5    6.55    0.57
   2  -6  -5    5.78    0.64
  -2   6   5    6.18    0.51
  -2   6   5    5.04    0.59
  -2   6   5    6.60    0.57
   2   6  -5    6.68    0.63
   2   6  -5    6.53    0.57
   1  -6  -5   12.47    0.87
  -1  -6   5   13.14    0.61
  -1  -6   5   13.36    0.75
   1  -6  -5   12.49    0.48
  -1  -6   5   14.43    0.78
   1  -6  -5   13.59    0.73
  -1   6   5   11.28    0.80
  -1   6   5   12.89    0.65
   1   6  -5   14.24    0.84
   1   6  -5   13.48    0.75
  -1   6   5   12.29    0.72
   0  -6  -5    5.59    0.56
   0  -6  -5    4.06    0.55
   0  -6   5    4.30    0.35
   0  -6   5    5.47    0.58
   0  -6   5    3.90    0.45
   0   6   5    6.26    0.61
   0   6   5    5.58    0.62
   0   6  -5    4.51    0.55
   0   6  -5    4.52    0.49
   0   6   5    4.18    0.35
   1  -6   5   18.63    0.87
   1  -6   5   16.98    0.58
  -1  -6  -5   18.07    1.03
  -1  -6  -5   19.58    0.87
   1  -6   5   18.47    0.89
   1   6   5   18.40    0.88
   1   6   5   17.15    0.60
  -1   6  -5   17.87    0.96
  -1   6  -5   18.51    0.88
   1   6   5   17.46    0.96
  -2  -6  -5    8.16    0.75
   2  -6   5    8.42    0.62
  -2  -6  -5    7.53    0.59
   2  -6   5    7.91    0.60
  -2   6  -5    7.52    0.59
   2   6   5    7.46    0.68
  -2   6  -5    7.22    0.57
   2   6   5    8.16    0.61
  -2   6  -5    7.10    0.69
   3  -6   5    1.38    0.34
  -3  -6  -5    1.09    0.30
  -3  -6  -5    1.31    0.39
  -3   6  -5    1.17    0.40
  -3   6  -5    1.06    0.31
  -3   6  -5    1.93    0.34
   3   6   5    1.57    0.39
   4  -6   5    0.38    0.25
  -4  -6  -5    0.42    0.26
  -4  -6  -5   -0.08    0.31
  -4   6  -5    0.00    0.32
   4   6   5    0.19    0.24
  -4   6  -5    0.54    0.26
   5  -6   5   -0.17    0.20
  -5  -6  -5   -0.38    0.30
   5   6   5    0.02    0.21
  -5   6  -5   -0.09    0.33
  -6  -6  -5    0.58    0.41
   6  -6   5    1.30    0.35
  -6   6  -5    1.34    0.49
   6   6   5    1.02    0.34
   6  -7  -5    0.19    0.22
  -6  -7   5   -0.10    0.27
  -6  -7   5   -0.38    0.26
   6   7  -5   -0.02    0.25
  -6   7   5   -0.54    0.37
  -6   7   5    0.19    0.31
  -5  -7   5    1.93    0.40
  -5  -7   5    1.60    0.42
   5  -7  -5    1.74    0.36
   5   7  -5    2.30    0.44
  -5   7   5    2.14    0.56
  -5   7   5    2.59    0.47
  -4  -7   5    0.11    0.28
  -4  -7   5    0.20    0.22
  -4  -7   5    0.15    0.28
   4  -7  -5    0.20    0.23
  -4   7   5   -0.04    0.34
   4   7  -5    0.48    0.28
  -4   7   5    0.19    0.23
  -4   7   5    0.29    0.28
  -3  -7   5    1.35    0.36
  -3  -7   5    1.01    0.28
   3  -7  -5    1.67    0.38
  -3  -7   5    1.52    0.37
  -3   7   5    1.73    0.37
  -3   7   5    1.64    0.48
  -3   7   5    1.36    0.35
   3   7  -5    1.57    0.38
   3   7  -5    1.18    0.37
  -2  -7   5    3.52    0.47
   2  -7  -5    4.15    0.50
  -2  -7   5    4.21    0.42
  -2  -7   5    5.37    0.62
   2   7  -5    4.77    0.57
  -2   7   5    3.12    0.45
  -2   7   5    3.72    0.57
  -2   7   5    4.02    0.48
   2   7  -5    5.65    0.63
   1  -7  -5    0.78    0.42
  -1  -7   5    0.49    0.32
   1  -7  -5    0.32    0.27
  -1  -7   5    0.69    0.21
  -1  -7   5    0.98    0.36
  -1   7   5    0.40    0.41
  -1   7   5    0.41    0.23
   1   7  -5    0.58    0.34
   1   7  -5    0.95    0.34
  -1   7   5    0.61    0.29
   0  -7  -5   11.77    0.76
   0  -7  -5   10.43    0.53
   0  -7   5   12.14    0.80
   0  -7  -5   11.56    0.92
   0  -7   5   10.60    0.73
   0   7  -5   12.92    0.85
   0   7  -5   12.37    0.78
   0   7   5   11.47    0.78
   0   7   5   11.33    0.89
   0   7   5   10.98    0.57
  -1  -7  -5    1.63    0.47
   1  -7   5    1.57    0.37
  -1  -7  -5    1.37    0.25
  -1  -7  -5    1.95    0.39
   1  -7   5    1.75    0.40
   1   7   5    1.59    0.41
   1   7   5    1.52    0.42
  -1   7  -5    1.63    0.43
  -1   7  -5    2.51    0.45
   2  -7   5    0.27    0.26
   2  -7   5    0.45    0.31
  -2  -7  -5    0.38    0.38
  -2  -7  -5    0.88    0.31
  -2  -7  -5    0.34    0.19
  -2   7  -5    0.45    0.36
  -2   7  -5    0.40    0.28
   2   7   5    0.83    0.38
  -2   7  -5   -0.03    0.23
   2   7   5    0.18    0.27
   3  -7   5    1.60    0.36
  -3  -7  -5    1.39    0.46
  -3  -7  -5    1.43    0.33
  -3  -7  -5    1.27    0.30
  -3   7  -5    0.90    0.44
  -3   7  -5    1.25    0.36
   3   7   5    1.17    0.37
  -3   7  -5    1.55    0.36
  -4  -7  -5   -0.13    0.35
   4  -7   5    0.73    0.31
  -4  -7  -5    0.44    0.25
   4   7   5    0.39    0.27
  -4   7  -5    0.65    0.41
   5  -7   5    0.98    0.37
  -5  -7  -5    0.86    0.30
  -5  -7  -5    0.36    0.42
  -5   7  -5    0.45    0.43
   5   7   5    0.40    0.30
  -5  -8   5   -0.44    0.29
   5  -8  -5    0.11    0.27
  -5  -8   5    0.10    0.28
   5   8  -5    0.57    0.36
  -5   8   5   -0.18    0.43
  -5   8   5   -0.01    0.33
  -4  -8   5    1.52    0.37
  -4  -8   5    1.27    0.41
   4  -8  -5    1.67    0.42
  -4  -8   5    1.87    0.47
  -4   8   5    1.32    0.41
   4   8  -5    1.69    0.42
  -4   8   5    2.54    0.63
   3  -8  -5    0.03    0.28
  -3  -8   5    0.03    0.31
  -3  -8   5   -0.31    0.27
  -3  -8   5   -0.09    0.21
   3   8  -5    0.11    0.30
  -3   8   5    0.10    0.29
   3   8  -5    0.48    0.35
  -3   8   5    0.08    0.39
  -3   8   5   -0.04    0.26
   2  -8  -5    1.66    0.37
  -2  -8   5    1.20    0.37
  -2  -8   5    0.70    0.33
   2   8  -5    0.65    0.37
  -2   8   5    1.17    0.44
   2   8  -5    1.58    0.41
  -2   8   5    1.71    0.40
  -2   8   5    0.99    0.32
   1  -8  -5    3.65    0.62
  -1  -8   5    3.89    0.57
  -1  -8   5    3.56    0.50
   1  -8  -5    4.42    0.60
   1   8  -5    3.57    0.55
  -1   8   5    3.53    0.63
  -1   8   5    4.09    0.63
   1   8  -5    3.72    0.56
  -1   8   5    3.96    0.54
   0  -8  -5    0.99    0.44
   0  -8   5    1.37    0.41
   0  -8  -5    1.76    0.43
   0  -8   5    0.20    0.34
   0   8  -5    1.00    0.41
   0   8  -5    0.94    0.37
   0   8   5    1.80    0.48
   0   8   5    1.14    0.39
  -1  -8  -5    0.81    0.35
  -1  -8  -5   -0.29    0.39
   1  -8   5    0.51    0.36
   1   8   5    0.14    0.31
  -1   8  -5   -0.07    0.33
  -1   8  -5    0.05    0.29
   1   8   5    0.37    0.28
  -2  -8  -5    0.46    0.44
   2  -8   5    0.42    0.31
  -2  -8  -5    0.24    0.22
  -2  -8  -5    0.64    0.32
   2   8   5    0.15    0.27
  -2   8  -5   -0.09    0.36
   2   8   5    0.61    0.37
  -2   8  -5   -0.04    0.30
  -3  -8  -5    2.36    0.39
  -3  -8  -5    2.11    0.59
  -3  -8  -5    2.90    0.50
   3  -8   5    2.64    0.50
  -3   8  -5    1.73    0.50
   3   8   5    1.80    0.42
  -3   8  -5    2.07    0.42
  -1  -9   5    0.63    0.39
   1  -9  -5    1.01    0.40
   1   9  -5    0.04    0.31
  -1   9   5    0.50    0.44
  -1   9   5    0.70    0.39
   1   9  -5    0.05    0.38
   0  -9   5    0.60    0.42
   0  -9  -5    0.34    0.37
   0  -9  -5    0.18    0.47
   0   9   5    1.05    0.48
   0   9   5    0.30    0.33
   0   9  -5    0.14    0.41
   0   9  -5   -0.34    0.30
 -10   0   6    1.71    0.39
 -10   0   6    1.68    0.41
 -10   0   6    1.88    0.40
  -9   0   6    0.04    0.20
  -9   0   6    0.15    0.26
  -9   0   6    0.08    0.22
  -9   0   6    0.05    0.22
  -8   0   6   32.54    1.15
  -8   0   6   34.27    1.31
  -8   0   6   32.77    1.24
  -8   0   6   33.83    1.31
  -7   0   6    1.90    0.33
  -7   0   6    2.62    0.39
  -7   0   6    2.92    0.41
   6   0  -6    0.21    0.11
  -6   0   6    0.18    0.12
   6   0  -6   -0.09    0.09
  -6   0   6    0.15    0.16
  -6   0   6   -0.10    0.16
  -6   0   6   -0.08    0.15
   5   0  -6   83.66    1.95
   5   0  -6   84.42    1.96
  -5   0   6   84.75    1.95
  -5   0   6   87.16    2.23
  -5   0   6   84.95    2.15
  -4   0   6    1.39    0.17
  -4   0   6    1.31    0.19
   4   0  -6    1.53    0.19
  -4   0   6    1.18    0.21
   4   0  -6    1.33    0.18
  -4   0   6    1.61    0.24
  -3   0   6  238.66    5.12
  -3   0   6  236.42    5.25
  -3   0   6  244.35    5.00
   3   0  -6  243.96    5.20
  -3   0   6  244.74    5.23
  -3   0   6  237.23    5.21
   3   0  -6  240.49    5.13
   3   0  -6  239.45    5.12
  -2   0   6   94.49    2.20
   2   0  -6   96.04    2.27
  -2   0   6   95.52    2.08
  -2   0   6   90.07    2.27
  -2   0   6   97.67    2.27
   2   0  -6   96.45    2.20
   2   0  -6   94.52    2.08
   2   0  -6   95.97    2.24
  -2   0   6   96.55    2.21
  -2   0   6   96.27    2.26
   2   0  -6   93.34    2.19
  -2   0   6   95.20    2.18
   1   0  -6  145.64    3.22
   1   0  -6  147.05    3.21
  -1   0   6  147.04    3.15
  -1   0   6  146.84    3.24
   1   0  -6  137.66    3.25
  -1   0   6  146.79    3.30
  -1   0   6  143.86    3.14
  -1   0   6  142.88    3.22
  -1   0   6  145.63    3.28
   1   0  -6  145.91    3.25
   1   0  -6  144.59    3.14
  -1   0   6  145.64    3.19
   0   0   6    7.18    0.37
   0   0   6    6.58    0.27
   0   0  -6    7.22    0.41
   0   0   6    7.37    0.38
   0   0  -6    6.75    0.36
   0   0  -6    6.87    0.37
   0   0  -6    6.99    0.37
   0   0  -6    6.72    0.42
   0   0   6    6.61    0.43
   0   0   6    6.81    0.35
   0   0   6    5.92    0.39
   0   0   6    6.90    0.38
   0   0  -6    6.86    0.35
   1   0   6   37.77    1.04
   1   0   6   38.28    1.12
   1   0   6   36.52    1.06
   1   0   6   39.44    1.06
  -1   0  -6   39.89    1.06
  -1   0  -6   36.87    1.03
  -1   0  -6   37.95    1.11
  -1   0  -6   36.72    1.11
   1   0   6   35.99    0.85
   2   0   6   47.37    1.26
  -2   0  -6   46.95    1.26
   2   0   6   48.77    1.28
  -2   0  -6   50.72    1.30
  -2   0  -6   49.14    1.43
   2   0   6   47.35    1.29
   3   0   6   24.99    0.82
  -3   0  -6   25.16    0.79
   3   0   6   25.44    0.80
  -3   0  -6   25.65    0.84
  -3   0  -6   26.06    1.00
   3   0   6   25.36    0.82
   4   0   6    0.08    0.15
  -4   0  -6   -0.09    0.09
  -4   0  -6    0.06    0.12
  -4   0  -6   -0.06    0.05
   4   0   6    0.05    0.13
  -4   0  -6    0.20    0.18
  -4   0  -6   -0.07    0.17
  -5   0  -6    0.29    0.17
  -5   0  -6    0.28    0.24
  -5   0  -6    0.63    0.24
   5   0   6    0.59    0.21
  -5   0  -6    0.66    0.12
   5   0   6    0.85    0.22
  -6   0  -6    2.30    0.42
  -6   0  -6    2.26    0.33
   6   0   6    2.54    0.30
  -7   0  -6    1.90    0.44
   7   0   6    1.29    0.23
  -7   0  -6    0.89    0.30
  -8   0  -6    0.71    0.37
 -10  -1   6   -0.20    0.23
 -10  -1   6   -0.12    0.29
 -10  -1   6    0.59    0.31
 -10   1   6    0.52    0.33
 -10   1   6    0.28    0.28
  -9  -1   6    9.42    0.72
  -9  -1   6   10.03    0.78
  -9   1   6    9.20    0.64
  -9   1   6    8.95    0.71
  -9   1   6    8.69    0.74
  -8  -1   6    2.07    0.38
  -8  -1   6    1.58    0.27
  -8  -1   6    1.85    0.37
  -8   1   6    1.91    0.40
  -8   1   6    1.60    0.34
  -8   1   6    1.79    0.32
  -7  -1   6   14.54    0.81
  -7  -1   6   15.64    0.81
  -7  -1   6   15.31    0.63
   7   1  -6   14.88    0.49
  -7   1   6   14.61    0.78
  -7   1   6   13.59    0.69
  -7   1   6   13.49    0.77
   6  -1  -6    4.10    0.26
   6  -1  -6    3.63    0.27
  -6  -1   6    4.73    0.30
  -6  -1   6    4.49    0.29
  -6  -1   6    4.72    0.44
  -6  -1   6    5.01    0.48
   6   1  -6    4.76    0.28
   6   1  -6    4.71    0.30
  -6   1   6    4.59    0.27
  -6   1   6    4.75    0.43
  -6   1   6    4.84    0.45
  -6   1   6    4.47    0.37
  -5  -1   6   19.17    0.80
  -5  -1   6   18.61    0.57
  -5  -1   6   18.82    0.82
   5  -1  -6   20.09    0.64
   5  -1  -6   20.82    0.64
   5   1  -6   19.25    0.64
  -5   1   6   20.73    0.74
  -5   1   6   20.17    0.83
   5   1  -6   19.33    0.63
  -5   1   6   20.93    0.81
  -5   1   6   20.73    0.74
  -5   1   6   20.22    0.63
   4  -1  -6   28.62    0.81
  -4  -1   6   28.97    0.98
  -4  -1   6   27.68    0.82
   4  -1  -6   27.03    0.83
   4  -1  -6   27.18    0.81
  -4  -1   6   26.60    0.93
  -4   1   6   28.83    0.86
  -4   1   6   28.05    0.87
  -4   1   6   27.67    0.94
   4   1  -6   27.36    0.81
  -4   1   6   27.44    0.94
   4   1  -6   27.98    0.82
  -4   1   6   28.32    0.81
   3  -1  -6   55.53    1.35
  -3  -1   6   50.87    1.46
  -3  -1   6   51.75    1.36
  -3  -1   6   50.79    1.47
   3  -1  -6   57.22    1.38
  -3   1   6   56.37    1.35
  -3   1   6   54.17    1.45
   3   1  -6   53.67    1.37
  -3   1   6   54.93    1.37
  -3   1   6   54.04    1.46
  -3   1   6   56.07    1.40
   3   1  -6   52.32    1.36
  -2  -1   6   58.52    1.47
   2  -1  -6   58.37    1.46
   2  -1  -6   56.76    1.43
  -2  -1   6   57.96    1.54
   2  -1  -6   59.96    1.47
  -2  -1   6   59.78    1.68
   2  -1  -6   59.90    1.52
   2  -1  -6   55.88    1.44
  -2  -1   6   56.96    1.54
  -2  -1   6   59.86    1.55
   2   1  -6   56.41    1.45
  -2   1   6   60.57    1.55
  -2   1   6   60.53    1.44
  -2   1   6   60.06    1.49
   2   1  -6   59.42    1.53
  -2   1   6   56.87    1.48
   2   1  -6   60.12    1.54
  -2   1   6   57.74    1.46
   2   1  -6   58.39    1.46
   1  -1  -6   76.63    1.80
  -1  -1   6   72.00    1.85
  -1  -1   6   75.04    1.87
   1  -1  -6   76.68    1.82
  -1  -1   6   72.35    1.88
   1  -1  -6   75.43    1.80
   1  -1  -6   75.59    1.82
  -1  -1   6   76.37    1.83
   1  -1  -6   75.60    1.87
  -1  -1   6   76.50    1.81
   1  -1  -6   75.22    1.77
   1   1  -6   75.98    1.82
   1   1  -6   76.31    1.87
  -1   1   6   73.40    1.88
   1   1  -6   74.16    1.70
  -1   1   6   74.75    1.82
  -1   1   6   75.95    1.80
   1   1  -6   76.98    1.84
  -1   1   6   76.86    1.81
  -1   1   6   74.11    1.78
  -1   1   6   77.75    1.80
  -1   1   6   75.74    1.82
   1   1  -6   74.45    1.81
   1   1  -6   75.60    1.87
   0  -1  -6  197.57    4.29
   0  -1  -6  193.00    4.24
   0  -1   6  195.96    4.29
   0  -1  -6  193.21    4.14
   0  -1  -6  189.10    4.32
   0  -1  -6  196.18    4.29
   0  -1   6  199.69    4.31
   0  -1  -6  193.60    4.23
   0  -1   6  197.62    4.27
   0  -1   6  198.59    4.24
   0  -1   6  197.43    4.34
   0   1   6  194.32    4.25
   0   1  -6  195.91    4.22
   0   1  -6  193.57    4.32
   0   1   6  190.79    4.16
   0   1  -6  197.50    4.24
   0   1   6  192.08    4.18
   0   1  -6  194.92    4.26
   0   1   6  198.40    4.29
   0   1  -6  197.91    4.30
   0   1   6  187.54    4.32
   0   1   6  197.63    4.24
   0   1  -6  195.26    4.25
  -1  -1  -6  111.18    2.49
  -1  -1  -6  113.29    2.61
   1  -1   6  114.69    2.73
   1  -1   6  120.07    2.70
   1  -1   6  112.12    2.61
   1  -1   6  109.83    2.64
  -1  -1  -6  114.49    2.73
  -1  -1  -6  118.98    2.55
   1  -1   6  112.66    2.66
  -1   1  -6  114.79    2.70
   1   1   6  110.78    2.71
  -1   1  -6  112.87    2.65
   1   1   6  118.29    2.63
  -1   1  -6  114.21    2.62
   1   1   6  114.20    2.51
  -1   1  -6  115.49    2.69
   1   1   6  124.96    2.89
   1   1   6  115.64    2.55
   1   1   6  112.26    2.64
  -2  -1  -6   29.00    0.87
  -2  -1  -6   28.76    0.76
  -2  -1  -6   30.92    0.82
  -2  -1  -6   29.74    1.02
   2  -1   6   28.89    0.90
   2  -1   6   30.34    0.89
  -2   1  -6   29.12    0.88
   2   1   6   29.00    0.90
  -2   1  -6   29.52    0.96
   2   1   6   29.75    0.89
  -2   1  -6   29.02    1.00
   2   1   6   27.87    0.81
  -2   1  -6   28.91    0.94
  -3  -1  -6   26.48    0.83
   3  -1   6   27.51    0.85
  -3  -1  -6   25.90    0.73
  -3  -1  -6   27.94    0.81
   3  -1   6   26.18    0.86
  -3  -1  -6   27.04    1.04
   3   1   6   25.88    0.78
  -3   1  -6   27.45    0.95
  -3   1  -6   28.52    0.86
   3   1   6   27.56    0.87
   3   1   6   28.06    0.86
  -3   1  -6   28.74    1.05
  -4  -1  -6    9.55    0.43
   4  -1   6    9.53    0.50
  -4  -1  -6   10.05    0.66
  -4  -1  -6    9.99    0.46
   4  -1   6    9.55    0.47
  -4  -1  -6   10.79    0.48
  -4   1  -6   10.16    0.47
   4   1   6   10.28    0.44
  -4   1  -6   10.59    0.60
   4   1   6   10.17    0.52
  -4   1  -6    9.83    0.65
   4   1   6    9.92    0.49
   5  -1   6   49.61    1.34
  -5  -1  -6   46.87    1.32
  -5  -1  -6   48.51    1.29
  -5  -1  -6   50.58    1.73
  -5   1  -6   45.53    1.27
   5   1   6   48.67    1.34
  -5   1  -6   50.03    1.72
  -5   1  -6   48.39    1.51
  -6  -1  -6    1.67    0.28
   6  -1   6    2.45    0.30
  -6  -1  -6    1.89    0.39
  -6   1  -6    1.49    0.36
  -6   1  -6    2.39    0.37
   6   1   6    2.13    0.29
   7  -1   6    2.71    0.31
  -7  -1  -6    2.17    0.46
   7   1   6    2.56    0.30
  -7   1  -6    1.67    0.41
  -7   1  -6    1.58    0.35
  -8  -1  -6    2.21    0.52
  -8   1  -6    2.14    0.51
  -8   1  -6    1.03    0.37
 -10  -2   6    0.43    0.33
 -10  -2   6    0.86    0.37
 -10   2   6    1.41    0.45
 -10   2   6    0.89    0.37
 -10   2   6    1.05    0.36
  -9  -2   6    0.36    0.29
  -9  -2   6    0.54    0.29
  -9   2   6    0.26    0.32
  -9   2   6    0.16    0.24
  -8  -2   6    5.86    0.61
  -8  -2   6    3.92    0.50
  -8   2   6    4.79    0.49
  -8   2   6    4.72    0.57
  -8   2   6    5.39    0.45
  -7  -2   6   17.50    0.91
  -7  -2   6   17.88    0.90
  -7  -2   6   16.87    0.63
   7  -2  -6   15.83    0.54
  -7   2   6   16.13    0.86
  -7   2   6   16.99    0.81
  -7   2   6   16.69    0.70
   7   2  -6   16.71    0.59
  -6  -2   6    8.71    0.60
  -6  -2   6    8.47    0.37
  -6  -2   6    8.03    0.59
  -6  -2   6    8.30    0.42
   6  -2  -6    7.98    0.38
   6   2  -6    8.77    0.43
   6   2  -6    8.26    0.40
  -6   2   6    7.84    0.39
  -6   2   6    6.72    0.51
  -6   2   6    8.83    0.61
  -6   2   6    8.28    0.46
  -5  -2   6    7.55    0.54
  -5  -2   6    7.68    0.41
   5  -2  -6    8.15    0.39
   5  -2  -6    7.65    0.39
  -5  -2   6    7.97    0.55
  -5   2   6    8.23    0.50
  -5   2   6    9.14    0.43
  -5   2   6    7.70    0.39
  -5   2   6    7.21    0.52
   5   2  -6    6.97    0.41
   5   2  -6    7.65    0.38
  -4  -2   6    5.91    0.44
   4  -2  -6    5.37    0.28
   4  -2  -6    5.65    0.34
  -4  -2   6    5.66    0.36
   4  -2  -6    4.90    0.32
  -4  -2   6    4.42    0.41
  -4   2   6    4.71    0.33
  -4   2   6    5.74    0.34
   4   2  -6    5.80    0.34
  -4   2   6    5.83    0.48
  -4   2   6    5.35    0.40
   4   2  -6    6.15    0.37
  -4   2   6    5.43    0.42
   3  -2  -6   59.69    1.42
  -3  -2   6   58.26    1.63
   3  -2  -6   59.76    1.50
  -3  -2   6   58.67    1.61
   3  -2  -6   57.35    1.48
  -3  -2   6   58.58    1.51
  -3   2   6   59.18    1.55
  -3   2   6   59.30    1.60
  -3   2   6   59.04    1.58
   3   2  -6   57.05    1.48
  -3   2   6   58.04    1.49
   3   2  -6   59.80    1.51
  -3   2   6   59.94    1.45
   2  -2  -6   49.43    1.23
  -2  -2   6   47.96    1.31
   2  -2  -6   48.94    1.29
   2  -2  -6   52.93    1.47
  -2  -2   6   48.20    1.39
  -2  -2   6   47.74    1.34
   2  -2  -6   48.52    1.33
   2  -2  -6   49.40    1.29
   2   2  -6   47.31    1.30
   2   2  -6   47.70    1.38
   2   2  -6   46.65    1.28
  -2   2   6   48.29    1.35
  -2   2   6   49.72    1.33
  -2   2   6   49.85    1.24
  -2   2   6   49.14    1.30
  -2   2   6   50.59    1.39
  -1  -2   6   60.19    1.55
  -1  -2   6   60.39    1.62
   1  -2  -6   61.58    1.53
   1  -2  -6   59.69    1.52
   1  -2  -6   58.63    1.56
   1  -2  -6   61.36    1.51
   1  -2  -6   60.77    1.53
  -1   2   6   58.64    1.53
  -1   2   6   60.16    1.55
  -1   2   6   57.57    1.58
  -1   2   6   61.55    1.58
   1   2  -6   60.37    1.52
   1   2  -6   60.53    1.62
   1   2  -6   60.22    1.52
   1   2  -6   59.83    1.54
   0  -2  -6  104.06    2.38
   0  -2   6  107.76    2.43
   0  -2   6  104.85    2.43
   0  -2  -6  103.04    2.48
   0  -2  -6  102.23    2.42
   0  -2   6   98.76    2.43
   0  -2  -6  102.00    2.41
   0  -2   6  107.17    2.53
   0  -2   6  103.91    2.29
   0   2   6  104.62    2.41
   0   2   6   99.84    2.42
   0   2  -6  100.01    2.50
   0   2  -6  106.58    2.44
   0   2  -6  102.18    2.38
   0   2   6   99.85    2.49
   0   2   6  105.55    2.31
   0   2   6  104.41    2.41
  -1  -2  -6   12.44    0.59
  -1  -2  -6   11.77    0.47
   1  -2   6   11.38    0.53
  -1  -2  -6   12.37    0.52
   1  -2   6   11.80    0.59
   1  -2   6   11.24    0.38
   1  -2   6   11.18    0.50
   1  -2   6   11.12    0.52
  -1   2  -6   11.42    0.51
  -1   2  -6   11.44    0.59
  -1   2  -6   11.46    0.48
   1   2   6   12.59    0.52
   1   2   6   11.74    0.41
   1   2   6   11.77    0.52
   1   2   6   11.20    0.50
   2  -2   6    4.70    0.37
   2  -2   6    4.84    0.34
  -2  -2  -6    4.32    0.33
   2  -2   6    5.05    0.37
  -2  -2  -6    4.20    0.39
  -2  -2  -6    4.29    0.30
  -2   2  -6    5.14    0.43
  -2   2  -6    5.39    0.36
   2   2   6    4.25    0.21
   2   2   6    4.65    0.34
  -2   2  -6    4.91    0.34
   2   2   6    4.47    0.33
   2   2   6    4.90    0.37
  -3  -2  -6   25.37    0.81
  -3  -2  -6   25.62    1.03
   3  -2   6   26.74    0.85
  -3  -2  -6   25.33    0.83
   3  -2   6   25.78    0.87
  -3  -2  -6   25.05    0.66
   3   2   6   24.79    0.65
  -3   2  -6   26.28    0.99
  -3   2  -6   25.59    0.87
   3   2   6   26.20    0.88
  -3   2  -6   26.16    0.84
   3   2   6   25.52    0.84
  -4  -2  -6   16.70    0.66
  -4  -2  -6   17.41    0.53
  -4  -2  -6   16.90    0.66
  -4  -2  -6   16.47    0.86
   4  -2   6   17.62    0.70
   4  -2   6   16.88    0.65
   4   2   6   16.71    0.67
  -4   2  -6   17.76    0.83
  -4   2  -6   17.61    0.66
   4   2   6   16.94    0.70
  -5  -2  -6   10.38    0.51
   5  -2   6   11.62    0.56
  -5  -2  -6   12.09    0.81
  -5  -2  -6   10.63    0.44
   5   2   6   10.82    0.57
  -5   2  -6   11.88    0.72
  -5   2  -6   11.22    0.54
  -6  -2  -6    0.80    0.32
   6  -2   6    0.59    0.21
   6   2   6    1.16    0.24
  -6   2  -6    0.31    0.25
  -6   2  -6    0.88    0.31
   7  -2   6    0.45    0.18
  -7  -2  -6    0.62    0.33
  -7   2  -6    0.07    0.23
   7   2   6    0.90    0.24
  -7   2  -6    0.92    0.34
  -8  -2  -6   -0.17    0.29
   8   2   6    0.19    0.21
  -8   2  -6   -0.07    0.29
  -8   2  -6    0.15    0.33
  -9  -3   6    0.92    0.36
  -9  -3   6    0.50    0.32
  -9   3   6    0.90    0.38
  -9   3   6    0.85    0.36
  -8  -3   6    0.18    0.24
  -8  -3   6    0.11    0.26
  -8   3   6    0.04    0.24
  -8   3   6   -0.09    0.20
  -8   3   6    0.07    0.29
   8   3  -6   -0.09    0.14
  -7  -3   6    1.30    0.33
  -7  -3   6    1.88    0.39
   7  -3  -6    1.54    0.22
  -7   3   6    1.34    0.38
  -7   3   6    1.62    0.30
  -7   3   6    1.10    0.22
   7   3  -6    1.90    0.26
  -6  -3   6    5.79    0.56
   6  -3  -6    6.50    0.39
  -6  -3   6    6.74    0.43
  -6  -3   6    6.93    0.59
  -6  -3   6    5.80    0.33
   6   3  -6    6.14    0.43
  -6   3   6    6.00    0.37
  -6   3   6    7.13    0.40
  -6   3   6    6.65    0.58
  -6   3   6    6.77    0.52
  -5  -3   6    5.83    0.52
  -5  -3   6    5.90    0.41
   5  -3  -6    5.86    0.38
   5  -3  -6    5.90    0.37
  -5   3   6    5.62    0.38
   5   3  -6    5.56    0.36
  -5   3   6    5.80    0.34
   5   3  -6    5.04    0.41
  -5   3   6    6.37    0.52
  -5   3   6    5.60    0.46
   4  -3  -6    1.48    0.14
   4  -3  -6    1.92    0.27
   4  -3  -6    2.10    0.26
  -4  -3   6    1.33    0.28
  -4  -3   6    1.52    0.25
  -4  -3   6    1.87    0.27
  -4   3   6    1.82    0.25
   4   3  -6    1.59    0.23
  -4   3   6    1.99    0.32
  -4   3   6    1.66    0.19
   4   3  -6    1.89    0.28
  -4   3   6    1.65    0.27
  -3  -3   6    1.95    0.28
  -3  -3   6    1.61    0.27
  -3  -3   6    1.87    0.26
   3  -3  -6    2.86    0.30
   3  -3  -6    2.50    0.18
   3  -3  -6    2.82    0.32
  -3   3   6    2.64    0.33
  -3   3   6    2.49    0.31
  -3   3   6    2.22    0.32
   3   3  -6    2.48    0.28
   3   3  -6    1.60    0.27
  -2  -3   6   33.98    1.05
   2  -3  -6   34.63    1.03
   2  -3  -6   34.34    1.11
   2  -3  -6   35.17    0.91
  -2  -3   6   32.54    1.10
   2  -3  -6   34.08    1.01
  -2  -3   6   33.12    1.05
   2   3  -6   32.09    1.08
   2   3  -6   31.58    0.84
  -2   3   6   35.24    1.05
  -2   3   6   34.78    1.07
  -2   3   6   33.75    1.09
   2   3  -6   31.66    1.02
   2   3  -6   34.23    1.12
  -1  -3   6    1.08    0.22
  -1  -3   6    1.17    0.21
   1  -3  -6    0.98    0.23
   1  -3  -6    1.01    0.20
  -1  -3   6    0.93    0.23
   1  -3  -6    1.26    0.20
  -1  -3   6    0.97    0.18
   1   3  -6    1.01    0.16
   1   3  -6    1.37    0.28
  -1   3   6    1.34    0.25
  -1   3   6    1.13    0.20
   1   3  -6    1.04    0.21
  -1   3   6    0.55    0.22
   0  -3   6    4.05    0.32
   0  -3   6    4.09    0.36
   0  -3  -6    4.74    0.40
   0  -3  -6    4.10    0.35
   0  -3   6    4.12    0.40
   0  -3  -6    3.99    0.33
   0  -3   6    4.28    0.33
   0   3   6    3.92    0.35
   0   3  -6    3.95    0.28
   0   3  -6    3.15    0.36
   0   3   6    4.15    0.38
   0   3  -6    4.05    0.36
   1  -3   6   21.96    0.74
   1  -3   6   23.62    0.89
  -1  -3  -6   21.18    0.76
   1  -3   6   22.82    0.69
   1  -3   6   20.51    0.79
  -1  -3  -6   21.40    0.87
  -1   3  -6   21.65    0.79
  -1   3  -6   21.24    0.88
   1   3   6   22.45    0.59
  -1   3  -6   21.58    0.69
   1   3   6   21.12    0.79
   1   3   6   22.58    0.82
   2  -3   6    1.02    0.14
  -2  -3  -6    0.82    0.19
   2  -3   6    0.84    0.19
   2  -3   6    0.63    0.18
  -2  -3  -6    1.05    0.27
   2  -3   6    0.66    0.26
   2  -3   6    0.84    0.20
   2   3   6    1.24    0.24
  -2   3  -6    1.20    0.29
  -2   3  -6    0.73    0.15
   2   3   6    1.00    0.26
  -2   3  -6    0.83    0.21
  -3  -3  -6   10.96    0.68
   3  -3   6   10.53    0.52
   3  -3   6   10.23    0.35
   3  -3   6   10.91    0.57
  -3  -3  -6   10.15    0.51
  -3   3  -6   10.69    0.67
   3   3   6   10.06    0.53
  -3   3  -6    9.69    0.46
  -3   3  -6   10.74    0.54
   3   3   6    9.66    0.55
   4  -3   6   17.43    0.74
   4  -3   6   17.40    0.71
  -4  -3  -6   18.73    0.95
  -4  -3  -6   18.41    0.71
   4   3   6   19.08    0.78
  -4   3  -6   17.99    0.54
  -4   3  -6   18.03    0.91
  -4   3  -6   18.46    0.72
   4   3   6   18.35    0.73
  -4   3  -6   16.53    0.68
  -5  -3  -6    3.15    0.48
   5  -3   6    4.48    0.44
  -5   3  -6    5.01    0.57
   5   3   6    4.02    0.42
  -6  -3  -6    4.40    0.59
   6  -3   6    4.25    0.43
  -6   3  -6    3.99    0.54
   6   3   6    3.73    0.42
   7  -3   6    0.46    0.22
  -7  -3  -6    0.86    0.35
  -7   3  -6    0.17    0.31
   7   3   6    0.77    0.25
  -8   3  -6    2.61    0.54
  -9  -4   6    0.19    0.31
  -9  -4   6   -0.31    0.26
  -9   4   6    0.16    0.35
  -9   4   6    0.44    0.36
   9   4  -6    0.13    0.19
  -8  -4   6    0.48    0.32
  -8  -4   6    0.37    0.31
   8  -4  -6    0.11    0.15
  -8   4   6    0.15    0.30
   8   4  -6    0.33    0.22
  -8   4   6    0.34    0.31
   7  -4  -6    0.57    0.19
  -7  -4   6    0.32    0.26
  -7  -4   6   -0.16    0.25
  -7   4   6    0.12    0.30
   7   4  -6    0.36    0.22
  -7   4   6    0.37    0.24
  -7   4   6    0.23    0.25
  -6  -4   6    2.16    0.40
   6  -4  -6    2.34    0.30
  -6  -4   6    1.84    0.38
  -6   4   6    1.68    0.31
  -6   4   6    2.26    0.43
  -6   4   6    2.64    0.44
   6   4  -6    2.23    0.33
   5  -4  -6   12.39    0.59
  -5  -4   6   12.78    0.76
  -5  -4   6   11.56    0.71
  -5  -4   6   11.50    0.61
  -5  -4   6   11.12    0.48
   5  -4  -6   11.96    0.57
  -5   4   6   12.33    0.65
  -5   4   6   12.63    0.59
   5   4  -6   10.39    0.55
   5   4  -6   11.32    0.61
  -5   4   6   12.59    0.77
   4  -4  -6   19.07    0.75
  -4  -4   6   18.64    0.78
   4  -4  -6   19.57    0.75
  -4  -4   6   18.73    0.90
  -4  -4   6   17.95    0.84
   4   4  -6   19.25    0.78
   4   4  -6   18.59    0.97
   4   4  -6   17.73    0.58
  -4   4   6   19.38    0.80
  -4   4   6   19.63    0.92
  -4   4   6   19.51    0.76
   3  -4  -6    5.29    0.41
  -3  -4   6    4.96    0.45
  -3  -4   6    5.55    0.45
   3  -4  -6    5.30    0.21
  -3  -4   6    5.17    0.49
   3   4  -6    4.88    0.29
  -3   4   6    6.12    0.48
   3   4  -6    5.94    0.45
   3   4  -6    4.35    0.48
  -3   4   6    5.50    0.52
  -3   4   6    6.34    0.45
   2  -4  -6   14.05    0.49
  -2  -4   6   13.94    0.66
   2  -4  -6   14.14    0.76
   2  -4  -6   13.41    0.62
  -2  -4   6   14.43    0.71
  -2  -4   6   13.69    0.63
  -2   4   6   13.20    0.65
   2   4  -6   13.38    0.52
  -2   4   6   12.72    0.69
   2   4  -6   13.88    0.72
  -2   4   6   13.18    0.64
   1  -4  -6    3.47    0.35
  -1  -4   6    3.64    0.34
   1  -4  -6    4.20    0.34
  -1  -4   6    4.50    0.41
  -1  -4   6    3.48    0.39
   1  -4  -6    3.93    0.43
   1   4  -6    4.03    0.34
  -1   4   6    4.64    0.45
   1   4  -6    3.73    0.44
   1   4  -6    4.04    0.41
  -1   4   6    3.69    0.41
   0  -4   6   12.67    0.67
   0  -4   6   12.09    0.53
   0  -4  -6   11.95    0.69
   0  -4  -6   11.98    0.59
   0   4  -6   10.99    0.59
   0   4   6   11.27    0.45
   0   4   6   11.03    0.66
   0   4  -6   11.50    0.47
   0   4   6   11.58    0.61
   1  -4   6   12.02    0.53
   1  -4   6   11.49    0.68
  -1  -4  -6   12.54    0.60
  -1  -4  -6   12.50    0.71
   1  -4   6   11.23    0.53
   1   4   6   12.08    0.63
  -1   4  -6   10.88    0.59
  -1   4  -6   10.90    0.44
  -1   4  -6   12.01    0.71
   1   4   6   11.59    0.37
   1   4   6   11.76    0.68
   1   4   6   11.76    0.38
  -2  -4  -6   14.11    0.78
   2  -4   6   14.18    0.74
  -2  -4  -6   12.45    0.62
   2  -4   6   11.97    0.51
   2  -4   6   12.74    0.66
   2  -4   6   12.57    0.51
  -2   4  -6   13.31    0.64
  -2   4  -6   11.96    0.45
   2   4   6   12.17    0.64
   2   4   6   12.30    0.68
  -2   4  -6   12.85    0.76
   3  -4   6   11.46    0.48
   3  -4   6   12.00    0.65
  -3  -4  -6   12.52    0.62
  -3  -4  -6   13.92    0.82
   3   4   6   12.98    0.68
  -3   4  -6   11.98    0.78
  -3   4  -6   12.66    0.52
  -3   4  -6   12.58    0.63
  -3   4  -6   12.32    0.53
  -4  -4  -6    2.52    0.42
  -4  -4  -6    1.60    0.29
   4  -4   6    1.86    0.35
  -4   4  -6    2.07    0.32
  -4   4  -6    2.36    0.26
   4   4   6    1.93    0.34
  -4   4  -6    2.30    0.44
  -5  -4  -6    0.73    0.33
   5  -4   6    1.60    0.32
   5   4   6    1.97    0.33
  -5   4  -6    2.27    0.46
  -6  -4  -6    3.28    0.54
   6  -4   6    3.93    0.45
   6   4   6    3.26    0.43
  -6   4  -6    3.13    0.55
   7  -4   6    1.50    0.31
  -7  -4  -6    1.25    0.47
   7   4   6    1.98    0.35
  -7   4  -6    2.46    0.54
  -8  -5   6    0.04    0.27
   8  -5  -6    0.29    0.19
  -8  -5   6    0.47    0.36
  -8   5   6    0.01    0.33
  -8   5   6    0.27    0.37
   8   5  -6    0.50    0.29
  -7  -5   6    1.96    0.43
  -7  -5   6    1.53    0.39
   7  -5  -6    1.19    0.26
  -7   5   6    1.98    0.44
  -7   5   6    1.38    0.42
   7   5  -6    1.53    0.33
   6  -5  -6    3.53    0.39
  -6  -5   6    3.08    0.51
  -6  -5   6    3.23    0.49
  -6   5   6    3.81    0.58
  -6   5   6    3.15    0.47
   6   5  -6    3.65    0.43
   5  -5  -6    1.54    0.27
  -5  -5   6    1.38    0.33
  -5  -5   6    1.24    0.35
  -5  -5   6    1.29    0.24
  -5  -5   6    1.42    0.32
   5   5  -6    0.86    0.27
  -5   5   6    1.11    0.27
  -5   5   6    1.19    0.26
  -5   5   6    1.04    0.36
  -5   5   6    1.09    0.30
   4  -5  -6   17.87    0.78
  -4  -5   6   17.02    0.85
  -4  -5   6   17.87    0.82
  -4  -5   6   17.74    0.91
  -4   5   6   17.25    0.86
  -4   5   6   18.28    0.75
  -4   5   6   17.57    0.93
   4   5  -6   17.93    0.82
  -4   5   6   18.10    0.80
  -3  -5   6   28.19    1.17
  -3  -5   6   30.27    1.11
   3  -5  -6   32.57    1.09
  -3  -5   6   30.45    1.12
  -3   5   6   32.04    1.05
   3   5  -6   30.34    1.11
  -3   5   6   33.05    1.26
  -3   5   6   30.82    1.12
  -3   5   6   32.70    1.11
   3   5  -6   28.71    1.15
   3   5  -6   28.16    0.92
  -2  -5   6    4.82    0.41
   2  -5  -6    5.04    0.31
   2  -5  -6    5.97    0.62
  -2  -5   6    4.57    0.47
  -2  -5   6    5.12    0.50
   2  -5  -6    5.07    0.46
  -2   5   6    5.85    0.59
  -2   5   6    5.96    0.44
  -2   5   6    5.12    0.52
   2   5  -6    4.21    0.39
   2   5  -6    5.40    0.50
   2   5  -6    5.46    0.55
   1  -5  -6   14.04    0.56
   1  -5  -6   13.80    0.69
  -1  -5   6   12.98    0.73
  -1  -5   6   12.39    0.60
   1  -5  -6   15.09    0.87
  -1  -5   6   14.07    0.74
   1   5  -6   13.75    0.71
   1   5  -6   13.57    0.80
  -1   5   6   14.27    0.82
  -1   5   6   14.10    0.60
  -1   5   6   13.73    0.72
   0  -5   6    7.55    0.43
   0  -5   6    7.83    0.63
   0  -5  -6    7.80    0.66
   0  -5  -6    7.13    0.52
   0  -5   6    8.24    0.59
   0   5  -6    7.09    0.61
   0   5  -6    7.16    0.54
   0   5   6    6.82    0.63
   0   5   6    6.81    0.38
   0   5   6    6.60    0.54
  -1  -5  -6   18.98    0.96
   1  -5   6   16.81    0.87
  -1  -5  -6   17.37    0.78
   1  -5   6   16.09    0.79
   1  -5   6   16.82    0.63
  -1   5  -6   17.59    0.81
   1   5   6   16.25    0.86
   1   5   6   16.54    0.51
  -1   5  -6   16.89    0.92
   1   5   6   17.82    0.82
  -2  -5  -6    9.00    0.58
   2  -5   6    8.41    0.64
  -2  -5  -6    8.59    0.72
   2  -5   6    7.77    0.58
   2  -5   6    8.52    0.38
  -2   5  -6    8.10    0.57
   2   5   6    7.61    0.62
  -2   5  -6    8.45    0.70
   2   5   6    9.22    0.62
   3  -5   6    5.92    0.60
  -3  -5  -6    5.14    0.50
  -3  -5  -6    4.22    0.55
  -3   5  -6    5.92    0.50
  -3   5  -6    5.59    0.42
   3   5   6    4.68    0.50
  -3   5  -6    4.96    0.58
  -4  -5  -6    0.70    0.26
  -4  -5  -6    0.51    0.32
   4  -5   6    1.08    0.29
  -4   5  -6    0.74    0.27
  -4   5  -6    1.14    0.42
   4   5   6    0.92    0.30
  -4   5  -6    1.04    0.27
  -5  -5  -6    0.09    0.30
   5  -5   6    0.55    0.26
   5   5   6    0.34    0.22
  -5   5  -6    0.53    0.36
   6  -5   6    0.90    0.31
  -6  -5  -6    0.19    0.33
   6   5   6    0.79    0.28
  -6   5  -6    0.86    0.41
  -7  -6   6    0.35    0.33
   7  -6  -6    0.40    0.23
  -7  -6   6   -0.05    0.31
   7   6  -6    0.35    0.26
  -7   6   6    0.63    0.41
  -7   6   6    0.50    0.35
  -6  -6   6    2.53    0.47
   6  -6  -6    3.24    0.44
  -6  -6   6    2.75    0.47
  -6   6   6    3.43    0.53
   6   6  -6    3.55    0.48
  -6   6   6    3.63    0.59
  -5  -6   6    8.00    0.72
  -5  -6   6    7.62    0.62
  -5  -6   6    7.11    0.68
   5  -6  -6    8.07    0.57
  -5   6   6    6.95    0.65
   5   6  -6    8.78    0.64
  -5   6   6    7.75    0.81
   4  -6  -6    6.44    0.53
  -4  -6   6    4.63    0.50
  -4  -6   6    6.69    0.59
  -4  -6   6    5.88    0.62
   4   6  -6    7.61    0.60
  -4   6   6    6.06    0.54
  -4   6   6    6.25    0.70
  -4   6   6    4.77    0.54
  -3  -6   6    1.09    0.34
  -3  -6   6    2.18    0.42
   3  -6  -6    1.07    0.27
  -3  -6   6    1.38    0.30
  -3   6   6    1.90    0.34
  -3   6   6    1.45    0.40
  -3   6   6    1.96    0.35
   3   6  -6    1.74    0.39
   3   6  -6    1.91    0.39
   2  -6  -6   15.07    0.95
  -2  -6   6   13.67    0.70
  -2  -6   6   14.08    0.81
  -2  -6   6   14.38    0.84
   2  -6  -6   16.51    0.80
  -2   6   6   16.09    0.82
   2   6  -6   13.41    0.78
   2   6  -6   14.77    0.86
  -2   6   6   16.02    0.95
  -2   6   6   13.58    0.73
   1  -6  -6   17.60    0.85
  -1  -6   6   17.24    0.87
  -1  -6   6   16.39    0.87
  -1  -6   6   15.56    0.69
   1  -6  -6   16.66    0.99
  -1   6   6   15.07    0.70
   1   6  -6   16.08    0.84
   1   6  -6   16.84    0.93
  -1   6   6   16.50    0.86
  -1   6   6   16.97    0.98
   0  -6  -6    3.27    0.51
   0  -6   6    3.78    0.36
   0  -6   6    3.33    0.45
   0  -6   6    4.19    0.53
   0  -6  -6    3.98    0.49
   0   6   6    3.45    0.32
   0   6  -6    3.16    0.50
   0   6   6    3.92    0.54
   0   6   6    3.50    0.47
   0   6  -6    4.27    0.49
   1  -6   6   14.99    0.60
   1  -6   6   16.34    0.87
  -1  -6  -6   15.89    0.99
  -1  -6  -6   16.47    0.83
   1  -6   6   17.22    0.88
   1   6   6   15.45    0.91
  -1   6  -6   16.51    0.96
  -1   6  -6   17.02    0.86
   1   6   6   16.34    0.85
   2  -6   6    1.97    0.42
   2  -6   6    1.09    0.33
  -2  -6  -6    1.91    0.43
  -2  -6  -6    1.54    0.35
   2   6   6    1.97    0.43
  -2   6  -6    0.90    0.40
  -2   6  -6    2.55    0.43
   2   6   6    1.82    0.39
   3  -6   6    0.96    0.35
  -3  -6  -6    0.27    0.33
  -3  -6  -6    0.39    0.26
  -3   6  -6    0.62    0.25
  -3   6  -6    1.12    0.40
  -3   6  -6    0.77    0.31
   3   6   6    1.11    0.29
  -4  -6  -6    0.30    0.34
   4  -6   6    0.35    0.27
  -4  -6  -6    0.20    0.32
  -4   6  -6    0.35    0.36
   4   6   6   -0.21    0.19
   5  -6   6    0.32    0.25
  -5  -6  -6    0.60    0.39
   5   6   6    0.34    0.24
  -5   6  -6    0.27    0.37
  -6  -6  -6    0.06    0.37
   6  -6   6    0.66    0.31
  -6   6  -6    0.34    0.42
   6   6   6    0.82    0.32
  -6  -7   6    0.44    0.36
   6  -7  -6    0.77    0.30
  -6  -7   6    0.68    0.34
  -6   7   6    0.71    0.35
  -6   7   6   -0.20    0.38
   6   7  -6    0.48    0.33
  -5  -7   6    2.06    0.41
  -5  -7   6    1.44    0.42
   5  -7  -6    1.57    0.36
  -5   7   6    2.02    0.53
   5   7  -6    2.67    0.47
  -5   7   6    2.22    0.46
  -4  -7   6    0.50    0.31
  -4  -7   6    0.01    0.30
   4  -7  -6    1.02    0.33
  -4  -7   6    0.53    0.28
   4   7  -6    0.89    0.33
  -4   7   6    0.58    0.29
  -4   7   6    0.50    0.40
  -4   7   6    0.57    0.32
  -3  -7   6    2.89    0.40
  -3  -7   6    3.36    0.50
  -3  -7   6    2.78    0.51
   3  -7  -6    4.61    0.58
  -3   7   6    2.95    0.44
  -3   7   6    3.07    0.54
   3   7  -6    3.41    0.52
  -3   7   6    3.59    0.52
   3   7  -6    3.40    0.51
   2  -7  -6    1.71    0.36
  -2  -7   6    1.34    0.40
  -2  -7   6    1.23    0.38
  -2  -7   6    1.94    0.32
   2   7  -6    2.75    0.48
  -2   7   6    2.55    0.45
   2   7  -6    2.09    0.44
  -2   7   6    2.01    0.35
  -2   7   6    2.16    0.52
  -1  -7   6    9.36    0.74
   1  -7  -6    9.15    0.70
   1  -7  -6    9.24    0.89
  -1  -7   6    8.09    0.71
  -1  -7   6    7.77    0.53
  -1   7   6    8.28    0.76
  -1   7   6    7.54    0.53
   1   7  -6    8.94    0.72
  -1   7   6    8.10    0.68
   1   7  -6    8.63    0.77
   0  -7  -6    2.37    0.29
   0  -7  -6    2.61    0.44
   0  -7   6    4.29    0.56
   0  -7   6    2.60    0.45
   0  -7  -6    2.11    0.50
   0   7  -6    3.00    0.51
   0   7   6    2.71    0.51
   0   7   6    2.51    0.46
   0   7  -6    2.85    0.46
   1  -7   6    2.92    0.48
  -1  -7  -6    4.16    0.53
   1  -7   6    3.00    0.46
  -1  -7  -6    3.05    0.56
  -1   7  -6    4.02    0.61
  -1   7  -6    4.30    0.59
   1   7   6    3.36    0.53
   1   7   6    3.35    0.56
   2  -7   6    3.04    0.44
   2  -7   6    4.90    0.64
  -2  -7  -6    3.03    0.57
  -2  -7  -6    4.23    0.52
   2   7   6    4.44    0.59
  -2   7  -6    2.87    0.56
   2   7   6    3.90    0.56
  -2   7  -6    4.99    0.60
   3  -7   6    0.41    0.27
  -3  -7  -6    0.59    0.32
  -3  -7  -6    0.49    0.42
  -3   7  -6    0.56    0.30
  -3   7  -6    0.11    0.36
   3   7   6    0.38    0.28
  -4  -7  -6    1.85    0.52
   4  -7   6    2.41    0.44
  -4   7  -6    2.50    0.59
   4   7   6    3.02    0.52
  -5  -8   6    0.24    0.31
  -5   8   6    0.51    0.38
  -4  -8   6   -0.26    0.31
  -4  -8   6    0.36    0.29
  -4  -8   6    0.33    0.34
   4  -8  -6    0.71    0.35
  -4   8   6    0.63    0.34
   4   8  -6    0.36    0.37
  -4   8   6    0.66    0.47
   3  -8  -6    0.13    0.29
  -3  -8   6    0.40    0.35
  -3  -8   6   -0.66    0.30
  -3  -8   6   -0.40    0.19
   3   8  -6   -0.28    0.30
  -3   8   6   -0.19    0.37
  -3   8   6    0.18    0.28
  -3   8   6    0.06    0.26
   3   8  -6    0.06    0.31
  -2  -8   6    1.91    0.44
  -2  -8   6    2.26    0.49
   2  -8  -6    3.40    0.54
   2   8  -6    3.19    0.56
   2   8  -6    2.89    0.52
  -2   8   6    2.95    0.45
  -2   8   6    3.59    0.66
  -2   8   6    2.85    0.50
   1  -8  -6    0.68    0.44
  -1  -8   6    0.01    0.34
  -1  -8   6    1.10    0.42
   1  -8  -6    0.64    0.33
  -1   8   6    0.35    0.31
   1   8  -6    0.32    0.31
  -1   8   6    0.36    0.39
   1   8  -6    0.20    0.37
   0  -8   6    0.59    0.35
   0  -8  -6    0.35    0.31
   0  -8  -6   -0.06    0.39
   0  -8   6    0.08    0.35
   0   8   6    0.33    0.36
   0   8  -6    0.06    0.33
   0   8   6    0.80    0.37
   0   8  -6    0.49    0.33
   1  -8   6    0.12    0.32
  -1  -8  -6    0.14    0.29
  -1  -8  -6   -0.14    0.40
  -1   8  -6   -0.01    0.29
  -1   8  -6    0.39    0.38
   1   8   6    0.10    0.34
   1   8   6    0.15    0.28
  -2  -8  -6    0.02    0.29
   2  -8   6    0.15    0.33
  -2  -8  -6   -0.40    0.39
  -2   8  -6    0.31    0.33
  -2   8  -6   -0.33    0.34
   2   8   6    0.34    0.29
   2   8   6    0.71    0.38
   3  -8   6    0.15    0.33
  -3  -8  -6    0.31    0.47
  -3  -8  -6    0.35    0.24
  -3  -8  -6    0.04    0.38
   3   8   6    0.26    0.34
  -3   8  -6   -0.20    0.40
 -10   0   7    1.07    0.38
 -10   0   7    1.11    0.38
 -10   0   7    0.88    0.34
  -9   0   7   -0.05    0.23
  -9   0   7   -0.22    0.24
  -9   0   7   -0.24    0.20
  -8   0   7    0.69    0.29
  -8   0   7    0.95    0.30
  -8   0   7    0.70    0.21
  -8   0   7    0.24    0.23
   7   0  -7    2.66    0.24
  -7   0   7    2.43    0.36
  -7   0   7    2.52    0.41
  -7   0   7    3.01    0.44
  -6   0   7    7.97    0.55
   6   0  -7    8.88    0.42
  -6   0   7    8.84    0.57
  -6   0   7    9.21    0.47
   6   0  -7    9.05    0.41
  -6   0   7    9.40    0.62
  -6   0   7    8.97    0.41
  -5   0   7   11.42    0.46
  -5   0   7   10.76    0.60
  -5   0   7   11.25    0.61
   5   0  -7   11.21    0.48
  -5   0   7   11.74    0.59
   5   0  -7   10.71    0.47
  -5   0   7   10.77    0.47
  -4   0   7    4.87    0.38
  -4   0   7    4.16    0.36
  -4   0   7    4.52    0.40
  -4   0   7    4.25    0.32
  -4   0   7    4.40    0.25
   4   0  -7    4.89    0.32
   4   0  -7    4.88    0.32
   3   0  -7   21.82    0.73
   3   0  -7   20.95    0.72
  -3   0   7   22.85    0.61
  -3   0   7   22.44    0.74
  -3   0   7   22.83    0.81
  -3   0   7   23.53    0.79
  -2   0   7   22.62    0.82
  -2   0   7   23.72    0.66
   2   0  -7   23.15    0.65
  -2   0   7   23.36    0.77
   2   0  -7   24.12    0.77
   2   0  -7   24.21    0.77
  -2   0   7   22.83    0.75
   1   0  -7   38.80    1.00
  -1   0   7   37.22    0.98
  -1   0   7   38.17    1.16
  -1   0   7   37.58    1.00
  -1   0   7   34.71    1.12
   1   0  -7   36.57    1.06
   1   0  -7   37.15    1.06
  -1   0   7   37.20    1.08
  -1   0   7   37.11    1.08
   0   0   7   66.83    1.78
   0   0   7   68.54    1.70
   0   0   7   68.81    1.69
   0   0   7   68.91    1.68
   0   0  -7   66.59    1.68
   0   0  -7   67.21    1.68
   0   0   7   65.14    1.53
   0   0   7   62.83    1.74
   0   0   7   68.57    1.71
   0   0  -7   66.52    1.68
   1   0   7  173.77    4.03
   1   0   7  173.91    3.96
  -1   0  -7  184.72    3.96
  -1   0  -7  178.27    4.04
   1   0   7  183.99    3.96
   1   0   7  173.38    3.69
   1   0   7  180.35    3.94
  -1   0  -7  175.56    3.93
   2   0   7   48.22    1.33
  -2   0  -7   49.89    1.48
  -2   0  -7   49.75    1.33
   2   0   7   48.58    1.33
   2   0   7   48.05    1.35
  -2   0  -7   50.76    1.36
  -3   0  -7    4.74    0.47
  -3   0  -7    5.00    0.41
   3   0   7    4.92    0.36
  -3   0  -7    5.54    0.37
   3   0   7    5.21    0.40
   4   0   7   15.30    0.67
   4   0   7   15.45    0.63
  -4   0  -7   16.27    0.87
  -4   0  -7   14.80    0.61
  -4   0  -7   16.67    0.71
  -5   0  -7   18.23    0.79
  -5   0  -7   18.40    0.88
   5   0   7   17.69    0.73
  -5   0  -7   18.42    1.02
   6   0   7    0.13    0.17
  -6   0  -7   -0.20    0.22
  -6   0  -7   -0.13    0.20
   7   0   7    1.65    0.28
  -7   0  -7    1.43    0.42
  -8   0  -7    1.10    0.44
 -10  -1   7    1.16    0.37
 -10  -1   7    1.02    0.38
 -10  -1   7    1.60    0.41
 -10   1   7    1.25    0.41
 -10   1   7    0.99    0.40
  -9  -1   7    2.06    0.41
  -9  -1   7    2.02    0.42
  -9  -1   7    2.27    0.43
  -9   1   7    2.23    0.38
  -9   1   7    2.47    0.49
  -9   1   7    1.84    0.40
  -8  -1   7    5.40    0.57
  -8  -1   7    6.84    0.64
  -8   1   7    6.68    0.63
  -8   1   7    7.02    0.64
  -8   1   7    6.99    0.55
  -7  -1   7    0.41    0.14
  -7  -1   7    0.20    0.22
   7  -1  -7    0.15    0.13
  -7  -1   7    0.19    0.23
  -7   1   7    0.57    0.28
  -7   1   7    0.20    0.23
   7   1  -7    0.36    0.15
  -7   1   7    0.25    0.21
  -6  -1   7   23.93    0.98
  -6  -1   7   23.27    1.00
   6  -1  -7   22.88    0.74
   6  -1  -7   23.10    0.73
  -6  -1   7   22.50    0.74
  -6  -1   7   23.57    0.69
  -6   1   7   24.67    0.89
  -6   1   7   22.43    0.72
   6   1  -7   24.07    0.75
  -6   1   7   24.55    0.97
  -6   1   7   22.40    0.95
   6   1  -7   23.14    0.73
  -5  -1   7   11.94    0.65
  -5  -1   7   12.58    0.66
   5  -1  -7   12.46    0.51
   5  -1  -7   13.27    0.53
  -5   1   7   12.87    0.52
   5   1  -7   12.96    0.53
  -5   1   7   12.83    0.58
  -5   1   7   12.73    0.64
   5   1  -7   12.17    0.51
  -5   1   7   12.55    0.65
  -5   1   7   13.16    0.60
  -4  -1   7    1.31    0.25
   4  -1  -7    1.61    0.22
   4  -1  -7    1.87    0.25
   4  -1  -7    2.09    0.26
  -4  -1   7    1.79    0.24
  -4  -1   7    1.25    0.24
   4   1  -7    1.66    0.22
  -4   1   7    1.15    0.23
  -4   1   7    1.87    0.29
  -4   1   7    1.82    0.22
   4   1  -7    1.93    0.25
  -4   1   7    1.89    0.23
  -4   1   7    1.61    0.24
   3  -1  -7    8.53    0.42
  -3  -1   7    7.85    0.43
  -3  -1   7    8.31    0.49
   3  -1  -7    7.70    0.40
   3  -1  -7    8.44    0.41
  -3  -1   7    7.85    0.49
   3  -1  -7    7.89    0.40
  -3   1   7    7.97    0.44
   3   1  -7    7.64    0.41
  -3   1   7    8.50    0.47
  -3   1   7    8.43    0.39
   3   1  -7    7.63    0.41
  -3   1   7    8.21    0.42
  -3   1   7    7.91    0.49
  -2  -1   7   11.64    0.51
   2  -1  -7   11.08    0.49
  -2  -1   7   11.37    0.58
   2  -1  -7    9.73    0.47
   2  -1  -7   12.14    0.51
   2  -1  -7   10.61    0.47
   2   1  -7   10.76    0.49
  -2   1   7   10.66    0.50
   2   1  -7   12.15    0.51
  -2   1   7   10.41    0.48
  -2   1   7    9.74    0.54
   2   1  -7   12.38    0.34
  -2   1   7   10.71    0.53
  -2   1   7   11.23    0.46
  -1  -1   7   35.26    1.04
   1  -1  -7   35.70    1.05
  -1  -1   7   33.43    1.10
  -1  -1   7   35.31    1.09
   1  -1  -7   34.47    1.01
   1  -1  -7   34.27    1.01
   1  -1  -7   34.46    0.96
  -1   1   7   34.98    0.98
   1   1  -7   35.74    1.04
  -1   1   7   34.14    1.11
   1   1  -7   36.37    0.93
  -1   1   7   34.02    1.04
  -1   1   7   35.80    1.01
   1   1  -7   36.00    1.09
  -1   1   7   36.97    1.03
  -1   1   7   33.94    1.03
   1   1  -7   35.74    1.03
   0  -1  -7   17.95    0.56
   0  -1  -7   18.33    0.69
   0  -1   7   17.50    0.51
   0  -1  -7   18.41    0.66
   0  -1   7   17.88    0.75
   0  -1   7   17.88    0.72
   0  -1   7   17.71    0.72
   0   1  -7   17.64    0.66
   0   1  -7   17.66    0.63
   0   1   7   17.10    0.72
   0   1  -7   17.24    0.70
   0   1   7   18.74    0.75
   0   1   7   17.23    0.58
   0   1   7   18.87    0.69
   0   1   7   18.23    0.69
   0   1   7   18.82    0.64
  -1  -1  -7   25.29    0.71
   1  -1   7   27.61    0.92
   1  -1   7   26.70    0.86
  -1  -1  -7   25.85    0.93
   1  -1   7   26.30    0.88
   1  -1   7   27.30    0.96
  -1  -1  -7   26.58    0.85
   1   1   7   28.07    0.87
   1   1   7   26.65    0.88
  -1   1  -7   26.17    0.86
   1   1   7   27.14    0.75
   1   1   7   26.94    0.81
   1   1   7   27.13    0.96
  -1   1  -7   27.17    0.91
  -1   1  -7   28.17    0.94
   2  -1   7    8.94    0.53
  -2  -1  -7    9.97    0.47
   2  -1   7    9.74    0.49
  -2  -1  -7    9.44    0.57
   2  -1   7    9.75    0.50
  -2  -1  -7   10.16    0.45
  -2  -1  -7    8.97    0.34
  -2   1  -7   10.05    0.54
  -2   1  -7    9.37    0.48
  -2   1  -7    9.76    0.56
   2   1   7   10.29    0.49
   2   1   7    8.96    0.49
   2   1   7    8.66    0.41
  -3  -1  -7    2.01    0.25
  -3  -1  -7    1.47    0.28
   3  -1   7    1.54    0.26
  -3  -1  -7    1.58    0.25
  -3  -1  -7    1.32    0.15
   3   1   7    1.46    0.19
   3   1   7    1.76    0.28
  -3   1  -7    1.71    0.24
  -3   1  -7    1.47    0.29
   3   1   7    1.25    0.25
  -3   1  -7    1.27    0.26
  -4  -1  -7   10.84    0.42
   4  -1   7   11.63    0.61
  -4  -1  -7   12.19    0.76
  -4  -1  -7   11.83    0.55
  -4  -1  -7   12.13    0.55
   4  -1   7   12.30    0.57
  -4   1  -7   13.06    0.69
  -4   1  -7   12.17    0.55
   4   1   7   11.38    0.50
   4   1   7   11.94    0.57
  -4   1  -7   12.88    0.77
   4   1   7   11.30    0.60
   5  -1   7   25.50    0.89
  -5  -1  -7   23.54    0.85
  -5  -1  -7   24.91    1.18
  -5   1  -7   26.29    1.20
   5   1   7   25.83    0.89
  -5   1  -7   22.60    0.99
  -6  -1  -7    0.21    0.27
   6  -1   7    0.57    0.21
  -6   1  -7    0.32    0.27
  -6   1  -7    0.35    0.25
   6   1   7    0.36    0.20
  -7  -1  -7   -0.04    0.29
   7  -1   7    0.15    0.18
  -7   1  -7    0.18    0.29
   7   1   7    0.03    0.17
  -7   1  -7    0.48    0.29
  -8  -1  -7    1.91    0.50
  -8   1  -7    2.13    0.51
  -9  -2   7    3.15    0.53
  -9  -2   7    2.78    0.49
  -9   2   7    2.36    0.47
  -9   2   7    2.47    0.42
  -8  -2   7    2.54    0.44
  -8  -2   7    2.43    0.42
   8   2  -7    2.26    0.25
  -8   2   7    2.13    0.45
  -8   2   7    2.10    0.33
  -8   2   7    2.62    0.40
  -7  -2   7    1.53    0.36
   7  -2  -7    1.11    0.20
  -7  -2   7    0.89    0.28
  -7   2   7    1.20    0.29
  -7   2   7    1.02    0.33
  -7   2   7    0.79    0.23
   7   2  -7    1.06    0.21
  -6  -2   7   22.94    0.99
  -6  -2   7   22.78    1.01
  -6  -2   7   20.57    0.73
   6  -2  -7   21.39    0.72
   6  -2  -7   20.64    0.72
   6   2  -7   22.42    0.76
  -6   2   7   20.74    0.71
  -6   2   7   21.06    0.78
   6   2  -7   20.89    0.72
  -6   2   7   21.61    0.97
  -6   2   7   21.34    0.90
  -5  -2   7    6.86    0.53
  -5  -2   7    6.64    0.42
   5  -2  -7    7.15    0.40
   5  -2  -7    6.68    0.35
  -5  -2   7    6.43    0.51
   5  -2  -7    7.45    0.41
  -5   2   7    7.64    0.51
  -5   2   7    7.25    0.43
  -5   2   7    6.40    0.50
   5   2  -7    6.68    0.39
  -5   2   7    6.66    0.40
   5   2  -7    6.98    0.42
  -4  -2   7    2.40    0.32
   4  -2  -7    3.22    0.32
   4  -2  -7    2.85    0.24
  -4  -2   7    2.36    0.31
  -4  -2   7    2.71    0.32
   4  -2  -7    3.34    0.30
  -4   2   7    2.51    0.26
  -4   2   7    3.41    0.33
  -4   2   7    2.67    0.34
  -4   2   7    2.48    0.33
   4   2  -7    3.20    0.33
   4   2  -7    2.80    0.28
   3  -2  -7    8.85    0.50
   3  -2  -7    8.28    0.44
  -3  -2   7    8.60    0.51
  -3  -2   7    9.25    0.48
   3  -2  -7    8.37    0.44
  -3  -2   7    8.29    0.53
   3  -2  -7    8.79    0.40
  -3   2   7    8.35    0.46
   3   2  -7    8.95    0.47
  -3   2   7    8.48    0.46
   3   2  -7    8.66    0.45
  -3   2   7    9.31    0.46
  -3   2   7    9.33    0.51
  -3   2   7    8.19    0.52
   2  -2  -7    7.05    0.41
  -2  -2   7    7.90    0.46
   2  -2  -7    7.72    0.46
  -2  -2   7    6.73    0.43
   2  -2  -7    6.86    0.38
   2  -2  -7    7.07    0.41
  -2  -2   7    6.96    0.49
  -2   2   7    7.81    0.52
  -2   2   7    7.10    0.43
  -2   2   7    7.19    0.42
  -2   2   7    7.38    0.42
   2   2  -7    7.49    0.50
   2   2  -7    6.69    0.42
  -2   2   7    6.98    0.43
   2   2  -7    7.21    0.41
   1  -2  -7    3.77    0.28
   1  -2  -7    3.66    0.32
   1  -2  -7    3.40    0.32
  -1  -2   7    4.25    0.36
   1  -2  -7    3.47    0.34
  -1  -2   7    3.97    0.36
  -1  -2   7    4.97    0.45
   1   2  -7    4.40    0.41
  -1   2   7    3.57    0.36
   1   2  -7    3.84    0.34
   1   2  -7    4.31    0.25
  -1   2   7    3.59    0.32
  -1   2   7    3.80    0.35
   0  -2  -7    9.08    0.42
   0  -2  -7    9.64    0.48
   0  -2  -7    9.04    0.51
   0  -2   7    9.49    0.50
   0  -2   7    8.91    0.50
   0  -2   7   10.18    0.60
   0   2  -7    9.75    0.56
   0   2   7    9.32    0.56
   0   2  -7    9.96    0.47
   0   2   7    8.81    0.45
   0   2   7    9.23    0.42
   0   2  -7    9.04    0.48
   0   2   7    8.89    0.49
   1  -2   7    3.94    0.36
  -1  -2  -7    3.64    0.33
   1  -2   7    4.05    0.22
   1  -2   7    4.47    0.42
  -1  -2  -7    3.41    0.26
  -1  -2  -7    4.17    0.38
   1  -2   7    3.12    0.36
  -1   2  -7    3.74    0.40
   1   2   7    3.94    0.27
  -1   2  -7    4.04    0.35
  -1   2  -7    3.97    0.32
   1   2   7    3.41    0.33
   1   2   7    4.04    0.37
  -2  -2  -7    1.33    0.27
  -2  -2  -7    1.45    0.22
   2  -2   7    1.07    0.25
  -2  -2  -7    1.20    0.19
   2  -2   7    1.13    0.23
   2  -2   7    1.11    0.24
   2   2   7    1.42    0.22
  -2   2  -7    1.52    0.30
  -2   2  -7    1.11    0.24
   2   2   7    1.61    0.25
   2   2   7    1.58    0.17
   2   2   7    1.92    0.30
  -3  -2  -7    3.26    0.41
   3  -2   7    4.61    0.40
   3  -2   7    4.23    0.36
  -3  -2  -7    3.71    0.31
  -3  -2  -7    3.67    0.34
   3   2   7    3.80    0.38
  -3   2  -7    4.24    0.45
   3   2   7    4.16    0.40
   3   2   7    3.47    0.21
  -3   2  -7    4.59    0.38
  -4  -2  -7    8.50    0.49
  -4  -2  -7    8.92    0.38
   4  -2   7    9.17    0.54
   4  -2   7    8.65    0.49
  -4  -2  -7    9.76    0.69
  -4  -2  -7    8.37    0.49
  -4   2  -7    9.00    0.51
  -4   2  -7    9.42    0.68
   4   2   7    8.55    0.51
   4   2   7    9.26    0.56
  -4   2  -7    8.55    0.63
  -5  -2  -7    2.91    0.46
   5   2   7    2.78    0.36
  -5   2  -7    3.21    0.45
  -5   2  -7    2.70    0.45
   6  -2   7    0.48    0.21
  -6  -2  -7    0.56    0.30
  -6   2  -7    0.25    0.27
   6   2   7    0.17    0.20
  -6   2  -7    0.21    0.29
  -7  -2  -7    0.53    0.32
   7  -2   7    0.35    0.20
  -7   2  -7    0.07    0.28
  -7   2  -7   -0.52    0.25
   7   2   7    0.05    0.17
  -9  -3   7    6.67    0.74
  -9  -3   7    6.62    0.72
  -9   3   7    5.81    0.70
  -9   3   7    6.04    0.69
  -9   3   7    5.85    0.70
  -8  -3   7    0.17    0.29
  -8  -3   7    0.68    0.33
   8  -3  -7    0.54    0.16
  -8   3   7    0.43    0.31
  -8   3   7    0.22    0.24
   8   3  -7    0.34    0.20
  -7  -3   7    8.47    0.71
   7  -3  -7    7.81    0.42
  -7  -3   7    8.15    0.70
   7   3  -7    8.66    0.50
  -7   3   7    8.98    0.71
  -7   3   7    7.98    0.59
  -6  -3   7    0.41    0.24
  -6  -3   7   -0.02    0.16
  -6  -3   7    0.23    0.24
   6  -3  -7    0.14    0.15
  -6   3   7    0.17    0.16
  -6   3   7    0.06    0.22
   6   3  -7   -0.10    0.17
  -6   3   7    0.19    0.17
  -6   3   7    0.18    0.22
  -5  -3   7    9.26    0.64
  -5  -3   7    7.56    0.59
  -5  -3   7    7.85    0.49
   5  -3  -7    8.60    0.49
   5  -3  -7    8.46    0.47
   5   3  -7    7.89    0.46
   5   3  -7    7.91    0.51
  -5   3   7    8.55    0.59
  -5   3   7    8.66    0.44
  -5   3   7    9.09    0.63
  -5   3   7    8.73    0.48
   4  -3  -7    0.86    0.13
   4  -3  -7    0.70    0.19
  -4  -3   7    0.78    0.23
  -4  -3   7    1.04    0.23
   4  -3  -7    0.85    0.20
  -4  -3   7    0.81    0.24
   4   3  -7    0.84    0.23
  -4   3   7    0.97    0.26
  -4   3   7    0.75    0.23
  -4   3   7    0.56    0.17
   4   3  -7    0.75    0.19
  -4   3   7    0.80    0.20
   3  -3  -7    9.96    0.50
   3  -3  -7    9.17    0.39
  -3  -3   7    9.64    0.59
  -3  -3   7    9.11    0.53
   3  -3  -7    8.88    0.50
   3  -3  -7    9.14    0.60
  -3  -3   7   10.29    0.58
   3   3  -7    9.20    0.52
  -3   3   7    9.54    0.52
  -3   3   7    9.95    0.61
  -3   3   7    9.80    0.58
   2  -3  -7   20.47    0.83
   2  -3  -7   18.26    0.72
  -2  -3   7   19.66    0.78
  -2  -3   7   19.24    0.77
  -2  -3   7   19.87    0.85
   2  -3  -7   20.59    0.67
   2   3  -7   19.41    0.76
  -2   3   7   21.08    0.78
   2   3  -7   18.12    0.55
  -2   3   7   19.16    0.80
   2   3  -7   18.57    0.83
  -2   3   7   20.23    0.82
  -1  -3   7   28.75    1.00
   1  -3  -7   28.86    0.95
  -1  -3   7   31.32    0.99
  -1  -3   7   31.40    1.09
  -1  -3   7   28.36    0.91
   1  -3  -7   29.12    0.93
   1  -3  -7   30.07    1.05
  -1   3   7   29.86    1.00
  -1   3   7   29.75    1.02
   1   3  -7   30.32    0.99
  -1   3   7   28.61    1.03
   1   3  -7   29.67    1.08
   0  -3   7   12.31    0.62
   0  -3   7   12.59    0.70
   0  -3   7   12.49    0.52
   0  -3  -7   12.14    0.58
   0  -3   7   12.65    0.60
   0  -3  -7   12.22    0.64
   0   3   7   10.83    0.63
   0   3  -7   13.42    0.71
   0   3   7   12.23    0.60
   0   3  -7   12.28    0.53
   0   3   7   12.24    0.60
   0   3  -7   12.81    0.60
   1  -3   7   19.77    0.63
   1  -3   7   19.40    0.76
  -1  -3  -7   19.32    0.75
   1  -3   7   20.29    0.87
   1  -3   7   19.09    0.78
  -1  -3  -7   18.96    0.85
  -1   3  -7   18.47    0.67
   1   3   7   19.83    0.58
  -1   3  -7   19.77    0.87
   1   3   7   19.97    0.78
  -1   3  -7   18.94    0.77
   1   3   7   19.99    0.80
  -2  -3  -7    2.32    0.35
   2  -3   7    2.32    0.36
   2  -3   7    3.70    0.44
   2  -3   7    2.84    0.31
  -2  -3  -7    2.66    0.31
   2  -3   7    2.61    0.19
  -2   3  -7    3.24    0.36
   2   3   7    2.82    0.37
  -2   3  -7    2.44    0.26
  -2   3  -7    2.91    0.42
   2   3   7    2.76    0.34
  -3  -3  -7    6.56    0.45
  -3  -3  -7    7.74    0.62
   3  -3   7    6.86    0.50
   3   3   7    7.11    0.51
  -3   3  -7    6.30    0.58
  -3   3  -7    6.21    0.42
  -3   3  -7    6.18    0.46
   4  -3   7    0.08    0.20
  -4  -3  -7    0.19    0.24
  -4  -3  -7    0.19    0.18
  -4   3  -7    0.15    0.19
  -4   3  -7    0.26    0.29
   4   3   7    0.44    0.24
  -5  -3  -7    5.09    0.62
   5  -3   7    5.58    0.49
   5   3   7    7.20    0.53
  -5   3  -7    5.04    0.59
  -6  -3  -7    0.32    0.30
   6  -3   7    0.16    0.20
   6   3   7    0.00    0.20
  -6   3  -7   -0.06    0.29
   7  -3   7    0.63    0.25
  -7  -3  -7    0.68    0.36
  -7   3  -7    0.99    0.41
  -7   3  -7    0.57    0.35
   7   3   7    0.71    0.26
  -9  -4   7    0.33    0.32
  -9  -4   7    0.15    0.35
  -9   4   7    0.16    0.35
   9   4  -7    0.04    0.19
  -9   4   7    0.39    0.36
   8  -4  -7   -0.14    0.13
  -8  -4   7   -0.32    0.22
  -8  -4   7    0.22    0.33
  -8   4   7    0.12    0.32
   8   4  -7    0.00    0.20
  -8   4   7    0.43    0.31
   7  -4  -7    5.96    0.41
  -7  -4   7    6.10    0.66
  -7  -4   7    4.92    0.56
  -7   4   7    5.48    0.64
  -7   4   7    5.20    0.51
   7   4  -7    5.69    0.48
  -7   4   7    4.55    0.58
  -6  -4   7    5.15    0.57
  -6  -4   7    3.81    0.48
   6  -4  -7    5.27    0.40
   6   4  -7    4.97    0.47
  -6   4   7    4.56    0.47
  -6   4   7    4.44    0.54
  -5  -4   7    2.64    0.42
   5  -4  -7    3.33    0.35
  -5  -4   7    2.85    0.40
  -5  -4   7    3.08    0.37
   5   4  -7    3.07    0.53
   5   4  -7    3.59    0.41
  -5   4   7    3.75    0.38
  -5   4   7    3.00    0.40
  -5   4   7    2.52    0.41
   4  -4  -7   16.77    0.72
  -4  -4   7   16.65    0.76
   4  -4  -7   16.35    0.46
  -4  -4   7   15.44    0.84
  -4  -4   7   15.52    0.79
  -4   4   7   17.25    0.81
  -4   4   7   16.87    0.74
   4   4  -7   16.60    0.75
  -4   4   7   15.36    0.82
   3  -4  -7   12.54    0.43
  -3  -4   7   12.97    0.67
  -3  -4   7   11.93    0.67
   3  -4  -7   12.59    0.61
  -3  -4   7   11.81    0.69
   3  -4  -7   11.91    0.75
   3   4  -7   11.95    0.42
   3   4  -7   11.71    0.64
  -3   4   7   12.90    0.74
   3   4  -7   12.80    0.74
  -3   4   7   12.51    0.64
  -3   4   7   11.75    0.67
   2  -4  -7    1.78    0.23
  -2  -4   7    2.45    0.31
  -2  -4   7    2.31    0.38
  -2  -4   7    1.98    0.33
   2  -4  -7    1.85    0.28
   2  -4  -7    2.61    0.38
   2   4  -7    2.34    0.24
   2   4  -7    2.32    0.32
  -2   4   7    2.11    0.38
   2   4  -7    2.60    0.39
  -2   4   7    1.99    0.32
  -2   4   7    2.80    0.37
   1  -4  -7    6.98    0.46
  -1  -4   7    7.25    0.47
  -1  -4   7    7.26    0.53
   1  -4  -7    6.93    0.48
   1  -4  -7    6.77    0.59
  -1  -4   7    7.41    0.60
   1   4  -7    6.61    0.42
  -1   4   7    6.47    0.55
  -1   4   7    7.21    0.56
   1   4  -7    7.17    0.60
  -1   4   7    7.07    0.51
   1   4  -7    7.53    0.52
   0  -4  -7    1.26    0.29
   0  -4  -7    0.45    0.22
   0  -4   7    0.61    0.23
   0  -4   7    0.86    0.31
   0  -4   7    0.94    0.23
   0   4   7    1.02    0.31
   0   4  -7    0.87    0.25
   0   4   7    0.88    0.25
   0   4  -7    0.70    0.17
   0   4  -7    1.12    0.35
  -1  -4  -7    0.44    0.23
  -1  -4  -7    0.01    0.17
   1  -4   7    0.03    0.19
   1  -4   7    0.34    0.23
   1  -4   7    0.48    0.30
  -1   4  -7    0.13    0.19
   1   4   7    0.27    0.26
  -1   4  -7    0.32    0.12
   1   4   7    0.27    0.23
   1   4   7    0.19    0.07
  -1   4  -7    0.42    0.27
   1   4   7    0.25    0.11
  -2  -4  -7    2.16    0.37
   2  -4   7    2.84    0.30
   2  -4   7    2.04    0.33
   2  -4   7    2.39    0.25
  -2  -4  -7    2.54    0.33
   2  -4   7    2.51    0.41
  -2   4  -7    2.44    0.24
   2   4   7    3.30    0.42
   2   4   7    3.12    0.41
  -2   4  -7    3.34    0.41
  -2   4  -7    2.80    0.45
  -3  -4  -7    0.71    0.26
   3  -4   7    0.69    0.26
  -3  -4  -7    0.66    0.30
  -3   4  -7    0.60    0.32
   3   4   7    0.68    0.26
  -3   4  -7    0.38    0.22
   4  -4   7    3.74    0.45
  -4  -4  -7    5.82    0.64
  -4  -4  -7    5.67    0.46
  -4   4  -7    4.81    0.59
  -4   4  -7    4.79    0.45
   4   4   7    4.60    0.48
   5  -4   7    4.37    0.47
  -5  -4  -7    4.31    0.58
   5   4   7    4.67    0.50
  -5   4  -7    4.24    0.59
   6  -4   7    0.61    0.26
  -6  -4  -7    0.75    0.36
  -6   4  -7    0.66    0.40
   6   4   7    1.17    0.32
  -7  -4  -7    0.95    0.43
   7  -4   7    0.23    0.24
   7   4   7    0.52    0.27
  -7   4  -7    0.45    0.38
  -8  -5   7    0.03    0.34
  -8  -5   7    0.75    0.36
   8  -5  -7    0.21    0.18
  -8   5   7   -0.12    0.35
  -8   5   7    0.43    0.34
   8   5  -7    0.53    0.26
   7  -5  -7    1.88    0.31
  -7  -5   7    1.71    0.42
  -7  -5   7    1.62    0.40
  -7   5   7    2.67    0.51
  -7   5   7    1.99    0.48
   7   5  -7    1.87    0.36
  -6  -5   7    5.07    0.58
   6  -5  -7    6.40    0.48
  -6  -5   7    6.76    0.69
  -6   5   7    5.72    0.65
   6   5  -7    5.80    0.53
  -6   5   7    5.68    0.68
  -6   5   7    6.24    0.55
  -5  -5   7    1.38    0.33
  -5  -5   7    0.73    0.29
   5  -5  -7    0.79    0.24
  -5  -5   7    1.46    0.38
  -5   5   7    1.61    0.32
  -5   5   7    1.59    0.36
  -5   5   7    1.24    0.37
   5   5  -7    1.07    0.30
  -5   5   7    1.06    0.29
  -4  -5   7    0.77    0.28
  -4  -5   7    1.23    0.30
  -4  -5   7    1.02    0.32
   4  -5  -7    1.14    0.29
  -4   5   7    0.93    0.28
  -4   5   7    1.24    0.37
  -4   5   7    1.02    0.29
   4   5  -7    0.82    0.27
  -4   5   7    1.15    0.28
  -3  -5   7   35.64    1.27
  -3  -5   7   37.70    1.38
  -3  -5   7   36.04    1.28
   3  -5  -7   36.51    1.23
  -3   5   7   37.06    1.27
   3   5  -7   36.06    1.35
  -3   5   7   39.70    1.43
   3   5  -7   36.00    1.27
  -3   5   7   37.58    1.23
  -3   5   7   38.63    1.28
  -2  -5   7   18.97    0.88
  -2  -5   7   18.45    0.92
   2  -5  -7   16.68    0.62
   2  -5  -7   17.45    0.96
  -2  -5   7   18.81    0.82
   2  -5  -7   19.44    0.83
  -2   5   7   17.43    0.94
  -2   5   7   17.09    0.83
   2   5  -7   17.56    0.69
   2   5  -7   19.40    0.96
  -2   5   7   16.45    0.75
   2   5  -7   18.94    0.86
  -1  -5   7    0.07    0.29
   1  -5  -7   -0.22    0.18
  -1  -5   7    0.33    0.19
   1  -5  -7    0.31    0.30
   1  -5  -7    0.14    0.21
  -1  -5   7   -0.25    0.22
  -1   5   7    0.11    0.14
   1   5  -7    0.39    0.24
  -1   5   7   -0.19    0.29
  -1   5   7    0.09    0.22
   1   5  -7   -0.09    0.30
   0  -5  -7    2.66    0.36
   0  -5   7    2.35    0.30
   0  -5   7    2.08    0.41
   0  -5   7    2.68    0.44
   0  -5  -7    3.14    0.46
   0   5   7    2.88    0.26
   0   5  -7    2.14    0.43
   0   5   7    2.43    0.38
   0   5   7    2.51    0.44
   0   5  -7    2.91    0.39
  -1  -5  -7    6.01    0.52
   1  -5   7    4.67    0.43
  -1  -5  -7    4.84    0.56
   1  -5   7    4.89    0.54
   1  -5   7    4.15    0.46
   1   5   7    5.50    0.26
   1   5   7    5.31    0.55
   1   5   7    5.25    0.51
  -1   5  -7    4.48    0.57
  -1   5  -7    5.68    0.53
   2  -5   7    0.63    0.27
  -2  -5  -7    0.46    0.25
  -2  -5  -7    0.92    0.35
   2  -5   7    0.55    0.32
   2  -5   7    0.63    0.18
  -2   5  -7    0.49    0.25
  -2   5  -7    0.61    0.33
   2   5   7    0.45    0.25
   2   5   7    0.90    0.32
  -3  -5  -7    1.72    0.41
   3  -5   7    2.34    0.43
  -3  -5  -7    2.21    0.36
  -3   5  -7    1.98    0.36
  -3   5  -7    1.82    0.45
   3   5   7    2.02    0.37
  -4  -5  -7    1.65    0.43
   4  -5   7    1.75    0.39
  -4  -5  -7    2.06    0.37
   4   5   7    1.66    0.35
  -4   5  -7    1.42    0.41
   5  -5   7    1.75    0.39
  -5  -5  -7    0.48    0.36
  -5   5  -7    1.24    0.44
   5   5   7    1.17    0.32
  -6  -5  -7    1.16    0.44
   6  -5   7    0.75    0.28
  -6   5  -7    0.58    0.42
   6   5   7    1.59    0.36
   7  -6  -7    0.62    0.25
  -7  -6   7    0.47    0.33
  -7  -6   7    0.49    0.37
  -7   6   7    0.42    0.44
   7   6  -7    0.10    0.29
  -7   6   7    0.56    0.36
   6  -6  -7    4.51    0.51
  -6  -6   7    3.15    0.50
  -6  -6   7    3.04    0.53
  -6   6   7    4.01    0.59
   6   6  -7    4.08    0.50
  -6   6   7    3.19    0.57
  -5  -6   7    0.82    0.29
  -5  -6   7    0.18    0.27
  -5  -6   7    0.47    0.32
   5  -6  -7    0.41    0.24
   5   6  -7    0.18    0.27
  -5   6   7   -0.09    0.25
  -5   6   7    0.01    0.35
  -4  -6   7    2.93    0.45
   4  -6  -7    2.68    0.39
  -4  -6   7    3.18    0.44
  -4  -6   7    2.66    0.46
  -4   6   7    3.05    0.56
   4   6  -7    3.60    0.50
  -4   6   7    3.25    0.43
  -4   6   7    3.22    0.47
  -3  -6   7    5.03    0.57
  -3  -6   7    4.98    0.50
   3  -6  -7    4.85    0.53
  -3  -6   7    3.92    0.51
  -3   6   7    5.48    0.65
  -3   6   7    5.26    0.54
   3   6  -7    4.90    0.58
   3   6  -7    4.90    0.54
  -3   6   7    5.13    0.50
   2  -6  -7   27.45    1.09
   2  -6  -7   26.93    1.27
  -2  -6   7   26.71    1.13
  -2  -6   7   25.63    1.02
  -2  -6   7   25.03    1.14
  -2   6   7   27.90    1.13
   2   6  -7   27.22    1.13
  -2   6   7   27.19    1.03
   2   6  -7   25.09    1.18
  -2   6   7   29.16    1.27
   1  -6  -7    0.28    0.25
  -1  -6   7   -0.50    0.26
   1  -6  -7   -0.10    0.32
  -1  -6   7    0.31    0.28
  -1  -6   7   -0.20    0.17
   1   6  -7   -0.02    0.24
   1   6  -7    0.11    0.33
  -1   6   7   -0.03    0.16
  -1   6   7    0.53    0.29
  -1   6   7    0.49    0.36
   0  -6   7    4.63    0.55
   0  -6   7    4.36    0.42
   0  -6   7    4.22    0.48
   0  -6  -7    4.37    0.58
   0  -6  -7    4.61    0.54
   0   6   7    4.34    0.34
   0   6   7    4.52    0.58
   0   6   7    4.30    0.53
   0   6  -7    5.14    0.58
   0   6  -7    3.69    0.54
  -1  -6  -7    3.50    0.48
   1  -6   7    3.75    0.49
  -1  -6  -7    2.73    0.50
   1  -6   7    2.95    0.47
  -1   6  -7    3.23    0.55
   1   6   7    2.66    0.47
  -1   6  -7    3.26    0.50
   1   6   7    3.04    0.46
  -2  -6  -7    8.61    0.80
  -2  -6  -7    9.20    0.66
   2  -6   7    8.99    0.68
   2  -6   7    8.30    0.70
   2   6   7    9.31    0.69
  -2   6  -7    8.12    0.77
   2   6   7    9.16    0.72
  -2   6  -7    8.53    0.67
  -3  -6  -7    2.65    0.51
   3  -6   7    1.76    0.36
  -3  -6  -7    3.42    0.46
  -3   6  -7    2.35    0.49
   3   6   7    2.72    0.47
  -3   6  -7    2.85    0.45
   4  -6   7    1.29    0.36
  -4  -6  -7    0.46    0.36
   4   6   7    0.61    0.27
  -4   6  -7    0.21    0.36
  -5  -6  -7    2.55    0.56
   5  -6   7    2.92    0.47
  -5   6  -7    2.44    0.59
   5   6   7    2.50    0.46
  -6  -7   7    0.88    0.40
  -6  -7   7    0.78    0.35
   6  -7  -7    1.25    0.33
  -6   7   7    0.50    0.48
  -6   7   7    0.94    0.40
   6   7  -7    0.69    0.34
  -5  -7   7    0.59    0.38
  -5  -7   7    0.81    0.33
   5  -7  -7    0.41    0.27
   5   7  -7    0.90    0.36
  -5   7   7    0.27    0.31
  -5   7   7    0.38    0.43
  -4  -7   7    0.88    0.33
  -4  -7   7    1.05    0.42
  -4  -7   7    1.42    0.33
   4  -7  -7    1.03    0.32
  -4   7   7    1.01    0.36
   4   7  -7    1.99    0.43
  -4   7   7    1.37    0.37
  -4   7   7    0.60    0.40
  -3  -7   7    2.12    0.35
   3  -7  -7    1.93    0.38
  -3  -7   7    1.90    0.44
  -3  -7   7    2.15    0.42
   3   7  -7    1.74    0.42
  -3   7   7    1.42    0.46
  -3   7   7    2.07    0.40
   3   7  -7    1.92    0.46
  -3   7   7    2.10    0.42
  -2  -7   7    0.33    0.31
  -2  -7   7    0.41    0.23
   2  -7  -7    0.87    0.33
   2  -7  -7    0.72    0.39
  -2  -7   7    0.28    0.36
   2   7  -7    0.40    0.36
  -2   7   7    0.53    0.24
  -2   7   7    0.40    0.39
  -2   7   7    0.69    0.32
   2   7  -7    1.26    0.36
  -1  -7   7    0.24    0.22
   1  -7  -7    0.75    0.32
   1  -7  -7    0.84    0.44
  -1  -7   7    0.70    0.39
  -1  -7   7    0.36    0.31
   1   7  -7    0.63    0.37
   1   7  -7    1.07    0.37
  -1   7   7    1.09    0.37
  -1   7   7    0.73    0.24
  -1   7   7    0.13    0.37
   0  -7  -7    5.21    0.70
   0  -7  -7    4.97    0.58
   0  -7   7    4.43    0.57
   0  -7   7    5.35    0.61
   0   7   7    4.45    0.55
   0   7  -7    6.66    0.71
   0   7   7    5.25    0.65
   0   7  -7    4.55    0.64
  -1  -7  -7    2.35    0.54
  -1  -7  -7    3.35    0.49
   1  -7   7    3.83    0.52
   1  -7   7    3.37    0.47
  -1   7  -7    3.41    0.56
  -1   7  -7    3.77    0.54
   1   7   7    2.46    0.43
   1   7   7    3.03    0.53
  -2  -7  -7    2.92    0.47
   2  -7   7    3.02    0.52
  -2  -7  -7    2.13    0.53
   2  -7   7    3.42    0.47
   2   7   7    3.24    0.56
   2   7   7    2.42    0.46
  -2   7  -7    3.56    0.52
  -2   7  -7    2.18    0.51
  -3  -7  -7    0.78    0.36
   3  -7   7    0.63    0.32
  -3  -7  -7    0.28    0.39
  -3   7  -7    1.03    0.48
  -3   7  -7    1.23    0.52
   3   7   7    0.66    0.32
  -4  -7  -7    0.22    0.42
   4  -7   7    0.83    0.37
   4   7   7    0.99    0.37
  -4   7  -7    0.87    0.49
  -4  -8   7    0.41    0.30
  -4  -8   7    0.34    0.35
   4  -8  -7    0.42    0.35
  -4  -8   7    0.06    0.37
   4   8  -7   -0.07    0.32
  -4   8   7    0.16    0.28
  -4   8   7    0.10    0.46
  -3  -8   7    1.30    0.51
  -3  -8   7    1.42    0.39
   3  -8  -7    1.84    0.42
  -3  -8   7    0.72    0.42
  -3   8   7    1.26    0.52
   3   8  -7    1.24    0.42
  -3   8   7    1.76    0.42
  -3   8   7    1.46    0.39
   3   8  -7    1.03    0.42
  -2  -8   7   -0.22    0.36
  -2  -8   7    0.10    0.33
   2  -8  -7    0.39    0.31
   2   8  -7    0.31    0.36
  -2   8   7    0.17    0.29
  -2   8   7    0.11    0.44
   2   8  -7    0.11    0.38
  -1  -8   7    0.63    0.39
   1  -8  -7    0.10    0.40
   1  -8  -7    0.60    0.32
  -1  -8   7   -0.50    0.36
  -1   8   7    0.13    0.32
  -1   8   7   -0.30    0.36
   1   8  -7    0.01    0.37
   1   8  -7    0.21    0.36
   0  -8  -7    0.01    0.45
   0  -8  -7    0.48    0.35
   0  -8   7    0.78    0.38
   0  -8   7   -0.06    0.39
   0   8  -7    0.62    0.43
   0   8   7    0.45    0.36
   0   8   7    0.32    0.41
   0   8  -7    0.34    0.36
   1  -8   7    1.26    0.45
  -1  -8  -7    0.44    0.47
  -1  -8  -7    1.02    0.38
  -1   8  -7    0.72    0.44
   1   8   7    0.89    0.42
   1   8   7    1.02    0.43
  -1   8  -7    0.67    0.39
  -2  -8  -7    0.28    0.46
  -2  -8  -7    0.97    0.38
   2  -8   7    0.80    0.41
  -2   8  -7   -0.35    0.37
   2   8   7    0.75    0.37
   2   8   7    0.22    0.33
  -2   8  -7    0.39    0.35
 -10   0   8    1.58    0.44
 -10   0   8    1.30    0.42
 -10   0   8    1.68    0.41
  -9   0   8    0.13    0.29
  -9   0   8   -0.07    0.26
  -9   0   8   -0.06    0.25
  -8   0   8   -0.40    0.18
   8   0  -8   -0.11    0.11
  -8   0   8    0.02    0.23
  -8   0   8   -0.16    0.24
  -7   0   8    2.88    0.42
  -7   0   8    2.95    0.39
  -7   0   8    2.84    0.43
   7   0  -8    2.94    0.28
  -6   0   8   25.29    1.06
   6   0  -8   24.98    0.81
  -6   0   8   25.50    1.01
   6   0  -8   25.72    0.83
  -6   0   8   24.90    0.81
  -6   0   8   27.20    0.85
  -6   0   8   24.84    1.03
   5   0  -8    1.20    0.21
  -5   0   8    1.14    0.17
  -5   0   8    0.92    0.24
  -5   0   8    1.51    0.24
  -5   0   8    1.55    0.29
   5   0  -8    1.30    0.22
  -5   0   8    1.02    0.26
  -4   0   8   34.37    1.14
   4   0  -8   35.09    1.04
  -4   0   8   35.24    1.04
  -4   0   8   35.53    1.19
   4   0  -8   34.85    1.03
  -4   0   8   33.31    1.12
  -4   0   8   35.00    0.88
   3   0  -8   28.99    0.79
  -3   0   8   29.84    0.97
  -3   0   8   30.04    0.79
  -3   0   8   31.32    0.96
  -3   0   8   30.68    1.06
  -3   0   8   29.05    1.02
   3   0  -8   30.38    0.94
   3   0  -8   30.18    0.94
  -2   0   8    3.74    0.31
   2   0  -8    3.58    0.33
  -2   0   8    4.54    0.44
  -2   0   8    3.75    0.34
   2   0  -8    3.64    0.33
  -2   0   8    3.76    0.39
   2   0  -8    4.31    0.27
  -2   0   8    3.50    0.24
  -1   0   8   20.77    0.83
  -1   0   8   20.18    0.65
  -1   0   8   20.51    0.68
  -1   0   8   20.29    0.83
  -1   0   8   21.01    0.76
   1   0  -8   21.01    0.74
   1   0  -8   19.68    0.67
   0   0   8    1.30    0.20
   0   0   8    1.29    0.22
   0   0   8    1.58    0.16
   0   0  -8    1.10    0.19
   0   0   8    1.03    0.26
   0   0   8    1.17    0.26
   0   0  -8    1.15    0.25
   0   0  -8    1.08    0.21
   1   0   8   -0.05    0.08
   1   0   8    0.23    0.23
  -1   0  -8    0.59    0.20
   1   0   8    0.09    0.15
  -1   0  -8    0.04    0.12
  -1   0  -8    0.13    0.14
  -2   0  -8   20.97    0.89
   2   0   8   21.04    0.79
   2   0   8   20.24    0.79
  -2   0  -8   19.41    0.75
  -2   0  -8   20.45    0.78
  -3   0  -8   13.34    0.74
   3   0   8   13.19    0.64
  -3   0  -8   12.75    0.59
   3   0   8   12.30    0.59
  -3   0  -8   13.37    0.65
  -4   0  -8   17.48    0.78
  -4   0  -8   16.90    0.70
  -4   0  -8   17.48    0.95
   4   0   8   16.88    0.76
   4   0   8   17.11    0.79
   5   0   8    8.19    0.53
  -5   0  -8    8.36    0.74
  -5   0  -8    7.33    0.55
  -6   0  -8    0.73    0.27
   6   0   8    1.19    0.29
  -6   0  -8    1.11    0.37
  -7   0  -8    2.77    0.53
   7   0   8    2.82    0.36
 -10  -1   8    0.96    0.38
 -10  -1   8    1.43    0.42
 -10  -1   8    0.43    0.34
 -10   1   8    0.49    0.36
 -10   1   8    1.16    0.39
  -9  -1   8    4.79    0.61
  -9  -1   8    4.04    0.56
  -9  -1   8    3.96    0.53
  -9   1   8    4.14    0.54
  -9   1   8    4.02    0.48
  -9   1   8    4.72    0.63
  -8  -1   8    2.55    0.43
  -8  -1   8    2.78    0.47
   8  -1  -8    2.72    0.25
  -8   1   8    3.28    0.42
   8   1  -8    2.69    0.26
  -8   1   8    3.52    0.50
  -8   1   8    2.92    0.45
   7  -1  -8    4.77    0.33
  -7  -1   8    4.41    0.53
  -7  -1   8    4.44    0.50
  -7   1   8    4.00    0.47
  -7   1   8    5.11    0.47
   7   1  -8    4.54    0.34
  -7   1   8    5.73    0.55
   6  -1  -8    0.78    0.19
   6  -1  -8    0.68    0.19
  -6  -1   8    0.46    0.25
  -6  -1   8    0.94    0.21
  -6  -1   8    0.66    0.26
  -6   1   8    0.69    0.22
  -6   1   8    1.11    0.30
  -6   1   8    0.90    0.25
  -6   1   8    0.98    0.29
   6   1  -8    0.69    0.20
   6   1  -8    0.67    0.19
  -6   1   8    1.13    0.22
  -5  -1   8    2.23    0.35
  -5  -1   8    2.51    0.30
   5  -1  -8    2.68    0.30
  -5  -1   8    2.17    0.33
   5  -1  -8    2.69    0.29
  -5   1   8    2.31    0.31
  -5   1   8    1.64    0.29
  -5   1   8    2.49    0.29
  -5   1   8    2.98    0.38
   5   1  -8    2.73    0.30
  -5   1   8    2.12    0.27
   5   1  -8    3.08    0.31
  -4  -1   8    1.52    0.30
   4  -1  -8    2.28    0.28
   4  -1  -8    1.49    0.23
  -4  -1   8    0.97    0.25
  -4   1   8    1.45    0.23
   4   1  -8    1.69    0.24
   4   1  -8    1.00    0.21
  -4   1   8    1.42    0.27
  -4   1   8    1.95    0.29
  -4   1   8    2.06    0.23
  -4   1   8    1.46    0.27
  -3  -1   8   18.27    0.78
   3  -1  -8   17.73    0.67
  -3  -1   8   17.64    0.68
   3  -1  -8   16.53    0.66
  -3  -1   8   17.59    0.77
   3  -1  -8   16.73    0.63
  -3   1   8   16.94    0.71
  -3   1   8   17.22    0.78
  -3   1   8   16.98    0.61
  -3   1   8   17.26    0.71
  -3   1   8   17.18    0.68
   3   1  -8   18.19    0.68
   3   1  -8   18.00    0.68
   2  -1  -8   57.82    1.47
  -2  -1   8   56.81    1.63
   2  -1  -8   56.42    1.51
  -2  -1   8   56.86    1.54
  -2  -1   8   55.96    1.61
   2   1  -8   56.06    1.31
  -2   1   8   58.21    1.54
  -2   1   8   57.56    1.57
   2   1  -8   56.91    1.52
  -2   1   8   57.90    1.47
  -2   1   8   58.27    1.53
  -2   1   8   57.84    1.65
   1  -1  -8   35.45    1.03
   1  -1  -8   34.12    1.04
  -1  -1   8   33.66    1.16
  -1  -1   8   33.75    1.12
   1   1  -8   34.25    1.11
  -1   1   8   35.40    1.00
  -1   1   8   32.65    1.14
  -1   1   8   34.11    1.03
  -1   1   8   34.72    1.10
   1   1  -8   34.31    1.05
   1   1  -8   34.00    0.94
  -1   1   8   32.49    1.05
   0  -1   8    2.01    0.32
   0  -1  -8    2.28    0.29
   0  -1  -8    1.82    0.18
   0  -1   8    2.59    0.34
   0  -1   8    1.92    0.16
   0  -1  -8    1.95    0.26
   0  -1   8    1.98    0.32
   0   1  -8    2.06    0.27
   0   1   8    1.73    0.28
   0   1   8    2.06    0.27
   0   1  -8    1.83    0.23
   0   1   8    1.92    0.22
   0   1   8    2.25    0.33
   0   1  -8    1.70    0.29
  -1  -1  -8   13.10    0.59
  -1  -1  -8   12.85    0.43
   1  -1   8   11.67    0.65
  -1  -1  -8   13.41    0.65
   1  -1   8   12.98    0.66
  -1   1  -8   12.92    0.66
   1   1   8   13.27    0.70
   1   1   8   13.07    0.54
  -1   1  -8   13.04    0.60
  -1   1  -8   12.83    0.61
   1   1   8   13.41    0.62
   1   1   8   12.89    0.48
  -2  -1  -8   24.77    0.78
  -2  -1  -8   23.42    0.95
  -2  -1  -8   22.47    0.63
  -2  -1  -8   23.60    0.82
   2  -1   8   22.36    0.89
  -2   1  -8   23.66    0.94
   2   1   8   23.46    0.77
   2   1   8   24.04    0.87
  -2   1  -8   23.75    0.91
  -2   1  -8   22.10    0.82
   3  -1   8   21.11    0.80
  -3  -1  -8   20.61    0.58
  -3  -1  -8   22.31    0.81
   3  -1   8   22.01    0.86
  -3  -1  -8   22.73    1.00
  -3  -1  -8   21.81    0.76
   3   1   8   21.64    0.84
  -3   1  -8   22.26    0.91
   3   1   8   22.37    0.82
   3   1   8   20.23    0.72
  -3   1  -8   21.53    0.80
  -3   1  -8   22.75    0.99
   4  -1   8   47.26    1.39
  -4  -1  -8   45.37    1.30
  -4  -1  -8   45.62    1.33
  -4  -1  -8   47.69    1.67
  -4   1  -8   46.51    1.34
  -4   1  -8   45.27    1.63
   4   1   8   43.07    1.35
   4   1   8   47.38    1.39
  -4   1  -8   47.41    1.49
  -5  -1  -8    0.88    0.24
  -5  -1  -8    0.48    0.29
   5  -1   8    1.06    0.27
  -5   1  -8    1.05    0.33
  -5   1  -8    0.75    0.30
   5   1   8    1.42    0.29
   6  -1   8    1.22    0.27
  -6  -1  -8    1.17    0.38
   6   1   8    0.96    0.26
  -6   1  -8    1.70    0.42
  -6   1  -8    1.22    0.33
  -7  -1  -8    1.95    0.50
   7  -1   8    2.31    0.34
   7   1   8    2.07    0.33
  -7   1  -8    1.83    0.49
  -7   1  -8    1.31    0.38
  -9  -2   8    5.36    0.64
  -9  -2   8    8.20    0.77
  -9   2   8    6.06    0.71
  -9   2   8    7.47    0.69
   8  -2  -8    4.69    0.32
  -8  -2   8    4.63    0.56
  -8  -2   8    4.46    0.57
  -8   2   8    5.72    0.66
  -8   2   8    4.07    0.44
   8   2  -8    4.93    0.37
  -8   2   8    4.64    0.53
  -7  -2   8    8.49    0.68
   7  -2  -8    7.46    0.41
  -7  -2   8    8.03    0.69
  -7   2   8    7.69    0.53
   7   2  -8    7.85    0.46
  -7   2   8    9.11    0.66
  -7   2   8    8.21    0.66
  -6  -2   8    8.87    0.65
  -6  -2   8    8.45    0.67
  -6  -2   8    8.68    0.48
   6  -2  -8    8.38    0.46
  -6   2   8    8.62    0.53
   6   2  -8    8.91    0.50
  -6   2   8    8.50    0.47
  -6   2   8    9.28    0.65
  -6   2   8    8.55    0.61
   5  -2  -8   11.71    0.55
  -5  -2   8   10.86    0.69
  -5  -2   8   11.85    0.71
  -5  -2   8   11.13    0.56
  -5   2   8   12.24    0.68
  -5   2   8   11.46    0.55
   5   2  -8   11.80    0.57
   5   2  -8   11.76    0.54
  -5   2   8   11.55    0.59
  -5   2   8   11.82    0.69
   4  -2  -8   30.19    0.98
   4  -2  -8   30.68    0.93
  -4  -2   8   30.44    1.14
  -4  -2   8   29.83    1.00
   4  -2  -8   30.60    0.97
  -4  -2   8   31.69    1.14
  -4   2   8   30.43    1.11
  -4   2   8   30.06    0.98
  -4   2   8   31.42    1.00
   4   2  -8   31.49    0.98
  -4   2   8   32.51    1.12
   4   2  -8   30.66    0.99
   3  -2  -8    1.43    0.25
   3  -2  -8    1.00    0.24
  -3  -2   8    1.30    0.28
  -3  -2   8    0.96    0.23
   3  -2  -8    1.17    0.20
  -3  -2   8    1.56    0.29
   3  -2  -8    1.11    0.21
  -3   2   8    1.47    0.26
   3   2  -8    1.26    0.25
  -3   2   8    1.49    0.26
  -3   2   8    1.51    0.26
  -3   2   8    1.21    0.30
   3   2  -8    1.08    0.25
   2  -2  -8   15.00    0.69
  -2  -2   8   14.27    0.65
   2  -2  -8   13.74    0.61
  -2  -2   8   13.68    0.72
   2  -2  -8   14.39    0.64
  -2  -2   8   13.64    0.67
   2   2  -8   12.36    0.66
  -2   2   8   14.21    0.63
  -2   2   8   14.54    0.65
   2   2  -8   14.60    0.64
  -2   2   8   14.46    0.64
   2   2  -8   13.25    0.40
  -2   2   8   13.16    0.71
   1  -2  -8   14.68    0.63
  -1  -2   8   14.71    0.75
  -1  -2   8   13.37    0.64
  -1  -2   8   14.22    0.69
   1  -2  -8   15.91    0.67
   1   2  -8   14.14    0.64
   1   2  -8   14.13    0.52
  -1   2   8   14.98    0.62
  -1   2   8   14.55    0.62
  -1   2   8   13.41    0.71
  -1   2   8   14.72    0.66
   1   2  -8   14.61    0.71
   0  -2  -8   13.51    0.54
   0  -2  -8   12.78    0.60
   0  -2   8   12.98    0.73
   0  -2   8   14.21    0.68
   0  -2  -8   14.08    0.67
   0  -2   8   13.93    0.65
   0   2  -8   13.30    0.57
   0   2   8   13.90    0.73
   0   2  -8   12.85    0.66
   0   2   8   13.85    0.55
   0   2   8   12.98    0.63
   0   2   8   14.40    0.60
   0   2  -8   13.80    0.62
   1  -2   8   64.46    1.75
  -1  -2  -8   65.48    1.85
   1  -2   8   64.16    1.76
  -1  -2  -8   64.56    1.59
   1  -2   8   64.26    1.84
  -1  -2  -8   62.90    1.70
   1  -2   8   64.50    1.42
   1   2   8   65.45    1.58
   1   2   8   64.69    1.75
  -1   2  -8   64.55    1.84
  -1   2  -8   63.27    1.72
   1   2   8   63.86    1.63
  -1   2  -8   63.80    1.76
  -2  -2  -8    2.34    0.30
   2  -2   8    1.97    0.32
   2  -2   8    2.42    0.35
  -2  -2  -8    2.24    0.35
  -2  -2  -8    2.13    0.23
   2   2   8    2.09    0.21
   2   2   8    2.63    0.38
  -2   2  -8    2.11    0.36
  -2   2  -8    2.21    0.32
   2   2   8    2.24    0.26
  -2   2  -8    2.39    0.34
  -3  -2  -8    1.35    0.28
  -3  -2  -8    1.63    0.35
  -3  -2  -8    1.44    0.21
   3  -2   8    1.23    0.26
   3   2   8    1.21    0.27
  -3   2  -8    1.26    0.29
   3   2   8    1.27    0.17
  -3   2  -8    1.15    0.33
  -3   2  -8    0.84    0.24
  -4  -2  -8    1.08    0.18
  -4  -2  -8    0.97    0.33
  -4  -2  -8    1.45    0.27
   4  -2   8    1.39    0.30
  -4   2  -8    1.28    0.34
   4   2   8    1.16    0.28
  -4   2  -8    1.59    0.29
  -4   2  -8    1.79    0.38
  -5  -2  -8   13.73    0.90
   5  -2   8   13.21    0.70
   5   2   8   13.63    0.70
  -5   2  -8   12.41    0.80
  -5   2  -8   12.66    0.90
  -6  -2  -8    0.49    0.33
   6  -2   8    0.13    0.20
   6   2   8    0.63    0.24
  -6   2  -8    0.18    0.29
  -6   2  -8    0.15    0.28
   7  -2   8    0.20    0.21
  -7  -2  -8    0.24    0.33
  -7   2  -8   -0.02    0.29
  -7   2  -8    0.30    0.34
   7   2   8    0.15    0.21
  -9  -3   8    0.08    0.32
  -9  -3   8   -0.01    0.30
  -9   3   8   -0.13    0.27
   9   3  -8    0.23    0.19
  -9   3   8   -0.13    0.31
   8  -3  -8    4.71    0.35
  -8  -3   8    3.53    0.52
  -8  -3   8    4.94    0.62
  -8   3   8    4.68    0.64
  -8   3   8    3.72    0.49
   8   3  -8    4.85    0.41
  -7  -3   8    1.57    0.38
   7  -3  -8    1.45    0.25
  -7  -3   8    1.79    0.40
  -7   3   8    0.95    0.32
  -7   3   8    1.66    0.42
   7   3  -8    1.49    0.28
  -6  -3   8    5.23    0.55
  -6  -3   8    5.14    0.43
  -6  -3   8    5.31    0.58
   6  -3  -8    4.57    0.38
  -6   3   8    4.56    0.54
   6   3  -8    4.96    0.45
  -6   3   8    4.76    0.40
  -6   3   8    4.41    0.48
  -5  -3   8    9.38    0.67
  -5  -3   8   11.35    0.60
   5  -3  -8   10.11    0.43
   5  -3  -8   10.59    0.55
   5  -3  -8   10.46    0.55
  -5  -3   8   10.16    0.69
  -5   3   8   10.83    0.56
   5   3  -8   10.38    0.59
  -5   3   8   10.30    0.69
  -5   3   8   10.52    0.54
   5   3  -8    9.93    0.52
  -5   3   8   11.16    0.71
  -4  -3   8    0.81    0.26
  -4  -3   8    0.71    0.24
  -4  -3   8    1.30    0.28
   4  -3  -8    0.91    0.22
   4  -3  -8    0.87    0.14
   4  -3  -8    0.47    0.20
  -4   3   8    0.32    0.22
   4   3  -8    0.97    0.25
  -4   3   8    0.68    0.28
  -4   3   8    0.61    0.20
  -4   3   8    1.27    0.28
   3  -3  -8    0.08    0.11
  -3  -3   8    0.25    0.20
   3  -3  -8    0.11    0.16
   3  -3  -8   -0.01    0.21
  -3  -3   8    0.04    0.17
  -3  -3   8    0.19    0.23
  -3   3   8   -0.01    0.18
   3   3  -8    0.08    0.19
  -3   3   8    0.19    0.19
  -3   3   8    0.32    0.27
  -2  -3   8    5.53    0.47
   2  -3  -8    6.49    0.42
  -2  -3   8    6.30    0.48
   2  -3  -8    6.67    0.45
  -2  -3   8    7.29    0.58
   2  -3  -8    6.09    0.52
  -2   3   8    5.21    0.45
   2   3  -8    6.11    0.55
   2   3  -8    5.95    0.48
  -2   3   8    6.00    0.48
   2   3  -8    5.88    0.30
  -2   3   8    6.54    0.58
  -1  -3   8    8.12    0.53
   1  -3  -8    8.86    0.51
   1  -3  -8    8.75    0.58
  -1  -3   8    7.86    0.59
  -1  -3   8    7.99    0.53
  -1   3   8    9.69    0.56
   1   3  -8    8.04    0.54
  -1   3   8    8.19    0.54
  -1   3   8    7.72    0.60
   1   3  -8    8.68    0.59
   0  -3   8   11.70    0.64
   0  -3   8   10.74    0.62
   0  -3   8   11.39    0.74
   0  -3  -8   12.87    0.68
   0  -3  -8   12.64    0.61
   0  -3   8   11.92    0.52
   0   3   8   12.76    0.71
   0   3  -8   10.64    0.61
   0   3  -8   10.13    0.66
   0   3   8   12.01    0.63
   0   3   8   13.10    0.66
   0   3   8   12.54    0.51
   1  -3   8    8.20    0.55
  -1  -3  -8    8.57    0.59
  -1  -3  -8    8.22    0.51
   1  -3   8    7.40    0.37
   1  -3   8    8.33    0.55
   1  -3   8    8.27    0.65
   1   3   8    7.34    0.37
  -1   3  -8    7.61    0.51
  -1   3  -8    8.52    0.63
   1   3   8    7.78    0.54
   1   3   8    7.64    0.52
  -2  -3  -8    7.65    0.49
   2  -3   8    6.34    0.51
   2  -3   8    6.45    0.61
  -2  -3  -8    6.72    0.57
   2  -3   8    6.54    0.25
   2  -3   8    6.48    0.51
  -2   3  -8    6.38    0.49
  -2   3  -8    6.19    0.59
   2   3   8    6.74    0.52
   2   3   8    6.60    0.27
   2   3   8    7.24    0.51
  -3  -3  -8    1.51    0.28
   3  -3   8    1.40    0.28
  -3  -3  -8    0.77    0.30
   3   3   8    0.96    0.27
  -3   3  -8    1.14    0.36
  -3   3  -8    1.68    0.31
   4  -3   8   12.77    0.69
  -4  -3  -8   12.24    0.63
  -4  -3  -8   12.84    0.86
  -4   3  -8   13.23    0.82
  -4   3  -8   11.46    0.63
   4   3   8   12.23    0.69
  -5  -3  -8    1.87    0.43
   5  -3   8    1.52    0.33
  -5   3  -8    2.27    0.44
   5   3   8    2.08    0.36
  -5   3  -8    1.66    0.42
  -6  -3  -8    1.71    0.44
   6   3   8    1.85    0.36
  -6   3  -8    1.23    0.40
  -6   3  -8    1.62    0.43
   7  -3   8    1.56    0.32
  -7  -3  -8    1.07    0.43
  -7   3  -8    0.91    0.43
   7   3   8    2.08    0.38
  -7   3  -8    0.83    0.42
  -9  -4   8    1.38    0.46
  -9  -4   8    1.14    0.43
  -9   4   8    1.49    0.47
  -9   4   8    1.01    0.46
   8  -4  -8    1.33    0.25
  -8  -4   8    1.14    0.40
  -8  -4   8    1.40    0.41
   8   4  -8    1.23    0.29
  -8   4   8    0.93    0.39
  -8   4   8    1.62    0.49
   7  -4  -8    1.80    0.30
  -7  -4   8    2.29    0.47
  -7  -4   8    1.97    0.44
   7   4  -8    2.07    0.34
  -7   4   8    1.58    0.42
  -7   4   8    1.67    0.38
  -6  -4   8    4.77    0.58
  -6  -4   8    5.13    0.58
   6  -4  -8    5.92    0.45
  -6   4   8    6.12    0.65
  -6   4   8    5.36    0.53
   6   4  -8    5.79    0.51
   5  -4  -8    0.37    0.20
  -5  -4   8   -0.02    0.21
  -5  -4   8    0.07    0.22
  -5  -4   8   -0.16    0.20
  -5   4   8    0.08    0.19
   5   4  -8    0.16    0.22
  -5   4   8    0.05    0.25
  -5   4   8    0.15    0.27
  -4  -4   8    6.84    0.58
  -4  -4   8    8.21    0.68
  -4  -4   8    7.03    0.55
   4  -4  -8    6.52    0.42
   4  -4  -8    5.86    0.48
  -4   4   8    6.47    0.61
   4   4  -8    6.24    0.52
  -4   4   8    6.45    0.62
  -4   4   8    6.01    0.51
  -3  -4   8    2.41    0.38
  -3  -4   8    3.70    0.47
   3  -4  -8    3.18    0.45
  -3  -4   8    2.59    0.36
   3  -4  -8    4.13    0.29
   3  -4  -8    3.96    0.43
   3   4  -8    3.37    0.43
  -3   4   8    3.88    0.42
  -3   4   8    4.22    0.46
  -3   4   8    3.84    0.47
   3   4  -8    2.98    0.46
   2  -4  -8   28.44    0.89
  -2  -4   8   26.26    1.12
  -2  -4   8   27.23    1.05
   2  -4  -8   27.99    1.01
  -2  -4   8   27.63    1.02
   2  -4  -8   28.03    1.14
  -2   4   8   27.81    1.10
  -2   4   8   27.95    1.03
   2   4  -8   25.58    0.80
  -2   4   8   26.73    1.05
   2   4  -8   27.55    1.04
   2   4  -8   28.00    1.14
   1  -4  -8   17.26    0.88
   1  -4  -8   17.87    0.78
  -1  -4   8   17.57    0.77
  -1  -4   8   17.59    0.82
  -1  -4   8   16.44    0.88
   1   4  -8   15.11    0.65
  -1   4   8   17.10    0.83
  -1   4   8   17.44    0.86
   1   4  -8   17.88    0.81
  -1   4   8   18.36    0.82
   1   4  -8   17.84    0.90
   0  -4   8    6.75    0.66
   0  -4   8    7.11    0.54
   0  -4  -8    6.61    0.51
   0  -4   8    6.94    0.55
   0  -4  -8    6.81    0.60
   0   4   8    7.23    0.59
   0   4  -8    7.11    0.55
   0   4  -8    6.88    0.64
   0   4   8    6.47    0.55
   1  -4   8    2.91    0.36
  -1  -4  -8    3.16    0.43
  -1  -4  -8    3.13    0.39
   1  -4   8    3.01    0.31
   1  -4   8    3.21    0.45
   1  -4   8    2.39    0.44
   1   4   8    3.37    0.43
   1   4   8    3.64    0.47
  -1   4  -8    3.21    0.39
   1   4   8    2.63    0.24
  -1   4  -8    3.10    0.47
   2  -4   8   14.18    0.76
  -2  -4  -8   15.33    0.73
   2  -4   8   13.93    0.83
   2  -4   8   15.05    0.67
  -2  -4  -8   14.99    0.87
  -2   4  -8   14.89    0.75
   2   4   8   16.21    0.79
  -2   4  -8   13.87    0.88
   2   4   8   13.92    0.75
  -3  -4  -8    4.13    0.55
  -3  -4  -8    5.36    0.46
   3  -4   8    4.74    0.56
   3   4   8    4.88    0.53
  -3   4  -8    3.98    0.44
  -3   4  -8    3.62    0.52
  -4  -4  -8    3.43    0.52
  -4  -4  -8    3.80    0.42
   4  -4   8    3.92    0.47
  -4   4  -8    4.21    0.52
  -4   4  -8    4.34    0.60
   4   4   8    4.04    0.49
   5  -4   8    0.76    0.29
  -5  -4  -8    0.33    0.31
   5   4   8    0.63    0.27
  -5   4  -8    0.89    0.40
   6  -4   8    0.13    0.24
  -6  -4  -8    0.20    0.35
   6   4   8    0.03    0.22
  -6   4  -8    0.12    0.37
  -8  -5   8   -0.05    0.33
  -8  -5   8    0.50    0.36
   8  -5  -8    0.22    0.20
   8   5  -8    0.28    0.27
  -8   5   8    0.46    0.39
  -8   5   8    0.05    0.37
  -7  -5   8    0.82    0.37
   7  -5  -8    0.80    0.24
  -7  -5   8    0.82    0.37
   7   5  -8    0.48    0.27
  -7   5   8    0.35    0.29
  -7   5   8    0.09    0.34
  -6  -5   8    0.21    0.28
   6  -5  -8    0.72    0.24
  -6  -5   8    0.31    0.28
  -6   5   8    0.79    0.42
  -6   5   8    0.76    0.31
   6   5  -8    0.57    0.29
  -6   5   8    0.75    0.32
  -5  -5   8    4.87    0.60
  -5  -5   8    4.61    0.55
  -5  -5   8    5.32    0.57
   5  -5  -8    5.59    0.50
   5   5  -8    4.83    0.52
  -5   5   8    4.95    0.56
  -5   5   8    6.02    0.51
  -5   5   8    4.94    0.64
  -5   5   8    5.51    0.54
   4  -5  -8    0.34    0.22
  -4  -5   8   -0.47    0.24
  -4  -5   8   -0.04    0.22
  -4  -5   8   -0.06    0.20
  -4   5   8   -0.03    0.20
   4   5  -8    0.32    0.25
  -4   5   8    0.25    0.28
  -4   5   8    0.04    0.19
  -4   5   8    0.14    0.23
   3  -5  -8    0.57    0.32
  -3  -5   8    0.58    0.30
  -3  -5   8    0.31    0.24
  -3  -5   8    0.54    0.33
   3  -5  -8   -0.18    0.18
  -3   5   8    0.19    0.19
   3   5  -8    0.03    0.25
  -3   5   8   -0.07    0.23
  -3   5   8    0.21    0.30
   3   5  -8    0.65    0.34
  -3   5   8    0.14    0.25
  -2  -5   8   15.28    0.83
  -2  -5   8   14.19    0.88
   2  -5  -8   15.60    0.79
   2  -5  -8   15.51    0.91
  -2  -5   8   13.86    0.74
  -2   5   8   15.54    0.81
  -2   5   8   16.45    0.92
  -2   5   8   15.38    0.71
   2   5  -8   14.32    0.79
   2   5  -8   14.87    0.89
  -1  -5   8    3.43    0.42
   1  -5  -8    3.18    0.39
  -1  -5   8    3.38    0.49
   1  -5  -8    4.09    0.53
  -1  -5   8    3.30    0.38
   1   5  -8    2.75    0.47
   1   5  -8    4.02    0.49
  -1   5   8    4.59    0.53
  -1   5   8    3.53    0.50
  -1   5   8    3.92    0.35
   0  -5   8    6.33    0.62
   0  -5  -8    6.90    0.56
   0  -5  -8    5.60    0.60
   0  -5   8    6.28    0.52
   0   5   8    6.48    0.37
   0   5  -8    7.16    0.59
   0   5   8    6.80    0.62
   0   5  -8    6.48    0.66
   0   5   8    6.95    0.59
   1  -5   8   18.45    0.96
   1  -5   8   18.01    0.75
   1  -5   8   18.91    0.93
  -1  -5  -8   19.05    1.03
  -1  -5  -8   19.70    0.89
  -1   5  -8   18.02    0.89
   1   5   8   18.94    0.91
   1   5   8   19.19    0.92
  -1   5  -8   18.53    1.01
  -2  -5  -8    2.18    0.43
   2  -5   8    2.99    0.48
   2  -5   8    2.83    0.29
   2  -5   8    2.75    0.46
  -2  -5  -8    2.44    0.39
   2   5   8    2.84    0.44
   2   5   8    2.75    0.43
  -2   5  -8    3.43    0.48
  -2   5  -8    2.62    0.50
  -3  -5  -8   11.12    0.69
  -3  -5  -8   13.08    0.93
   3  -5   8   11.61    0.75
  -3   5  -8   11.62    0.71
  -3   5  -8   11.12    0.88
   3   5   8   11.96    0.75
  -4  -5  -8    1.11    0.39
   4  -5   8    1.12    0.34
  -4   5  -8    1.08    0.44
   4   5   8    1.22    0.33
   5  -5   8    0.88    0.31
  -5  -5  -8    1.12    0.41
   5   5   8    1.20    0.36
  -5   5  -8    0.50    0.38
  -7  -6   8    0.52    0.37
  -7  -6   8    0.41    0.40
   7  -6  -8    0.60    0.25
  -7   6   8    0.74    0.45
   7   6  -8    0.00    0.28
  -7   6   8    0.11    0.34
   6  -6  -8    1.14    0.30
  -6  -6   8    0.66    0.39
  -6  -6   8    0.80    0.36
  -6   6   8    0.39    0.31
   6   6  -8    0.59    0.29
  -6   6   8    0.41    0.42
  -5  -6   8    3.76    0.52
   5  -6  -8    5.16    0.57
  -5  -6   8    3.33    0.50
  -5  -6   8    3.99    0.59
  -5   6   8    3.58    0.51
   5   6  -8    5.11    0.62
  -5   6   8    4.08    0.63
  -4  -6   8    3.38    0.53
  -4  -6   8    3.72    0.49
   4  -6  -8    4.50    0.52
  -4  -6   8    3.64    0.46
  -4   6   8    4.26    0.61
   4   6  -8    5.01    0.61
  -4   6   8    3.82    0.42
  -4   6   8    3.90    0.50
  -4   6   8    4.19    0.51
  -3  -6   8    7.28    0.62
  -3  -6   8    6.51    0.67
  -3  -6   8    8.15    0.67
   3  -6  -8    7.17    0.61
   3   6  -8    8.22    0.67
  -3   6   8    7.78    0.64
   3   6  -8    7.44    0.72
  -3   6   8    6.72    0.55
  -3   6   8    8.51    0.79
   2  -6  -8    8.80    0.66
  -2  -6   8    6.55    0.58
   2  -6  -8    8.00    0.78
  -2  -6   8    5.69    0.62
  -2  -6   8    8.19    0.69
   2   6  -8    6.42    0.68
  -2   6   8    8.68    0.78
   2   6  -8    6.00    0.61
  -2   6   8    7.33    0.54
  -2   6   8    8.82    0.70
   1  -6  -8    6.50    0.65
  -1  -6   8    4.80    0.59
   1  -6  -8    5.16    0.65
  -1  -6   8    6.12    0.65
  -1  -6   8    5.61    0.51
  -1   6   8    6.56    0.46
   1   6  -8    5.10    0.65
  -1   6   8    6.33    0.68
   1   6  -8    6.50    0.62
  -1   6   8    5.67    0.59
   0  -6  -8    1.75    0.46
   0  -6   8    0.56    0.30
   0  -6   8    0.69    0.27
   0  -6   8    0.69    0.40
   0  -6  -8    1.03    0.33
   0   6   8    1.34    0.37
   0   6  -8    0.77    0.38
   0   6   8    1.81    0.43
   0   6  -8    1.52    0.39
   1  -6   8    9.91    0.78
  -1  -6  -8   10.55    0.91
   1  -6   8   10.18    0.75
  -1  -6  -8   10.17    0.71
   1   6   8    9.36    0.76
  -1   6  -8    9.85    0.73
  -1   6  -8   10.62    0.86
   1   6   8   10.92    0.76
   2  -6   8    1.26    0.34
  -2  -6  -8    2.13    0.41
   2  -6   8    2.64    0.47
  -2  -6  -8    1.62    0.46
   2   6   8    1.80    0.40
  -2   6  -8    1.82    0.47
  -2   6  -8    1.33    0.36
   2   6   8    1.70    0.41
   3  -6   8    0.06    0.25
  -3  -6  -8   -0.10    0.22
  -3  -6  -8   -0.17    0.32
  -3   6  -8    0.34    0.29
  -3   6  -8    0.27    0.37
   3   6   8    0.40    0.26
  -4  -6  -8   -0.09    0.32
   4  -6   8    0.19    0.26
  -4   6  -8    0.39    0.39
   4   6   8   -0.01    0.23
   5  -6   8   -0.05    0.28
  -5  -6  -8   -0.15    0.36
   5   6   8    0.45    0.30
  -5   6  -8    0.20    0.42
   6  -7  -8    1.44    0.35
  -6  -7   8    1.72    0.50
  -6  -7   8    2.06    0.47
   6   7  -8    1.51    0.44
  -6   7   8    2.56    0.52
  -6   7   8    1.69    0.58
  -5  -7   8    2.74    0.49
   5  -7  -8    3.35    0.51
  -5  -7   8    2.77    0.55
  -5   7   8    3.26    0.65
  -5   7   8    3.08    0.50
   5   7  -8    2.64    0.50
   4  -7  -8    1.99    0.43
  -4  -7   8    1.19    0.38
  -4  -7   8    1.20    0.45
  -4  -7   8    1.22    0.34
   4   7  -8    1.24    0.38
  -4   7   8    1.31    0.50
  -4   7   8    1.05    0.36
  -4   7   8    1.86    0.40
   3  -7  -8    3.80    0.53
  -3  -7   8    2.26    0.41
  -3  -7   8    3.20    0.49
  -3  -7   8    1.44    0.45
  -3   7   8    3.55    0.62
   3   7  -8    3.63    0.59
  -3   7   8    3.22    0.48
  -3   7   8    3.38    0.51
   3   7  -8    3.28    0.55
  -2  -7   8    0.10    0.35
   2  -7  -8    0.51    0.38
  -2  -7   8    0.04    0.32
   2  -7  -8    0.14    0.27
  -2  -7   8    0.04    0.22
   2   7  -8    0.20    0.32
  -2   7   8   -0.02    0.26
   2   7  -8    0.30    0.35
  -2   7   8    0.07    0.38
  -2   7   8   -0.10    0.19
   1  -7  -8    0.57    0.33
  -1  -7   8    0.12    0.28
  -1  -7   8   -0.23    0.36
   1  -7  -8    0.09    0.37
   1   7  -8    0.83    0.40
  -1   7   8    0.43    0.40
   1   7  -8    0.14    0.30
  -1   7   8    0.46    0.31
   0  -7  -8    0.56    0.33
   0  -7  -8    0.96    0.46
   0  -7   8    0.55    0.42
   0  -7   8    1.26    0.44
   0   7  -8    0.12    0.37
   0   7   8    0.24    0.32
   0   7   8    0.33    0.37
   0   7  -8    0.66    0.34
  -1  -7  -8    1.03    0.48
   1  -7   8    2.33    0.52
  -1  -7  -8    2.16    0.45
   1  -7   8    1.50    0.44
  -1   7  -8    1.30    0.45
   1   7   8    1.53    0.41
  -1   7  -8    1.91    0.44
   1   7   8    1.64    0.46
   2  -7   8    0.27    0.32
  -2  -7  -8   -0.06    0.28
   2  -7   8    0.37    0.32
  -2  -7  -8   -0.60    0.37
   2   7   8    0.27    0.32
   2   7   8   -0.16    0.24
  -2   7  -8    0.30    0.40
  -2   7  -8    0.16    0.30
  -3  -7  -8    0.27    0.32
  -3  -7  -8   -0.21    0.37
   3  -7   8   -0.09    0.28
   3   7   8   -0.22    0.21
  -3   7  -8    0.06    0.42
  -3  -8   8    0.31    0.37
   3  -8  -8    0.21    0.30
  -3  -8   8   -0.44    0.40
  -3   8   8    0.16    0.44
   3   8  -8    0.27    0.37
   3   8  -8    0.15    0.35
  -3   8   8    0.45    0.36
  -2  -8   8    0.22    0.42
   2  -8  -8    1.36    0.40
  -2  -8   8    1.31    0.42
  -2   8   8    2.16    0.48
   2   8  -8    1.14    0.42
   2   8  -8    1.42    0.46
  -2   8   8    1.95    0.59
   1  -8  -8    0.45    0.36
   1  -8  -8    0.11    0.41
  -1  -8   8   -0.29    0.30
  -1  -8   8   -0.11    0.38
   1   8  -8    0.14    0.39
  -1   8   8    0.42    0.43
  -1   8   8   -0.04    0.31
   1   8  -8    0.20    0.33
   0  -8  -8    1.11    0.42
   0  -8   8    0.24    0.35
   0  -8   8    0.03    0.43
   0  -8  -8    0.65    0.48
   0   8  -8    0.68    0.43
   0   8   8    0.77    0.37
   0   8   8    0.93    0.43
   0   8  -8    1.02    0.44
   1  -8   8   -0.23    0.34
  -1  -8  -8   -0.64    0.41
  -1  -8  -8   -0.35    0.30
   1   8   8   -0.33    0.33
   1   8   8    0.08    0.29
  -1   8  -8   -0.07    0.41
  -1   8  -8   -0.29    0.32
  -9   0   9    3.57    0.55
  -9   0   9    3.07    0.52
  -9   0   9    3.91    0.53
  -8   0   9   -0.05    0.24
   8   0  -9   -0.11    0.12
  -8   0   9   -0.39    0.21
  -8   0   9   -0.14    0.24
  -7   0   9    1.89    0.36
   7   0  -9    2.05    0.27
  -7   0   9    1.56    0.35
  -7   0   9    2.49    0.41
  -6   0   9    1.70    0.27
   6   0  -9    2.11    0.28
  -6   0   9    1.76    0.34
  -6   0   9    1.72    0.32
  -6   0   9    1.82    0.35
  -5   0   9    0.80    0.25
  -5   0   9    1.12    0.30
   5   0  -9    0.59    0.21
  -5   0   9    0.99    0.14
  -5   0   9    1.34    0.30
   5   0  -9    0.80    0.21
  -5   0   9    1.13    0.24
   4   0  -9   17.94    0.71
  -4   0   9   16.48    0.80
  -4   0   9   17.04    0.76
  -4   0   9   17.81    0.72
   4   0  -9   17.08    0.70
  -4   0   9   17.87    0.53
  -4   0   9   17.16    0.82
  -3   0   9  102.07    2.50
   3   0  -9  102.54    2.49
  -3   0   9  106.27    2.66
   3   0  -9  101.48    2.30
  -3   0   9  100.55    2.59
  -3   0   9  104.66    2.31
  -3   0   9  103.63    2.52
  -2   0   9   24.01    0.74
  -2   0   9   24.15    0.88
  -2   0   9   25.11    0.99
   2   0  -9   23.55    0.73
  -2   0   9   23.31    0.95
  -2   0   9   23.60    0.80
   2   0  -9   24.08    0.85
  -1   0   9    0.15    0.16
  -1   0   9    0.17    0.11
  -1   0   9   -0.12    0.20
   1   0  -9    0.16    0.16
   1   0  -9    0.04    0.11
  -1   0   9    0.12    0.11
  -1   0   9    0.10    0.24
   0   0  -9    1.41    0.26
   0   0   9    1.75    0.33
   0   0   9    1.85    0.34
   0   0  -9    1.73    0.25
   0   0   9    1.59    0.18
   0   0  -9    1.49    0.24
   0   0   9    1.27    0.24
   1   0   9    7.53    0.60
   1   0   9    7.44    0.30
   1   0   9    8.29    0.53
  -1   0  -9    7.80    0.49
  -1   0  -9    7.79    0.49
  -1   0  -9    7.65    0.50
  -2   0  -9   14.57    0.75
   2   0   9   12.81    0.66
  -2   0  -9   12.93    0.63
  -2   0  -9   13.94    0.66
  -3   0  -9    0.25    0.19
   3   0   9    0.36    0.23
  -3   0  -9   -0.01    0.20
  -3   0  -9    0.20    0.23
  -4   0  -9   10.54    0.79
   4   0   9   11.30    0.65
  -4   0  -9   10.46    0.63
  -4   0  -9   11.39    0.59
  -5   0  -9    1.27    0.31
  -5   0  -9    1.35    0.38
   5   0   9    1.00    0.28
  -6   0  -9    0.76    0.36
   6   0   9    0.34    0.24
   7   0   9    0.22    0.21
  -7   0  -9   -0.20    0.28
  -9  -1   9    0.69    0.34
  -9  -1   9    0.39    0.33
  -9  -1   9    0.37    0.33
  -9   1   9    0.31    0.30
  -9   1   9    0.82    0.36
  -9   1   9    0.61    0.31
  -8  -1   9    0.26    0.22
   8  -1  -9   -0.19    0.12
  -8  -1   9   -0.56    0.24
  -8  -1   9   -0.02    0.26
  -8   1   9    0.13    0.26
  -8   1   9   -0.13    0.21
   8   1  -9    0.19    0.15
  -8   1   9   -0.16    0.20
   7  -1  -9    0.13    0.15
  -7  -1   9    0.07    0.25
  -7  -1   9    0.18    0.26
   7   1  -9    0.16    0.17
  -7   1   9    0.18    0.21
  -7   1   9   -0.33    0.22
  -7   1   9   -0.01    0.22
  -6  -1   9   13.08    0.61
  -6  -1   9   13.61    0.81
   6  -1  -9   12.53    0.58
  -6  -1   9   12.55    0.76
   6   1  -9   13.32    0.60
  -6   1   9   13.33    0.59
  -6   1   9   12.50    0.77
  -6   1   9   13.74    0.72
  -6   1   9   13.21    0.77
  -5  -1   9   12.37    0.73
   5  -1  -9   12.41    0.59
  -5  -1   9   12.76    0.74
   5  -1  -9   12.56    0.59
  -5  -1   9   12.58    0.60
  -5   1   9   13.15    0.71
  -5   1   9   12.62    0.55
  -5   1   9   12.77    0.68
  -5   1   9   12.39    0.73
  -5   1   9   12.46    0.59
   5   1  -9   13.73    0.60
   5   1  -9   12.84    0.61
   4  -1  -9   11.67    0.57
  -4  -1   9   13.70    0.75
  -4  -1   9   14.00    0.75
   4  -1  -9   12.63    0.61
  -4   1   9   12.91    0.61
   4   1  -9   13.78    0.62
  -4   1   9   13.31    0.74
  -4   1   9   13.94    0.68
   4   1  -9   14.78    0.64
  -4   1   9   12.25    0.68
  -4   1   9   12.79    0.53
   3  -1  -9   11.38    0.53
  -3  -1   9   11.79    0.59
  -3  -1   9   11.66    0.67
   3  -1  -9   12.63    0.59
  -3  -1   9   12.28    0.71
  -3   1   9   11.07    0.65
  -3   1   9   12.64    0.61
   3   1  -9   11.98    0.60
  -3   1   9   11.34    0.70
  -3   1   9   11.36    0.50
  -3   1   9   11.52    0.59
  -2  -1   9   11.65    0.60
  -2  -1   9   12.53    0.72
   2  -1  -9   13.10    0.60
  -2  -1   9   11.80    0.68
   2  -1  -9   13.25    0.57
  -2   1   9   12.74    0.72
  -2   1   9   12.48    0.68
  -2   1   9   12.66    0.54
  -2   1   9   13.32    0.58
  -2   1   9   13.30    0.64
   2   1  -9   12.88    0.61
   2   1  -9   13.10    0.45
  -1  -1   9    3.02    0.24
  -1  -1   9    2.35    0.39
  -1  -1   9    2.42    0.33
   1  -1  -9    2.57    0.29
   1  -1  -9    2.59    0.33
  -1  -1   9    2.21    0.34
   1   1  -9    2.83    0.37
   1   1  -9    3.21    0.36
   1   1  -9    2.77    0.25
  -1   1   9    3.65    0.42
  -1   1   9    2.53    0.36
  -1   1   9    2.40    0.27
  -1   1   9    2.84    0.41
   0  -1  -9   24.81    0.92
   0  -1   9   25.27    1.00
   0  -1   9   24.99    0.69
   0  -1  -9   24.40    0.89
   0  -1   9   24.61    0.92
   0  -1   9   25.03    1.01
   0   1  -9   25.49    0.87
   0   1  -9   25.58    0.95
   0   1   9   24.98    0.78
   0   1   9   25.30    0.93
   0   1   9   25.30    1.02
   0   1  -9   25.23    0.91
  -1  -1  -9   15.81    0.75
  -1  -1  -9   15.05    0.67
  -1  -1  -9   15.06    0.49
   1  -1   9   15.97    0.78
   1   1   9   16.42    0.73
   1   1   9   14.58    0.54
  -1   1  -9   14.52    0.72
  -1   1  -9   15.73    0.72
   1   1   9   16.53    0.82
  -1   1  -9   15.72    0.69
   2  -1   9    2.96    0.40
  -2  -1  -9    2.70    0.18
  -2  -1  -9    2.81    0.34
  -2  -1  -9    3.31    0.33
   2  -1   9    3.07    0.41
  -2  -1  -9    2.63    0.37
   2   1   9    4.09    0.46
   2   1   9    2.66    0.34
  -2   1  -9    3.25    0.42
  -2   1  -9    2.91    0.38
  -2   1  -9    2.99    0.38
   3  -1   9   38.40    1.26
  -3  -1  -9   37.63    1.13
  -3  -1  -9   36.77    1.19
  -3  -1  -9   37.40    1.41
   3   1   9   38.73    1.25
  -3   1  -9   38.35    1.41
  -3   1  -9   36.84    1.30
  -3   1  -9   37.49    1.19
   4  -1   9    1.46    0.31
  -4  -1  -9    1.40    0.28
  -4  -1  -9    1.52    0.27
  -4  -1  -9    1.34    0.35
  -4   1  -9    1.35    0.34
  -4   1  -9    1.76    0.31
  -4   1  -9    1.46    0.36
   4   1   9    0.94    0.27
   5  -1   9    4.01    0.46
  -5  -1  -9    3.89    0.56
  -5   1  -9    3.43    0.47
  -5   1  -9    4.00    0.59
   5   1   9    3.62    0.46
   6  -1   9    0.66    0.26
  -6  -1  -9    0.38    0.32
   6   1   9    0.80    0.28
  -6   1  -9    0.71    0.36
  -6   1  -9    0.87    0.34
  -7  -1  -9    0.44    0.38
   7  -1   9    0.41    0.23
   7   1   9    0.97    0.29
  -7   1  -9    0.48    0.39
  -9  -2   9    0.69    0.38
   9  -2  -9    0.80    0.19
  -9  -2   9    0.13    0.31
   9   2  -9    0.65    0.19
  -9   2   9    0.79    0.35
  -9   2   9    0.34    0.33
   8  -2  -9    1.54    0.24
  -8  -2   9    1.51    0.41
  -8  -2   9    1.57    0.42
   8   2  -9    1.37    0.25
  -8   2   9    1.47    0.40
  -8   2   9    1.26    0.36
  -8   2   9    1.13    0.34
  -7  -2   9   -0.01    0.25
   7  -2  -9    0.11    0.16
  -7  -2   9   -0.29    0.24
  -7   2   9   -0.29    0.19
   7   2  -9    0.20    0.19
  -7   2   9    0.16    0.24
  -7   2   9    0.18    0.27
  -6  -2   9   17.19    0.72
  -6  -2   9   18.57    0.96
   6  -2  -9   17.46    0.70
  -6  -2   9   18.07    0.94
   6   2  -9   17.79    0.74
  -6   2   9   17.40    0.72
  -6   2   9   20.02    0.95
  -6   2   9   17.37    0.78
  -6   2   9   17.92    0.91
  -5  -2   9    0.26    0.22
   5  -2  -9    0.17    0.17
   5  -2  -9    0.04    0.16
  -5  -2   9   -0.13    0.24
  -5  -2   9    0.01    0.18
  -5   2   9    0.16    0.17
   5   2  -9    0.15    0.21
  -5   2   9    0.04    0.21
  -5   2   9    0.05    0.19
   5   2  -9   -0.05    0.16
  -5   2   9    0.30    0.26
   4  -2  -9    5.15    0.42
  -4  -2   9    4.35    0.50
  -4  -2   9    5.14    0.45
  -4  -2   9    6.02    0.53
  -4   2   9    5.92    0.58
  -4   2   9    5.44    0.44
  -4   2   9    4.48    0.42
  -4   2   9    5.86    0.49
   4   2  -9    5.70    0.46
   3  -2  -9    0.82    0.22
  -3  -2   9    0.68    0.23
  -3  -2   9    0.72    0.28
  -3  -2   9    0.90    0.23
   3  -2  -9    0.66    0.24
   3   2  -9    0.99    0.27
  -3   2   9    0.97    0.23
  -3   2   9    0.65    0.30
  -3   2   9    0.78    0.23
  -3   2   9    1.20    0.27
  -2  -2   9   30.93    1.07
   2  -2  -9   31.30    1.05
   2  -2  -9   30.96    1.03
  -2  -2   9   30.71    1.17
  -2  -2   9   30.49    1.11
  -2   2   9   29.18    1.02
  -2   2   9   31.13    1.16
  -2   2   9   30.12    1.04
   2   2  -9   30.70    0.79
  -2   2   9   29.38    1.02
   2   2  -9   31.15    1.05
   1  -2  -9   15.29    0.68
  -1  -2   9   14.51    0.76
   1  -2  -9   16.60    0.72
  -1  -2   9   15.27    0.84
  -1  -2   9   14.66    0.71
   1   2  -9   14.92    0.76
   1   2  -9   15.96    0.71
  -1   2   9   14.96    0.78
   1   2  -9   14.82    0.56
  -1   2   9   15.78    0.67
  -1   2   9   15.76    0.72
   0  -2   9    1.04    0.35
   0  -2   9    0.95    0.24
   0  -2  -9    1.26    0.26
   0  -2  -9    1.17    0.24
   0  -2  -9    1.08    0.21
   0  -2   9    1.50    0.33
   0   2   9    1.37    0.24
   0   2  -9    0.88    0.19
   0   2   9    1.41    0.34
   0   2   9    1.53    0.26
   0   2  -9    1.12    0.31
   0   2  -9    1.21    0.27
   0   2   9    1.70    0.32
   1  -2   9    5.14    0.23
   1  -2   9    5.84    0.48
   1  -2   9    5.70    0.53
  -1  -2  -9    5.79    0.34
  -1  -2  -9    5.46    0.45
   1  -2   9    4.90    0.52
  -1  -2  -9    5.62    0.50
   1   2   9    5.36    0.37
  -1   2  -9    5.41    0.53
   1   2   9    5.35    0.48
   1   2   9    5.37    0.40
  -1   2  -9    5.17    0.44
  -1   2  -9    5.77    0.45
  -2  -2  -9   10.62    0.68
  -2  -2  -9   10.42    0.58
   2  -2   9    9.22    0.59
   2  -2   9    8.88    0.63
  -2  -2  -9    9.01    0.42
   2   2   9   10.19    0.45
  -2   2  -9    8.97    0.66
  -2   2  -9    9.09    0.60
   2   2   9    9.47    0.61
  -2   2  -9    9.77    0.57
   2   2   9   10.01    0.48
   3  -2   9    1.13    0.28
  -3  -2  -9    0.58    0.29
  -3  -2  -9    0.96    0.25
  -3   2  -9    0.91    0.26
   3   2   9    1.58    0.31
  -3   2  -9    1.11    0.30
  -3   2  -9    1.06    0.33
  -4  -2  -9    9.64    0.57
  -4  -2  -9    8.94    0.74
  -4   2  -9    9.68    0.75
  -4   2  -9    9.67    0.72
   4   2   9    9.85    0.64
  -4   2  -9    9.88    0.59
   5  -2   9    9.87    0.65
  -5  -2  -9    9.83    0.82
   5   2   9    9.04    0.63
  -5   2  -9    9.37    0.76
  -5   2  -9    8.01    0.76
  -6  -2  -9    0.64    0.34
   6  -2   9    0.44    0.25
  -6   2  -9    0.22    0.33
  -6   2  -9    0.21    0.29
   6   2   9    0.36    0.25
  -7   2  -9    0.08    0.35
  -9  -3   9    0.65    0.39
   9  -3  -9    1.04    0.22
  -9  -3   9    0.39    0.35
   9   3  -9    1.08    0.26
  -9   3   9    0.63    0.37
  -9   3   9    0.73    0.42
  -8  -3   9    0.14    0.29
  -8  -3   9   -0.13    0.31
   8  -3  -9    0.16    0.16
  -8   3   9   -0.19    0.26
   8   3  -9    0.26    0.20
  -8   3   9    0.14    0.32
   7  -3  -9    1.83    0.28
  -7  -3   9    2.26    0.45
  -7  -3   9    2.06    0.42
   7   3  -9    2.47    0.35
  -7   3   9    2.30    0.46
  -7   3   9    1.75    0.39
  -6  -3   9    8.93    0.73
  -6  -3   9    7.80    0.65
   6  -3  -9    7.22    0.49
  -6   3   9    7.99    0.68
  -6   3   9    7.80    0.65
  -6   3   9    7.80    0.52
   6   3  -9    8.19    0.54
   5  -3  -9    1.07    0.25
  -5  -3   9    0.52    0.28
  -5  -3   9    0.89    0.30
  -5  -3   9    1.40    0.30
  -5   3   9    0.56    0.29
   5   3  -9    1.07    0.28
  -5   3   9    0.98    0.25
  -5   3   9    0.70    0.23
  -5   3   9    0.89    0.33
  -4  -3   9    7.83    0.60
   4  -3  -9    6.91    0.49
  -4  -3   9    6.35    0.59
  -4  -3   9    7.32    0.54
   4  -3  -9    6.75    0.44
  -4   3   9    6.98    0.48
   4   3  -9    7.45    0.55
  -4   3   9    7.11    0.68
  -4   3   9    6.81    0.52
  -4   3   9    7.82    0.61
   3  -3  -9   13.11    0.65
  -3  -3   9   13.63    0.71
  -3  -3   9   13.72    0.81
   3  -3  -9   12.88    0.74
  -3  -3   9   14.08    0.75
  -3   3   9   13.00    0.72
  -3   3   9   12.68    0.67
   3   3  -9   14.36    0.72
  -3   3   9   12.88    0.78
   2  -3  -9   29.30    1.03
  -2  -3   9   30.30    1.20
  -2  -3   9   28.48    1.07
   2  -3  -9   29.42    1.11
  -2  -3   9   29.07    1.10
   2   3  -9   27.32    0.78
  -2   3   9   30.06    1.15
   2   3  -9   28.63    1.05
   2   3  -9   30.38    1.17
  -2   3   9   30.29    1.09
   2   3  -9   28.46    0.78
  -2   3   9   29.01    1.05
  -1  -3   9   12.91    0.70
  -1  -3   9   12.75    0.72
  -1  -3   9   12.66    0.81
   1  -3  -9   12.74    0.67
   1  -3  -9   12.46    0.71
   1   3  -9   11.89    0.75
   1   3  -9   13.49    0.69
  -1   3   9   11.60    0.74
   1   3  -9   11.86    0.52
  -1   3   9   12.16    0.66
  -1   3   9   13.20    0.69
   0  -3   9   13.32    0.84
   0  -3   9   12.74    0.72
   0  -3   9   13.46    0.71
   0  -3  -9   13.23    0.67
   0  -3  -9   14.13    0.75
   0  -3   9   13.32    0.55
   0   3   9   12.82    0.55
   0   3   9   12.90    0.75
   0   3   9   13.07    0.68
   0   3  -9   11.68    0.73
   0   3  -9   12.96    0.70
   0   3   9   13.57    0.71
   1  -3   9    1.00    0.30
  -1  -3  -9    1.28    0.30
  -1  -3  -9    0.98    0.26
   1  -3   9    1.34    0.19
   1  -3   9    1.24    0.29
   1  -3   9    1.19    0.36
   1   3   9    1.57    0.30
   1   3   9    1.41    0.22
   1   3   9    1.70    0.34
  -1   3  -9    1.40    0.30
  -1   3  -9    1.02    0.33
   2  -3   9    4.68    0.48
   2  -3   9    4.76    0.45
  -2  -3  -9    4.95    0.54
  -2  -3  -9    5.29    0.47
   2   3   9    5.99    0.57
  -2   3  -9    5.03    0.55
   2   3   9    5.68    0.44
  -2   3  -9    4.95    0.46
  -3  -3  -9    1.08    0.25
   3  -3   9    1.44    0.32
  -3  -3  -9    1.41    0.35
   3   3   9    0.82    0.27
  -3   3  -9    1.82    0.37
  -3   3  -9    1.19    0.28
  -3   3  -9    0.91    0.36
  -4  -3  -9    1.57    0.40
  -4  -3  -9    2.09    0.34
   4  -3   9    2.04    0.37
  -4   3  -9    2.13    0.46
  -4   3  -9    1.77    0.39
  -4   3  -9    1.84    0.40
   4   3   9    1.63    0.34
   5  -3   9    0.20    0.23
  -5  -3  -9    0.18    0.29
  -5   3  -9    0.17    0.27
  -5   3  -9    0.21    0.32
   5   3   9    0.04    0.24
  -6  -3  -9    0.85    0.42
   6  -3   9    2.04    0.39
  -6   3  -9    0.57    0.38
   6   3   9    1.20    0.33
  -6   3  -9    1.05    0.40
  -8  -4   9    1.30    0.44
   8  -4  -9    1.31    0.27
  -8  -4   9    1.47    0.44
  -8   4   9    1.57    0.47
   8   4  -9    2.28    0.37
  -8   4   9    0.90    0.60
   7  -4  -9    0.08    0.17
  -7  -4   9    0.20    0.30
  -7  -4   9   -0.06    0.30
   7   4  -9   -0.05    0.21
  -7   4   9    0.24    0.31
  -7   4   9   -0.27    0.27
  -6  -4   9   -0.06    0.25
   6  -4  -9    0.18    0.19
  -6  -4   9    0.24    0.29
  -6   4   9   -0.08    0.28
  -6   4   9    0.32    0.29
   6   4  -9    0.14    0.25
  -5  -4   9   10.79    0.67
  -5  -4   9   10.03    0.75
   5  -4  -9   10.39    0.61
  -5  -4   9   11.51    0.83
  -5   4   9   10.71    0.63
  -5   4   9   10.56    0.74
  -5   4   9    9.85    0.74
   5   4  -9   11.31    0.68
  -4  -4   9    3.51    0.46
   4  -4  -9    2.68    0.35
  -4  -4   9    2.41    0.43
  -4  -4   9    2.27    0.37
  -4   4   9    2.66    0.45
  -4   4   9    3.24    0.40
   4   4  -9    3.25    0.44
  -4   4   9    2.72    0.42
   3  -4  -9   20.80    0.89
  -3  -4   9   20.04    1.03
   3  -4  -9   22.74    1.02
   3  -4  -9   19.83    0.72
  -3  -4   9   20.07    0.92
  -3  -4   9   20.11    0.94
   3   4  -9   20.64    0.92
   3   4  -9   21.73    1.03
  -3   4   9   21.39    1.00
  -3   4   9   21.67    0.92
  -3   4   9   21.16    0.97
   2  -4  -9   10.36    0.64
  -2  -4   9    9.67    0.73
  -2  -4   9   11.26    0.70
  -2  -4   9   10.43    0.66
   2  -4  -9   10.54    0.75
  -2   4   9    9.79    0.69
   2   4  -9   10.39    0.67
  -2   4   9    9.90    0.66
   2   4  -9   10.84    0.76
  -2   4   9    9.79    0.71
   2   4  -9    9.76    0.45
   1  -4  -9    2.96    0.43
  -1  -4   9    2.87    0.38
  -1  -4   9    2.51    0.45
   1  -4  -9    2.55    0.38
  -1  -4   9    2.94    0.40
   1   4  -9    3.41    0.43
  -1   4   9    1.88    0.38
   1   4  -9    3.57    0.52
  -1   4   9    3.02    0.41
  -1   4   9    3.42    0.47
   0  -4   9   -0.22    0.20
   0  -4   9    0.10    0.35
   0  -4   9    0.24    0.26
   0  -4  -9    0.23    0.20
   0  -4  -9   -0.25    0.20
   0   4  -9    0.11    0.23
   0   4   9   -0.12    0.24
   0   4  -9    0.04    0.29
   0   4   9    0.16    0.17
   0   4   9   -0.03    0.22
  -1  -4  -9   28.73    1.21
   1  -4   9   29.57    1.05
   1  -4   9   30.77    1.25
  -1  -4  -9   29.07    1.09
   1  -4   9   27.73    1.13
  -1   4  -9   28.76    1.25
   1   4   9   29.43    1.13
  -1   4  -9   28.03    1.09
   1   4   9   27.26    1.06
  -2  -4  -9    6.53    0.64
  -2  -4  -9    6.73    0.55
   2  -4   9    7.61    0.55
   2  -4   9    7.44    0.62
   2  -4   9    7.92    0.70
   2   4   9    6.55    0.55
  -2   4  -9    7.46    0.58
   2   4   9    6.69    0.60
  -2   4  -9    7.00    0.68
  -3  -4  -9    1.44    0.31
   3  -4   9    1.41    0.35
  -3  -4  -9    1.72    0.40
  -3   4  -9    1.55    0.33
   3   4   9    1.39    0.34
  -3   4  -9    1.51    0.42
   4  -4   9    1.73    0.36
  -4  -4  -9    2.42    0.47
   4   4   9    2.92    0.46
  -4   4  -9    2.78    0.53
   5  -4   9   -0.02    0.25
  -5  -4  -9   -0.27    0.27
  -5   4  -9   -0.23    0.32
   5   4   9    0.03    0.24
   6  -4   9   -0.11    0.24
  -6  -4  -9    0.16    0.34
   6   4   9    0.40    0.30
  -6   4  -9    0.23    0.31
  -6   4  -9   -0.37    0.35
  -8  -5   9    0.85    0.45
   8  -5  -9    0.88    0.26
  -8  -5   9    0.95    0.41
  -8   5   9    1.08    0.47
  -8   5   9    1.87    0.48
   8   5  -9    1.07    0.34
   7  -5  -9    0.65    0.25
  -7  -5   9    0.57    0.40
  -7  -5   9    0.79    0.36
   7   5  -9    0.89    0.33
  -7   5   9    1.24    0.39
  -7   5   9    0.92    0.40
  -6  -5   9   -0.08    0.27
   6  -5  -9    0.26    0.21
  -6  -5   9    0.00    0.31
  -6   5   9    0.66    0.38
  -6   5   9    0.51    0.30
  -6   5   9    0.29    0.30
   6   5  -9    0.41    0.27
  -5  -5   9    4.61    0.53
  -5  -5   9    4.15    0.59
  -5  -5   9    4.47    0.54
   5  -5  -9    5.34    0.56
  -5   5   9    4.92    0.51
   5   5  -9    5.28    0.55
  -5   5   9    5.02    0.52
  -5   5   9    4.19    0.61
  -4  -5   9    1.86    0.37
  -4  -5   9    2.82    0.45
   4  -5  -9    2.46    0.39
  -4  -5   9    2.17    0.45
   4   5  -9    2.78    0.43
  -4   5   9    2.73    0.42
  -4   5   9    2.53    0.49
  -4   5   9    2.89    0.42
   3  -5  -9   13.31    0.89
   3  -5  -9   11.87    0.72
  -3  -5   9   13.91    0.80
  -3  -5   9   13.14    0.88
  -3  -5   9   12.95    0.75
  -3   5   9   12.59    0.75
   3   5  -9   14.12    0.80
   3   5  -9   11.70    0.84
  -3   5   9   13.28    0.86
  -3   5   9   11.57    0.74
  -2  -5   9    6.69    0.66
  -2  -5   9    7.70    0.65
  -2  -5   9    6.77    0.59
   2  -5  -9    8.73    0.76
   2  -5  -9    7.51    0.61
  -2   5   9    8.57    0.66
  -2   5   9    7.56    0.65
   2   5  -9    7.57    0.64
  -2   5   9    8.07    0.70
   2   5  -9    7.80    0.71
  -1  -5   9    0.94    0.29
   1  -5  -9    1.10    0.36
  -1  -5   9    0.80    0.38
   1  -5  -9    0.65    0.27
  -1  -5   9    0.98    0.31
   1   5  -9    1.06    0.37
  -1   5   9    0.67    0.19
  -1   5   9    0.91    0.35
  -1   5   9    0.71    0.31
   1   5  -9    1.13    0.35
   0  -5   9    1.90    0.36
   0  -5   9    1.63    0.33
   0  -5   9    2.11    0.48
   0  -5  -9    1.78    0.44
   0  -5  -9    1.78    0.36
   0   5   9    2.39    0.26
   0   5   9    2.69    0.45
   0   5  -9    3.06    0.52
   0   5   9    2.52    0.41
   0   5  -9    2.56    0.42
   1  -5   9    0.60    0.32
  -1  -5  -9    0.74    0.28
   1  -5   9    0.49    0.37
  -1  -5  -9    0.09    0.29
   1  -5   9    0.23    0.24
  -1   5  -9   -0.13    0.30
   1   5   9    0.65    0.32
   1   5   9    1.18    0.34
  -1   5  -9    0.52    0.29
  -2  -5  -9    3.96    0.56
   2  -5   9    4.16    0.51
   2  -5   9    4.40    0.55
  -2  -5  -9    5.13    0.57
  -2   5  -9    4.41    0.54
   2   5   9    4.03    0.51
   2   5   9    3.90    0.52
  -2   5  -9    4.65    0.64
   3  -5   9    0.19    0.27
  -3  -5  -9    0.16    0.31
  -3  -5  -9    0.39    0.26
  -3   5  -9   -0.09    0.20
   3   5   9   -0.04    0.24
  -3   5  -9    0.49    0.38
  -4  -5  -9    1.06    0.40
   4  -5   9    1.42    0.36
   4   5   9    1.29    0.36
  -4   5  -9    0.90    0.42
   5  -5   9    0.34    0.29
  -5  -5  -9    0.79    0.43
  -5   5  -9    0.67    0.43
   5   5   9    1.07    0.35
   7  -6  -9    0.52    0.26
  -7  -6   9    0.07    0.39
  -7  -6   9   -0.18    0.32
  -7   6   9    0.18    0.43
  -7   6   9    0.60    0.38
   7   6  -9    0.79    0.35
  -6  -6   9    1.66    0.48
   6  -6  -9    3.14    0.43
  -6  -6   9    2.18    0.47
   6   6  -9    2.69    0.47
  -6   6   9    4.27    0.68
  -6   6   9    3.02    0.52
  -5  -6   9    1.32    0.39
  -5  -6   9    1.54    0.47
   5  -6  -9    1.54    0.37
   5   6  -9    1.63    0.40
  -5   6   9    0.99    0.35
  -5   6   9    0.52    0.37
  -4  -6   9    0.14    0.26
  -4  -6   9    0.58    0.31
   4  -6  -9    1.05    0.34
  -4  -6   9   -0.29    0.34
  -4   6   9    0.15    0.36
  -4   6   9    0.76    0.29
  -4   6   9    0.85    0.29
  -4   6   9    0.83    0.30
   4   6  -9    0.21    0.28
  -3  -6   9   -0.07    0.23
  -3  -6   9   -0.02    0.34
  -3  -6   9    0.24    0.29
   3  -6  -9    0.00    0.31
   3  -6  -9   -0.09    0.21
  -3   6   9    0.05    0.20
  -3   6   9    0.32    0.35
   3   6  -9    0.24    0.32
  -3   6   9   -0.11    0.26
   3   6  -9    0.13    0.26
   2  -6  -9    0.63    0.39
  -2  -6   9    0.17    0.36
  -2  -6   9    0.61    0.33
  -2  -6   9    0.51    0.27
   2  -6  -9    0.71    0.32
  -2   6   9    1.17    0.26
  -2   6   9    0.18    0.36
   2   6  -9    0.21    0.35
   2   6  -9    1.39    0.41
  -2   6   9    0.90    0.34
  -1  -6   9    4.97    0.48
   1  -6  -9    5.16    0.64
   1  -6  -9    4.37    0.50
  -1  -6   9    4.54    0.55
  -1  -6   9    4.87    0.62
  -1   6   9    5.50    0.63
   1   6  -9    4.87    0.62
  -1   6   9    5.26    0.42
   1   6  -9    5.08    0.59
  -1   6   9    6.53    0.70
   0  -6  -9    4.46    0.61
   0  -6   9    3.90    0.44
   0  -6  -9    5.19    0.57
   0  -6   9    4.15    0.56
   0  -6   9    5.13    0.63
   0   6   9    4.95    0.63
   0   6  -9    4.26    0.62
   0   6  -9    4.68    0.60
   0   6   9    5.98    0.67
  -1  -6  -9    1.97    0.39
   1  -6   9    2.20    0.47
   1  -6   9    2.13    0.42
  -1  -6  -9    2.38    0.51
   1   6   9    2.56    0.47
   1   6   9    1.70    0.40
  -1   6  -9    2.37    0.51
  -1   6  -9    2.94    0.49
   2  -6   9   -0.02    0.35
  -2  -6  -9   -0.27    0.30
   2  -6   9   -0.18    0.28
  -2  -6  -9    0.65    0.34
   2   6   9   -0.29    0.24
   2   6   9    0.04    0.26
  -2   6  -9    0.10    0.28
  -2   6  -9    0.00    0.33
   3  -6   9   -0.09    0.24
  -3  -6  -9    0.03    0.24
  -3  -6  -9   -0.12    0.32
  -3   6  -9    0.19    0.37
   3   6   9    0.05    0.25
   4  -6   9    1.01    0.39
  -4  -6  -9   -0.11    0.34
  -4   6  -9    0.49    0.43
   4   6   9    0.46    0.31
  -5  -7   9   -0.33    0.39
   5  -7  -9    0.62    0.32
  -5  -7   9    0.00    0.29
  -5   7   9   -0.03    0.43
   5   7  -9    0.32    0.34
  -5   7   9    0.17    0.28
  -4  -7   9    1.00    0.39
  -4  -7   9    0.77    0.34
   4  -7  -9    0.75    0.31
  -4  -7   9    0.01    0.39
  -4   7   9    0.36    0.43
  -4   7   9    1.05    0.33
  -4   7   9    1.55    0.41
   4   7  -9    0.48    0.34
  -3  -7   9    1.11    0.38
   3  -7  -9    2.14    0.42
  -3  -7   9    0.55    0.31
  -3  -7   9    0.56    0.42
   3   7  -9    3.25    0.57
   3   7  -9    1.37    0.45
  -3   7   9    1.89    0.44
  -3   7   9    1.69    0.36
  -3   7   9    1.83    0.49
   2  -7  -9    1.95    0.45
   2  -7  -9    1.10    0.46
  -2  -7   9    1.50    0.51
  -2  -7   9    2.45    0.55
  -2  -7   9    1.04    0.32
   2   7  -9    1.76    0.47
  -2   7   9    1.56    0.50
   2   7  -9    2.17    0.53
  -2   7   9    1.48    0.43
   1  -7  -9    3.38    0.51
   1  -7  -9    2.32    0.55
  -1  -7   9    1.48    0.48
  -1  -7   9    2.28    0.45
   1   7  -9    2.75    0.54
   1   7  -9    2.65    0.51
  -1   7   9    2.95    0.54
  -1   7   9    2.57    0.57
   0  -7  -9    6.00    0.65
   0  -7   9    4.87    0.65
   0  -7   9    5.04    0.65
   0  -7  -9    5.46    0.73
   0   7   9    5.46    0.69
   0   7  -9    5.18    0.71
   0   7  -9    6.65    0.73
   0   7   9    5.00    0.64
  -1  -7  -9    0.73    0.45
   1  -7   9    0.47    0.40
   1  -7   9    0.83    0.39
  -1  -7  -9    2.17    0.46
   1   7   9    1.68    0.44
  -1   7  -9    2.03    0.53
   1   7   9    0.30    0.30
  -1   7  -9    1.20    0.41
   2  -7   9    0.76    0.32
   2  -7   9    0.21    0.36
  -2  -7  -9   -0.37    0.40
  -2  -7  -9    0.57    0.36
  -2   7  -9    0.21    0.33
   2   7   9    0.44    0.36
  -2   7  -9   -0.23    0.36
   2   7   9    0.24    0.35
   2  -8  -9    1.14    0.42
   2  -8  -9    1.16    0.51
  -2  -8   9    0.25    0.48
  -2  -8   9    1.19    0.44
   2   8  -9    1.05    0.48
  -2   8   9    0.45    0.48
   2   8  -9    1.11    0.47
  -2   8   9    1.00    0.40
   1  -8  -9   -0.51    0.40
   1  -8  -9    0.42    0.36
  -1  -8   9   -0.31    0.44
  -1  -8   9    0.23    0.37
   1   8  -9    0.26    0.37
  -1   8   9    0.56    0.39
   1   8  -9    0.35    0.41
  -1   8   9   -0.29    0.40
  -9   0  10    1.34    0.43
  -9   0  10    1.63    0.44
  -9   0  10    1.44    0.39
   9   0 -10    1.54    0.23
  -8   0  10    2.06    0.42
  -8   0  10    2.00    0.42
   8   0 -10    1.82    0.26
  -8   0  10    2.03    0.44
   7   0 -10   -0.01    0.14
  -7   0  10    0.09    0.25
  -7   0  10    0.16    0.25
  -7   0  10    0.02    0.22
   6   0 -10   -0.04    0.17
  -6   0  10    0.12    0.18
  -6   0  10   -0.19    0.22
  -6   0  10   -0.19    0.17
  -6   0  10    0.01    0.25
   5   0 -10    3.90    0.42
  -5   0  10    3.00    0.36
  -5   0  10    3.45    0.43
   5   0 -10    3.58    0.39
  -5   0  10    3.58    0.46
  -5   0  10    2.27    0.38
  -4   0  10    0.86    0.25
  -4   0  10    1.09    0.14
  -4   0  10    0.97    0.26
   4   0 -10    1.32    0.27
  -4   0  10    1.09    0.32
  -4   0  10    0.79    0.31
  -3   0  10    6.77    0.61
   3   0 -10    5.79    0.47
   3   0 -10    5.59    0.36
  -3   0  10    6.43    0.61
  -3   0  10    5.83    0.43
  -3   0  10    6.00    0.32
  -3   0  10    5.83    0.49
  -2   0  10    0.28    0.28
   2   0 -10    0.10    0.12
  -2   0  10    0.27    0.15
   2   0 -10    0.38    0.21
  -2   0  10    0.27    0.28
  -2   0  10    0.30    0.20
  -1   0  10    0.46    0.21
   1   0 -10    0.39    0.19
   1   0 -10    0.67    0.17
  -1   0  10    0.42    0.31
  -1   0  10    0.34    0.27
  -1   0  10    0.75    0.18
  -1   0  10    0.60    0.16
   0   0  10    4.67    0.47
   0   0 -10    4.10    0.37
   0   0  10    4.10    0.28
   0   0  10    3.32    0.45
   0   0  10    4.79    0.52
   1   0  10    0.97    0.14
   1   0  10    0.78    0.23
  -1   0 -10    0.84    0.24
   1   0  10    0.83    0.32
  -1   0 -10    1.02    0.27
  -1   0 -10    0.75    0.22
  -2   0 -10    0.52    0.21
   2   0  10    0.45    0.27
  -2   0 -10    0.38    0.22
  -2   0 -10    0.38    0.25
   3   0  10    4.33    0.50
  -3   0 -10    4.53    0.55
  -3   0 -10    4.54    0.46
  -3   0 -10    4.18    0.42
   4   0  10    7.66    0.59
  -4   0 -10    7.48    0.53
  -4   0 -10    5.92    0.53
  -4   0 -10    6.74    0.69
   5   0  10    1.73    0.36
  -5   0 -10    1.81    0.44
  -5   0 -10    1.76    0.35
   6   0  10    0.56    0.27
  -6   0 -10    0.09    0.31
   9  -1 -10    2.28    0.27
  -9  -1  10    2.06    0.46
  -9  -1  10    2.25    0.50
  -9  -1  10    2.41    0.46
  -9   1  10    2.56    0.47
  -9   1  10    2.09    0.48
   9   1 -10    2.20    0.27
  -9   1  10    2.22    0.46
  -8  -1  10   -0.02    0.26
  -8  -1  10    0.39    0.27
  -8  -1  10    0.37    0.31
   8  -1 -10    0.07    0.15
  -8   1  10   -0.31    0.22
  -8   1  10    0.02    0.31
  -8   1  10    0.20    0.27
   8   1 -10    0.47    0.19
   7  -1 -10    1.39    0.25
  -7  -1  10    0.67    0.33
  -7  -1  10    0.88    0.33
  -7  -1  10    0.91    0.31
  -7   1  10    0.57    0.30
  -7   1  10    0.68    0.29
   7   1 -10    0.99    0.24
  -7   1  10    1.03    0.34
  -6  -1  10    4.72    0.54
   6  -1 -10    5.01    0.42
  -6  -1  10    4.31    0.52
  -6  -1  10    5.19    0.43
  -6   1  10    5.50    0.59
  -6   1  10    4.77    0.42
  -6   1  10    4.07    0.50
  -6   1  10    5.27    0.51
   6   1 -10    5.79    0.44
   5  -1 -10   13.95    0.66
  -5  -1  10   13.47    0.67
   5  -1 -10   14.55    0.67
  -5  -1  10   14.98    0.84
  -5  -1  10   14.69    0.85
  -5   1  10   15.05    0.78
   5   1 -10   13.82    0.66
  -5   1  10   14.11    0.67
  -5   1  10   14.95    0.80
  -5   1  10   14.71    0.85
   5   1 -10   14.31    0.68
  -4  -1  10   12.67    0.78
  -4  -1  10   12.83    0.77
  -4  -1  10   12.04    0.65
   4  -1 -10   13.86    0.65
  -4   1  10   13.91    0.75
  -4   1  10   14.80    0.84
  -4   1  10   13.23    0.55
  -4   1  10   12.60    0.65
   4   1 -10   14.59    0.68
  -4   1  10   14.21    0.73
  -3  -1  10   35.21    1.28
   3  -1 -10   34.26    1.06
  -3  -1  10   36.78    1.30
  -3  -1  10   34.56    1.11
   3  -1 -10   33.77    1.12
  -3   1  10   33.65    1.14
  -3   1  10   34.13    1.29
  -3   1  10   35.97    1.24
  -3   1  10   34.64    1.15
  -3   1  10   33.74    1.03
   3   1 -10   35.17    1.15
  -2  -1  10   25.46    0.84
   2  -1 -10   24.06    0.90
   2  -1 -10   24.31    0.85
  -2  -1  10   23.57    1.02
  -2  -1  10   23.88    1.03
   2   1 -10   23.67    0.72
  -2   1  10   25.20    0.88
  -2   1  10   24.42    0.96
   2   1 -10   24.69    0.93
  -2   1  10   23.14    0.93
  -2   1  10   24.40    0.98
  -2   1  10   24.45    1.04
   1  -1 -10    4.35    0.38
  -1  -1  10    4.30    0.48
  -1  -1  10    4.42    0.53
  -1  -1  10    3.60    0.27
   1  -1 -10    2.93    0.34
   1   1 -10    3.67    0.30
  -1   1  10    3.54    0.46
  -1   1  10    3.99    0.35
  -1   1  10    4.23    0.46
  -1   1  10    2.95    0.39
   1   1 -10    3.32    0.37
   0  -1  10    1.20    0.36
   0  -1  10    0.92    0.34
   0  -1 -10    1.42    0.27
   0  -1  10    1.32    0.16
   0  -1 -10    1.77    0.31
   0   1  10    2.06    0.40
   0   1  10    1.26    0.26
   0   1 -10    1.48    0.32
   0   1 -10    1.85    0.32
   0   1  10    1.58    0.23
   0   1 -10    1.09    0.22
   1  -1  10    3.13    0.43
  -1  -1 -10    2.97    0.34
   1  -1  10    2.64    0.38
  -1  -1 -10    3.24    0.39
   1   1  10    2.68    0.43
   1   1  10    4.00    0.47
  -1   1 -10    3.34    0.43
  -1   1 -10    2.96    0.36
   1   1  10    3.50    0.30
  -1   1 -10    4.15    0.45
   2  -1  10    2.07    0.39
  -2  -1 -10    2.56    0.32
  -2  -1 -10    2.26    0.31
  -2  -1 -10    2.50    0.38
   2  -1  10    2.92    0.45
  -2   1 -10    2.20    0.34
   2   1  10    2.44    0.39
  -2   1 -10    1.88    0.33
  -2   1 -10    2.23    0.39
  -3  -1 -10    0.32    0.21
  -3  -1 -10    0.16    0.23
  -3  -1 -10    0.23    0.21
   3  -1  10    0.31    0.24
  -3   1 -10    0.22    0.21
   3   1  10    0.46    0.24
  -3   1 -10    0.22    0.23
  -3   1 -10    0.05    0.26
   4  -1  10    2.28    0.37
  -4  -1 -10    1.71    0.40
  -4  -1 -10    2.15    0.31
  -4  -1 -10    2.96    0.41
  -4   1 -10    2.14    0.39
  -4   1 -10    2.26    0.41
   4   1  10    2.21    0.37
  -4   1 -10    2.17    0.45
  -5  -1 -10    3.07    0.54
   5  -1  10    2.72    0.42
  -5   1 -10    2.28    0.48
  -5   1 -10    3.26    0.47
   5   1  10    2.92    0.42
  -6  -1 -10    1.57    0.46
   6  -1  10    0.62    0.28
   6   1  10    0.84    0.30
  -6   1 -10    0.72    0.38
  -6   1 -10    0.32    0.42
   9  -2 -10    2.47    0.28
  -9  -2  10    3.33    0.56
  -9  -2  10    2.24    0.51
  -9   2  10    2.70    0.51
   9   2 -10    2.89    0.33
  -9   2  10    2.99    0.57
   8  -2 -10    0.64    0.20
  -8  -2  10    0.48    0.34
  -8  -2  10    0.76    0.36
  -8   2  10    0.67    0.35
   8   2 -10    0.79    0.23
  -8   2  10    0.43    0.33
  -7  -2  10    2.39    0.47
  -7  -2  10    1.35    0.39
   7  -2 -10    2.29    0.31
  -7   2  10    1.57    0.35
   7   2 -10    1.68    0.31
  -7   2  10    2.24    0.42
  -7   2  10    1.55    0.38
  -6  -2  10    1.17    0.34
   6  -2 -10    1.53    0.27
  -6  -2  10    1.01    0.37
   6   2 -10    1.37    0.29
  -6   2  10    0.63    0.28
  -6   2  10    0.84    0.29
  -6   2  10    0.96    0.33
  -5  -2  10    1.77    0.35
   5  -2 -10    2.15    0.32
  -5  -2  10    1.41    0.37
  -5  -2  10    1.41    0.32
  -5   2  10    1.50    0.37
  -5   2  10    1.28    0.33
  -5   2  10    2.07    0.40
   5   2 -10    2.42    0.37
  -5   2  10    2.20    0.34
  -4  -2  10    7.04    0.54
  -4  -2  10    6.64    0.65
   4  -2 -10    6.39    0.49
  -4  -2  10    5.87    0.58
   4   2 -10    5.94    0.51
  -4   2  10    7.17    0.56
  -4   2  10    5.99    0.56
  -4   2  10    7.64    0.72
  -4   2  10    6.58    0.51
  -3  -2  10   27.94    1.11
   3  -2 -10   26.74    0.99
  -3  -2  10   24.84    1.10
   3  -2 -10   26.89    0.99
  -3  -2  10   27.30    1.03
  -3   2  10   26.16    1.01
  -3   2  10   27.47    1.16
  -3   2  10   27.15    1.01
   3   2 -10   28.00    1.02
  -3   2  10   28.45    1.05
  -2  -2  10   34.02    1.16
   2  -2 -10   29.64    1.07
  -2  -2  10   32.66    1.21
   2  -2 -10   31.62    1.11
  -2  -2  10   32.77    1.27
  -2   2  10   29.79    1.21
  -2   2  10   30.77    1.08
   2   2 -10   32.29    0.85
   2   2 -10   32.99    1.13
  -2   2  10   30.46    1.11
  -2   2  10   32.07    1.12
  -1  -2  10    7.84    0.72
   1  -2 -10    9.06    0.58
   1  -2 -10    9.06    0.57
  -1  -2  10    8.36    0.58
  -1  -2  10    8.01    0.68
   1   2 -10    8.35    0.63
  -1   2  10    7.44    0.68
  -1   2  10    7.49    0.56
   1   2 -10    8.62    0.57
   1   2 -10    7.98    0.43
  -1   2  10    8.18    0.53
   0  -2  10    0.01    0.08
   0  -2  10    0.15    0.19
   0  -2 -10    0.15    0.19
   0  -2  10   -0.05    0.28
   0  -2  10    0.21    0.32
   0  -2 -10    0.19    0.19
   0   2 -10    0.15    0.14
   0   2 -10    0.31    0.22
   0   2  10   -0.14    0.18
   0   2  10    0.25    0.24
   0   2 -10    0.09    0.26
   0   2  10   -0.19    0.27
   1  -2  10    5.12    0.55
   1  -2  10    4.71    0.57
  -1  -2 -10    5.42    0.52
  -1  -2 -10    4.86    0.32
   1  -2  10    4.69    0.50
  -1  -2 -10    4.90    0.46
   1   2  10    4.87    0.42
   1   2  10    4.45    0.43
  -1   2 -10    5.43    0.56
  -1   2 -10    4.69    0.43
  -1   2 -10    5.21    0.48
   1   2  10    4.51    0.51
  -2  -2 -10    3.03    0.38
   2  -2  10    2.76    0.40
   2  -2  10    3.61    0.47
  -2  -2 -10    2.43    0.40
  -2   2 -10    2.43    0.42
  -2   2 -10    3.03    0.41
   2   2  10    3.10    0.29
   2   2  10    2.45    0.38
  -2   2 -10    2.74    0.38
  -3  -2 -10    2.87    0.46
  -3  -2 -10    3.54    0.40
   3   2  10    3.61    0.44
  -3   2 -10    2.41    0.41
  -3   2 -10    3.22    0.41
  -3   2 -10    4.40    0.54
  -4  -2 -10    3.95    0.56
   4  -2  10    5.15    0.53
   4   2  10    4.98    0.57
  -4   2 -10    4.81    0.58
  -4   2 -10    5.18    0.62
  -5  -2 -10    1.84    0.45
   5  -2  10    1.63    0.36
  -5   2 -10    1.19    0.38
   5   2  10    1.41    0.35
  -5   2 -10    1.82    0.43
   6  -2  10    0.79    0.30
  -6  -2 -10    0.63    0.37
  -6   2 -10    0.84    0.42
   6   2  10    1.45    0.34
  -6   2 -10    0.55    0.39
  -9  -3  10   -0.53    0.31
   9  -3 -10    0.14    0.17
  -9  -3  10    0.14    0.35
  -9   3  10    0.13    0.36
   9   3 -10    0.16    0.21
  -9   3  10   -0.09    0.34
   8  -3 -10    1.35    0.27
  -8  -3  10    0.96    0.38
  -8  -3  10    1.38    0.43
   8   3 -10    1.58    0.31
  -8   3  10    1.33    0.42
  -8   3  10    1.61    0.45
   7  -3 -10    1.32    0.27
  -7  -3  10    1.05    0.37
  -7  -3  10    1.47    0.41
  -7   3  10    1.38    0.38
  -7   3  10    1.46    0.40
   7   3 -10    1.21    0.30
  -6  -3  10    4.49    0.60
  -6  -3  10    4.27    0.54
   6  -3 -10    5.63    0.46
  -6   3  10    4.92    0.57
  -6   3  10    5.40    0.49
  -6   3  10    4.43    0.55
   6   3 -10    4.96    0.49
   5  -3 -10    7.86    0.53
  -5  -3  10    8.25    0.73
  -5  -3  10    6.85    0.65
  -5  -3  10    6.59    0.54
  -5   3  10    6.08    0.62
   5   3 -10    7.41    0.55
  -5   3  10    8.64    0.57
  -5   3  10    6.44    0.61
  -5   3  10    7.10    0.52
  -4  -3  10    8.38    0.61
  -4  -3  10    9.86    0.70
  -4  -3  10    8.83    0.74
   4  -3 -10    8.44    0.56
  -4   3  10    9.54    0.74
  -4   3  10    8.54    0.65
  -4   3  10    8.22    0.56
  -4   3  10    7.52    0.57
   4   3 -10    9.48    0.62
   3  -3 -10    0.21    0.21
  -3  -3  10    0.31    0.26
  -3  -3  10    0.26    0.33
   3  -3 -10    0.34    0.28
  -3  -3  10   -0.31    0.22
  -3   3  10    0.11    0.32
  -3   3  10    0.08    0.22
   3   3 -10    0.51    0.27
  -3   3  10    0.42    0.26
  -2  -3  10    8.39    0.65
   2  -3 -10    8.99    0.60
   2  -3 -10   10.36    0.70
  -2  -3  10    8.30    0.66
  -2  -3  10    9.62    0.77
  -2   3  10    9.42    0.63
   2   3 -10    8.93    0.63
   2   3 -10    8.79    0.38
  -2   3  10    9.32    0.63
  -2   3  10    9.74    0.74
   2   3 -10    8.84    0.71
   1  -3 -10   11.79    0.67
  -1  -3  10   10.82    0.72
  -1  -3  10   10.26    0.84
  -1  -3  10   12.10    0.72
   1  -3 -10   11.45    0.71
   1   3 -10   10.73    0.72
   1   3 -10   10.76    0.50
  -1   3  10   11.40    0.67
  -1   3  10   10.93    0.68
  -1   3  10   12.03    0.79
   1   3 -10   10.43    0.67
   0  -3  10    2.87    0.41
   0  -3 -10    2.30    0.36
   0  -3 -10    2.45    0.38
   0  -3  10    2.18    0.40
   0  -3  10    1.78    0.25
   0  -3  10    2.40    0.46
   0   3  10    2.77    0.42
   0   3 -10    2.41    0.45
   0   3  10    2.50    0.38
   0   3  10    2.01    0.41
   0   3 -10    2.54    0.37
   0   3 -10    2.35    0.30
  -1  -3 -10    2.08    0.38
  -1  -3 -10    1.60    0.34
   1  -3  10    1.74    0.37
   1  -3  10    1.93    0.41
   1  -3  10    1.13    0.33
  -1   3 -10    1.48    0.29
   1   3  10    1.59    0.31
  -1   3 -10    1.22    0.30
  -1   3 -10    1.37    0.39
   1   3  10    2.23    0.39
   2  -3  10    7.05    0.58
  -2  -3 -10    7.04    0.66
   2  -3  10    6.22    0.65
  -2  -3 -10    6.56    0.53
   2   3  10    6.30    0.48
   2   3  10    7.21    0.61
  -2   3 -10    5.84    0.53
  -2   3 -10    6.68    0.67
  -2   3 -10    6.65    0.56
  -3  -3 -10    9.21    0.76
   3  -3  10    8.03    0.64
  -3  -3 -10    8.49    0.59
  -3   3 -10    8.13    0.59
  -3   3 -10    8.67    0.74
   3   3  10    9.94    0.68
  -3   3 -10    8.98    0.70
   4  -3  10    1.18    0.31
  -4  -3 -10    2.00    0.45
  -4   3 -10    1.53    0.44
  -4   3 -10    1.54    0.40
   4   3  10    2.47    0.44
  -5  -3 -10    3.35    0.56
   5   3  10    4.43    0.53
  -5   3 -10    3.57    0.60
  -5   3 -10    4.12    0.59
  -6  -3 -10    0.38    0.39
   6  -3  10    0.10    0.26
  -6   3 -10    0.31    0.32
  -6   3 -10    0.34    0.40
   6   3  10    0.23    0.27
  -8  -4  10   -0.26    0.32
   8  -4 -10   -0.01    0.17
  -8  -4  10   -0.23    0.27
   8   4 -10   -0.09    0.23
  -8   4  10   -0.02    0.35
  -8   4  10   -0.86    0.27
  -7  -4  10    0.26    0.33
   7  -4 -10    0.31    0.22
  -7  -4  10    0.23    0.35
  -7   4  10    0.26    0.35
  -7   4  10    0.40    0.38
   7   4 -10    0.89    0.30
  -6  -4  10    4.57    0.59
   6  -4 -10    5.20    0.48
  -6  -4  10    3.93    0.59
   6   4 -10    5.20    0.54
  -6   4  10    5.23    0.64
  -6   4  10    5.33    0.60
  -5  -4  10    2.05    0.45
   5  -4 -10    2.53    0.37
  -5  -4  10    2.73    0.45
  -5  -4  10    2.60    0.45
  -5   4  10    2.27    0.48
   5   4 -10    2.75    0.42
  -5   4  10    1.66    0.41
  -5   4  10    2.10    0.36
  -4  -4  10    0.63    0.28
  -4  -4  10    0.84    0.30
  -4  -4  10    1.05    0.38
   4  -4 -10    1.57    0.31
  -4   4  10    1.27    0.38
  -4   4  10    1.12    0.36
  -4   4  10    0.95    0.29
   4   4 -10    0.39    0.28
   3  -4 -10    3.18    0.46
  -3  -4  10    2.21    0.45
  -3  -4  10    2.92    0.46
  -3  -4  10    2.60    0.40
   3  -4 -10    2.52    0.37
  -3   4  10    2.30    0.40
  -3   4  10    2.95    0.46
  -3   4  10    2.55    0.41
   3   4 -10    2.28    0.39
  -2  -4  10    8.60    0.65
   2  -4 -10    9.97    0.74
  -2  -4  10    8.19    0.67
  -2  -4  10    8.06    0.73
   2  -4 -10    9.35    0.63
  -2   4  10    9.17    0.71
  -2   4  10    9.89    0.69
   2   4 -10    9.25    0.74
  -2   4  10   10.34    0.68
   2   4 -10    9.19    0.67
   2   4 -10    8.86    0.41
   1  -4 -10    4.42    0.52
   1  -4 -10    5.33    0.55
  -1  -4  10    4.18    0.53
  -1  -4  10    3.05    0.52
  -1  -4  10    3.82    0.46
  -1   4  10    3.98    0.50
   1   4 -10    4.23    0.50
  -1   4  10    6.18    0.63
  -1   4  10    4.13    0.51
   1   4 -10    2.90    0.47
   0  -4 -10   -0.08    0.24
   0  -4  10    0.15    0.37
   0  -4 -10    0.38    0.24
   0  -4  10    0.10    0.28
   0  -4  10    0.13    0.25
   0   4  10    0.37    0.27
   0   4 -10    0.37    0.26
   0   4 -10    0.13    0.31
   0   4  10   -0.32    0.19
  -1  -4 -10    9.07    0.73
  -1  -4 -10    8.63    0.63
   1  -4  10    8.90    0.77
   1  -4  10    8.22    0.64
   1  -4  10    9.39    0.70
   1   4  10    8.69    0.67
  -1   4 -10    8.31    0.76
  -1   4 -10    8.37    0.65
   1   4  10    9.04    0.64
   2  -4  10    9.15    0.71
  -2  -4 -10    9.62    0.67
  -2  -4 -10   10.50    0.83
   2  -4  10    9.14    0.62
  -2   4 -10    9.31    0.80
   2   4  10    9.69    0.64
  -2   4 -10    9.25    0.66
   2   4  10    9.17    0.70
   3  -4  10    0.49    0.26
  -3  -4 -10   -0.20    0.25
  -3  -4 -10    0.51    0.26
  -3   4 -10   -0.01    0.33
  -3   4 -10   -0.10    0.20
   3   4  10    0.03    0.24
  -4  -4 -10   -0.29    0.27
   4  -4  10    0.12    0.27
  -4   4 -10    0.18    0.37
  -4   4 -10    0.50    0.29
   4   4  10    0.06    0.24
   5  -4  10   -0.02    0.25
  -5  -4 -10   -0.24    0.31
  -5   4 -10    0.26    0.29
  -5   4 -10   -0.19    0.32
   5   4  10   -0.01    0.24
   7  -5 -10    0.11    0.21
  -7  -5  10    0.15    0.32
  -7  -5  10    0.26    0.37
  -7   5  10    0.38    0.32
  -7   5  10   -0.16    0.34
   7   5 -10    0.00    0.24
  -6  -5  10    0.63    0.41
   6  -5 -10    1.47    0.35
  -6  -5  10    1.08    0.39
  -6   5  10    1.26    0.45
  -6   5  10    1.00    0.38
   6   5 -10    0.67    0.32
  -5  -5  10    0.69    0.32
  -5  -5  10    0.89    0.41
   5  -5 -10    0.59    0.27
  -5  -5  10    0.63    0.32
   5   5 -10    0.71    0.30
  -5   5  10    0.40    0.35
  -5   5  10    0.04    0.30
  -5   5  10    0.60    0.33
  -4  -5  10   -0.11    0.25
   4  -5 -10    0.07    0.21
  -4  -5  10   -0.11    0.34
  -4  -5  10    0.22    0.27
  -4   5  10    0.43    0.33
   4   5 -10    0.55    0.31
  -4   5  10    0.35    0.29
  -4   5  10   -0.15    0.23
   3  -5 -10    2.81    0.40
  -3  -5  10    2.65    0.48
  -3  -5  10    2.42    0.41
  -3  -5  10    3.31    0.53
   3  -5 -10    2.51    0.48
  -3   5  10    3.25    0.52
  -3   5  10    2.70    0.43
   3   5 -10    2.66    0.51
   3   5 -10    2.90    0.45
  -3   5  10    4.07    0.50
   2  -5 -10    0.22    0.33
  -2  -5  10    0.45    0.30
  -2  -5  10    0.52    0.28
  -2  -5  10    0.33    0.38
   2  -5 -10    0.61    0.29
  -2   5  10    0.57    0.33
  -2   5  10    0.89    0.31
  -2   5  10    0.64    0.34
   2   5 -10    0.72    0.37
   2   5 -10    1.06    0.34
  -1  -5  10    1.71    0.46
   1  -5 -10    1.38    0.40
  -1  -5  10    1.56    0.36
  -1  -5  10    1.81    0.42
   1  -5 -10    1.94    0.41
   1   5 -10    1.69    0.40
  -1   5  10    2.18    0.44
   1   5 -10    2.07    0.47
  -1   5  10    2.28    0.43
   0  -5  10    1.06    0.43
   0  -5  10    1.86    0.45
   0  -5 -10    1.69    0.38
   0  -5 -10    0.36    0.34
   0  -5  10    0.93    0.32
   0   5 -10    1.24    0.35
   0   5  10    1.93    0.41
   0   5 -10    0.94    0.37
   0   5  10    1.60    0.39
   1  -5  10    2.80    0.39
  -1  -5 -10    2.83    0.51
  -1  -5 -10    3.29    0.48
   1  -5  10    3.44    0.54
   1  -5  10    3.03    0.48
  -1   5 -10    3.33    0.49
  -1   5 -10    3.87    0.59
   1   5  10    3.77    0.51
   1   5  10    3.11    0.49
   2  -5  10    1.66    0.43
  -2  -5 -10    1.62    0.43
  -2  -5 -10    1.15    0.32
   2  -5  10    1.17    0.40
  -2   5 -10    1.14    0.37
   2   5  10    0.96    0.37
   2   5  10    1.55    0.36
  -2   5 -10    1.37    0.44
   3  -5  10    0.30    0.29
  -3  -5 -10    0.38    0.34
  -3  -5 -10    1.22    0.38
   3   5  10    0.72    0.32
  -3   5 -10    0.53    0.26
  -3   5 -10    0.00    0.38
   4  -5  10   -0.02    0.27
  -4  -5 -10   -0.16    0.30
   4   5  10   -0.22    0.24
  -4   5 -10    0.05    0.39
   6  -6 -10    0.60    0.30
  -6  -6  10    0.51    0.43
  -6  -6  10    0.85    0.40
  -6   6  10    0.20    0.32
  -6   6  10   -0.15    0.39
   6   6 -10    0.59    0.34
  -5  -6  10    0.25    0.40
  -5  -6  10   -0.07    0.30
   5  -6 -10    0.53    0.28
   5   6 -10   -0.05    0.28
  -5   6  10    0.32    0.40
  -5   6  10    0.48    0.31
  -5   6  10    0.13    0.26
  -4  -6  10   -0.23    0.25
  -4  -6  10   -0.53    0.34
   4  -6 -10    0.17    0.25
  -4  -6  10    0.20    0.31
   4   6 -10   -0.01    0.27
  -4   6  10    0.67    0.34
  -4   6  10    0.16    0.37
  -4   6  10    0.05    0.21
  -4   6  10    0.50    0.29
  -3  -6  10    1.37    0.39
   3  -6 -10    1.34    0.44
  -3  -6  10    0.58    0.31
  -3  -6  10    0.58    0.41
   3  -6 -10    1.87    0.43
   3   6 -10    2.00    0.46
   3   6 -10    1.13    0.41
  -3   6  10    1.05    0.27
  -3   6  10    1.55    0.39
  -3   6  10    1.52    0.46
   2  -6 -10    0.12    0.35
  -2  -6  10    0.01    0.40
   2  -6 -10    0.02    0.24
  -2  -6  10   -0.19    0.24
  -2  -6  10    0.56    0.37
  -2   6  10    0.27    0.19
   2   6 -10    0.60    0.38
  -2   6  10    0.56    0.37
   2   6 -10   -0.01    0.30
  -2   6  10    0.23    0.31
  -1  -6  10   -0.01    0.28
  -1  -6  10   -0.10    0.40
   1  -6 -10    0.85    0.43
   1  -6 -10    0.44    0.27
  -1  -6  10    0.13    0.29
  -1   6  10    0.21    0.31
   1   6 -10    0.21    0.33
  -1   6  10    0.25    0.35
   1   6 -10    0.47    0.35
   0  -6  10   -0.29    0.38
   0  -6 -10   -0.05    0.34
   0  -6  10    0.10    0.28
   0  -6 -10    0.10    0.24
   0   6 -10    0.27    0.36
   0   6  10    0.19    0.28
   0   6  10   -0.36    0.32
   0   6 -10    0.24    0.31
   1  -6  10    0.00    0.35
  -1  -6 -10    0.05    0.30
  -1  -6 -10   -0.29    0.33
   1  -6  10   -0.31    0.24
   1   6  10   -0.18    0.26
  -1   6 -10   -0.16    0.27
   1   6  10   -0.22    0.28
  -1   6 -10   -0.32    0.32
   2  -6  10    0.46    0.34
   2  -6  10    0.39    0.33
  -2  -6 -10    0.34    0.28
  -2  -6 -10    0.03    0.35
   2   6  10    0.29    0.33
  -2   6 -10    0.28    0.32
  -2   6 -10    0.64    0.41
   2   6  10    0.32    0.27
   3  -6  10   -0.27    0.26
  -3  -6 -10   -0.32    0.33
   3   6  10    0.00    0.30
  -3   6 -10   -0.11    0.39
  -5   7  10    0.66    0.37
  -4  -7  10   -0.19    0.28
  -4  -7  10    0.12    0.35
  -4  -7  10   -0.39    0.43
   4  -7 -10   -0.11    0.29
  -4   7  10   -0.49    0.37
  -4   7  10    0.15    0.36
   4   7 -10   -0.60    0.26
  -4   7  10    0.00    0.24
  -3  -7  10   -0.51    0.26
  -3  -7  10    0.09    0.33
  -3  -7  10   -0.77    0.35
   3  -7 -10    0.51    0.33
  -3   7  10    0.08    0.25
   3   7 -10   -0.27    0.29
  -3   7  10   -0.32    0.27
  -3   7  10   -0.30    0.39
   3   7 -10   -0.13    0.33
  -2  -7  10    1.54    0.46
   2  -7 -10    2.58    0.57
  -2  -7  10    1.38    0.51
   2  -7 -10    1.92    0.44
  -2   7  10    2.73    0.53
  -2   7  10    1.85    0.55
   2   7 -10    2.38    0.55
   2   7 -10    3.17    0.57
   1  -7 -10    0.53    0.46
  -1  -7  10    0.75    0.40
  -1  -7  10    0.73    0.51
   1  -7 -10    0.97    0.36
  -1   7  10    1.12    0.48
  -1   7  10    0.59    0.36
   1   7 -10    0.21    0.40
   1   7 -10    0.89    0.39
   0  -7 -10    0.45    0.44
   0  -7  10    0.89    0.42
   0  -7  10    0.98    0.48
   0  -7 -10    1.18    0.38
   0   7 -10    0.24    0.34
   0   7 -10    1.13    0.48
   0   7  10    0.86    0.39
   0   7  10    0.85    0.38
   1  -7  10    0.31    0.39
  -1  -7 -10   -0.59    0.38
   1  -7  10    0.13    0.38
  -1  -7 -10    0.76    0.35
  -1   7 -10    0.35    0.34
  -1   7 -10    0.12    0.43
   1   7  10    0.52    0.36
   1   7  10    0.44    0.37
   2  -7  10   -0.12    0.30
   9   0 -11    0.75    0.21
  -9   0  11    0.57    0.37
  -9   0  11    0.83    0.38
  -9   0  11   -0.10    0.33
   8   0 -11    1.18    0.25
  -8   0  11    0.94    0.36
  -8   0  11    0.91    0.38
  -8   0  11    1.68    0.44
  -7   0  11    1.15    0.37
   7   0 -11    1.30    0.26
  -7   0  11    1.24    0.34
  -7   0  11    1.24    0.37
  -6   0  11    8.07    0.86
  -6   0  11    7.37    0.69
  -6   0  11    7.06    0.65
  -6   0  11    6.87    0.60
   6   0 -11    7.09    0.50
  -5   0  11    2.04    0.35
   5   0 -11    1.96    0.32
  -5   0  11    1.61    0.38
  -5   0  11    2.40    0.39
  -5   0  11    1.94    0.38
  -4   0  11    4.06    0.44
  -4   0  11    4.58    0.52
   4   0 -11    5.52    0.48
  -4   0  11    4.40    0.52
  -4   0  11    4.31    0.45
  -3   0  11   12.44    0.84
  -3   0  11   10.33    0.65
  -3   0  11    9.87    0.76
  -3   0  11   11.14    0.46
  -3   0  11   10.63    0.58
   3   0 -11   10.87    0.64
   3   0 -11   10.34    0.49
   2   0 -11    5.26    0.50
   2   0 -11    5.38    0.40
  -2   0  11    6.66    0.56
  -2   0  11    6.76    0.40
  -2   0  11    8.24    0.72
  -2   0  11    5.65    0.58
  -2   0  11    7.43    0.46
   1   0 -11    1.32    0.23
  -1   0  11    1.22    0.29
   1   0 -11    1.70    0.30
  -1   0  11    1.02    0.34
  -1   0  11    1.09    0.21
  -1   0  11    1.59    0.40
   0   0 -11    0.72    0.22
   0   0  11    0.60    0.16
   0   0  11    0.82    0.31
   0   0  11    1.08    0.38
   0   0 -11    0.63    0.24
   1   0  11    8.71    0.34
   1   0  11    9.03    0.74
  -1   0 -11   10.29    0.63
  -1   0 -11    9.53    0.62
  -1   0 -11    9.53    0.62
   1   0  11   10.00    0.65
  -2   0 -11    4.86    0.54
  -2   0 -11    5.40    0.51
   2   0  11    6.24    0.63
  -2   0 -11    5.35    0.50
  -3   0 -11    1.23    0.31
  -3   0 -11    1.75    0.36
   3   0  11    1.18    0.32
  -3   0 -11    1.88    0.39
  -4   0 -11    1.18    0.32
  -4   0 -11    1.14    0.37
   4   0  11    1.08    0.33
   5   0  11    0.00    0.24
  -5   0 -11   -0.09    0.24
  -6   0 -11    0.54    0.39
   6   0  11    0.58    0.30
  -9  -1  11    0.90    0.33
  -9  -1  11    0.15    0.36
   9  -1 -11    0.29    0.18
  -9  -1  11    0.24    0.37
  -9   1  11    0.71    0.37
   9   1 -11    0.67    0.23
  -9   1  11    0.69    0.39
  -8  -1  11    0.46    0.34
  -8  -1  11   -0.12    0.31
   8  -1 -11    0.37    0.19
  -8  -1  11    0.30    0.25
  -8   1  11   -0.20    0.28
  -8   1  11   -0.46    0.25
   8   1 -11    0.05    0.18
  -8   1  11    0.30    0.29
  -7  -1  11    0.85    0.36
   7  -1 -11    1.53    0.28
  -7  -1  11    0.82    0.33
  -7  -1  11    0.49    0.26
  -7   1  11    0.85    0.37
   7   1 -11    1.43    0.29
  -7   1  11    0.84    0.33
  -7   1  11    2.23    0.43
  -6  -1  11    5.87    0.64
  -6  -1  11    5.35    0.59
   6  -1 -11    6.72    0.49
  -6  -1  11    6.28    0.57
  -6   1  11    6.41    0.65
  -6   1  11    6.71    0.63
  -6   1  11    7.32    0.62
   6   1 -11    6.46    0.50
  -5  -1  11   10.85    0.63
  -5  -1  11   10.37    0.74
   5  -1 -11   11.03    0.62
  -5  -1  11   11.38    0.79
  -5  -1  11   12.13    0.70
  -5   1  11   10.81    0.74
  -5   1  11   11.19    0.63
  -5   1  11   11.44    0.80
  -5   1  11   12.78    0.75
   5   1 -11   11.73    0.65
  -4  -1  11    8.50    0.74
  -4  -1  11    8.60    0.60
   4  -1 -11    8.04    0.55
  -4  -1  11    8.76    0.57
  -4  -1  11    8.32    0.71
  -4   1  11    9.16    0.76
  -4   1  11    8.64    0.68
  -4   1  11    8.23    0.59
  -4   1  11    9.30    0.60
   4   1 -11    9.27    0.60
  -3  -1  11    7.13    0.49
   3  -1 -11    6.20    0.52
  -3  -1  11    6.92    0.57
   3  -1 -11    5.82    0.49
  -3  -1  11    7.56    0.69
  -3  -1  11    8.60    0.73
  -3   1  11    5.77    0.54
   3   1 -11    7.03    0.55
  -3   1  11    5.66    0.48
  -3   1  11    5.45    0.41
  -3   1  11    7.26    0.67
  -3   1  11    5.76    0.60
  -2  -1  11   43.26    1.54
  -2  -1  11   42.28    1.52
  -2  -1  11   44.42    1.44
   2  -1 -11   45.90    1.41
  -2  -1  11   44.29    1.29
   2  -1 -11   44.29    1.33
  -2   1  11   46.30    1.60
  -2   1  11   46.29    1.45
   2   1 -11   44.56    1.20
  -2   1  11   45.73    1.49
   2   1 -11   45.35    1.43
  -2   1  11   46.83    1.36
   1  -1 -11   13.25    0.69
  -1  -1  11   11.97    0.51
  -1  -1  11   11.47    0.82
  -1  -1  11   13.10    0.84
   1  -1 -11   14.40    0.68
   1   1 -11   11.09    0.67
   1   1 -11   11.28    0.56
  -1   1  11   12.65    0.85
  -1   1  11   12.40    0.77
  -1   1  11   12.79    0.71
  -1   1  11   13.31    0.61
   0  -1  11    3.15    0.48
   0  -1  11    2.34    0.43
   0  -1 -11    2.70    0.35
   0  -1  11    2.50    0.22
   0  -1  11    2.82    0.48
   0  -1 -11    2.50    0.35
   0   1  11    3.35    0.50
   0   1  11    2.52    0.29
   0   1  11    2.58    0.42
   0   1 -11    3.02    0.35
   0   1 -11    2.83    0.40
   0   1 -11    2.60    0.39
  -1  -1 -11    1.44    0.31
   1  -1  11    1.37    0.37
  -1  -1 -11    1.75    0.32
   1  -1  11    1.18    0.35
   1   1  11    1.66    0.41
  -1   1 -11    1.22    0.33
  -1   1 -11    1.30    0.30
   1   1  11    1.09    0.20
  -1   1 -11    0.76    0.24
   1   1  11    0.98    0.31
   2  -1  11    0.60    0.26
  -2  -1 -11    0.53    0.22
   2  -1  11    0.35    0.29
  -2  -1 -11    0.24    0.22
   2   1  11    0.00    0.22
  -2   1 -11    0.21    0.19
  -2   1 -11    0.19    0.22
  -2   1 -11    0.30    0.27
  -3  -1 -11    6.56    0.67
   3  -1  11    8.04    0.63
  -3  -1 -11    6.35    0.49
  -3  -1 -11    7.00    0.55
  -3   1 -11    6.77    0.55
   3   1  11    6.87    0.59
  -3   1 -11    6.69    0.63
  -3   1 -11    6.38    0.60
   4  -1  11    2.77    0.46
  -4  -1 -11    2.62    0.49
  -4   1 -11    2.53    0.45
  -4   1 -11    2.36    0.46
   4   1  11    2.58    0.42
  -5  -1 -11    0.30    0.33
   5  -1  11    0.05    0.22
   5   1  11    0.34    0.28
  -5   1 -11    0.02    0.32
  -5   1 -11    0.85    0.38
  -6  -1 -11    0.00    0.33
   6  -1  11    0.24    0.26
  -6   1 -11   -0.15    0.34
   6   1  11    0.08    0.27
  -9  -2  11    0.56    0.39
  -9  -2  11    0.82    0.34
  -9  -2  11    0.78    0.37
   9  -2 -11    0.53    0.20
  -9   2  11    0.46    0.36
  -9   2  11   -0.06    0.35
   9   2 -11    0.32    0.21
  -8  -2  11   -0.13    0.31
   8  -2 -11    0.09    0.19
  -8  -2  11   -0.27    0.27
   8   2 -11    0.11    0.20
  -8   2  11   -0.09    0.26
  -8   2  11   -0.66    0.25
  -7  -2  11    0.73    0.37
   7  -2 -11    0.32    0.21
  -7  -2  11    0.50    0.35
  -7   2  11   -0.03    0.27
  -7   2  11    0.25    0.31
  -7   2  11    0.18    0.29
   7   2 -11    0.29    0.23
  -6  -2  11    4.06    0.54
  -6  -2  11    4.11    0.56
   6  -2 -11    5.11    0.50
   6   2 -11    4.08    0.45
  -6   2  11    4.99    0.61
  -6   2  11    4.34    0.47
  -6   2  11    4.27    0.57
  -5  -2  11   14.09    0.88
   5  -2 -11   13.85    0.71
  -5  -2  11   15.63    0.94
  -5   2  11   12.93    0.88
  -5   2  11   13.78    0.72
  -5   2  11   14.30    0.78
   5   2 -11   15.96    0.76
  -5   2  11   14.94    0.83
  -4  -2  11    0.47    0.28
   4  -2 -11    0.50    0.24
  -4  -2  11    0.48    0.30
  -4  -2  11    0.42    0.33
  -4   2  11    0.75    0.36
  -4   2  11    0.32    0.28
   4   2 -11    0.59    0.25
  -4   2  11    0.41    0.25
  -4   2  11    0.60    0.24
   3  -2 -11   46.49    1.44
  -3  -2  11   46.25    1.60
   3  -2 -11   47.39    1.47
  -3  -2  11   46.19    1.64
  -3  -2  11   46.03    1.51
   3   2 -11   46.68    1.49
  -3   2  11   46.05    1.49
  -3   2  11   49.29    1.67
  -3   2  11   46.95    1.49
  -3   2  11   47.18    1.49
   2  -2 -11   13.48    0.73
  -2  -2  11   13.81    0.86
   2  -2 -11   13.87    0.73
  -2  -2  11   13.05    0.91
  -2  -2  11   13.96    0.77
  -2   2  11   13.02    0.74
  -2   2  11   13.64    0.71
  -2   2  11   12.54    0.88
   2   2 -11   12.26    0.71
   2   2 -11   12.98    0.49
  -1  -2  11    0.83    0.17
  -1  -2  11    0.73    0.32
  -1  -2  11    0.67    0.34
   1  -2 -11    1.55    0.34
  -1  -2  11    0.69    0.36
   1  -2 -11    1.06    0.27
   1   2 -11    1.09    0.20
   1   2 -11    0.99    0.29
   1   2 -11    1.52    0.37
  -1   2  11    0.88    0.31
  -1   2  11    0.81    0.26
  -1   2  11    0.63    0.36
   0  -2 -11    1.14    0.28
   0  -2  11    1.35    0.35
   0  -2  11    1.78    0.39
   0  -2  11    1.17    0.41
   0  -2 -11    1.03    0.28
   0  -2  11    1.44    0.17
   0   2  11    0.77    0.26
   0   2  11    1.04    0.37
   0   2  11    1.15    0.26
   0   2 -11    0.76    0.26
   0   2 -11    1.54    0.36
   0   2 -11    1.37    0.26
  -1  -2 -11    1.64    0.33
   1  -2  11    1.50    0.38
   1  -2  11    0.78    0.36
  -1  -2 -11    1.85    0.38
   1  -2  11    2.17    0.40
  -1   2 -11    1.69    0.34
   1   2  11    1.26    0.32
  -1   2 -11    0.80    0.33
  -1   2 -11    1.82    0.33
   1   2  11    1.06    0.24
  -2  -2 -11    2.13    0.39
  -2  -2 -11    2.25    0.35
   2  -2  11    2.48    0.41
  -2   2 -11    2.54    0.41
  -2   2 -11    3.00    0.47
   2   2  11    2.75    0.28
  -2   2 -11    1.91    0.36
   2   2  11    2.85    0.46
  -3  -2 -11    1.35    0.34
  -3  -2 -11    0.16    0.27
   3  -2  11    0.65    0.31
  -3   2 -11    1.25    0.32
  -3   2 -11    0.63    0.35
   3   2  11    0.92    0.33
  -3   2 -11    0.31    0.27
   4  -2  11    3.66    0.49
  -4  -2 -11    3.88    0.59
  -4   2 -11    4.42    0.58
   4   2  11    3.74    0.49
  -4   2 -11    3.43    0.55
  -5  -2 -11    7.06    0.79
   5  -2  11    7.01    0.65
  -5   2 -11    6.19    0.77
  -5   2 -11    5.93    0.68
   5   2  11    7.60    0.66
  -8  -3  11   -0.40    0.32
  -8  -3  11   -0.31    0.28
   8  -3 -11    0.11    0.19
   8   3 -11    0.33    0.26
  -8   3  11    0.07    0.36
  -8   3  11    0.39    0.37
  -7  -3  11    0.10    0.29
  -7  -3  11   -0.57    0.28
   7  -3 -11   -0.12    0.18
  -7   3  11   -0.08    0.26
  -7   3  11   -0.06    0.32
   7   3 -11   -0.07    0.22
   6  -3 -11    6.93    0.54
  -6  -3  11    5.66    0.66
  -6  -3  11    7.42    0.72
   6   3 -11    7.30    0.58
  -6   3  11    7.24    0.72
  -6   3  11    5.56    0.63
  -5  -3  11    0.09    0.32
   5  -3 -11    0.46    0.24
  -5  -3  11    0.65    0.32
  -5  -3  11    0.14    0.22
   5   3 -11    0.50    0.27
  -5   3  11    0.32    0.24
  -5   3  11   -0.25    0.31
  -5   3  11    0.25    0.22
  -5   3  11   -0.10    0.23
   4  -3 -11    2.94    0.39
  -4  -3  11    3.75    0.51
  -4  -3  11    2.25    0.40
  -4  -3  11    2.65    0.46
  -4   3  11    2.80    0.43
   4   3 -11    3.16    0.42
  -4   3  11    2.97    0.50
  -4   3  11    3.06    0.42
  -4   3  11    2.70    0.36
   3  -3 -11   11.69    0.75
  -3  -3  11   11.23    0.88
   3  -3 -11   11.16    0.68
  -3  -3  11   12.44    0.82
  -3  -3  11   11.63    0.75
  -3   3  11   11.61    0.70
   3   3 -11   11.49    0.72
  -3   3  11   11.70    0.83
  -3   3  11   11.67    0.72
  -2  -3  11    1.01    0.36
  -2  -3  11    1.38    0.34
   2  -3 -11    1.00    0.30
  -2  -3  11    0.95    0.41
   2  -3 -11    1.41    0.34
  -2   3  11    0.70    0.30
   2   3 -11    1.19    0.32
  -2   3  11    0.88    0.30
   2   3 -11    1.24    0.38
  -2   3  11    0.47    0.33
   2   3 -11    1.00    0.16
  -1  -3  11    1.63    0.44
   1  -3 -11    2.05    0.38
  -1  -3  11    2.77    0.47
  -1  -3  11    1.99    0.42
   1  -3 -11    2.32    0.39
   1   3 -11    2.12    0.43
  -1   3  11    1.88    0.34
  -1   3  11    2.40    0.39
   1   3 -11    2.27    0.39
   1   3 -11    2.11    0.27
  -1   3  11    1.68    0.41
   0  -3  11    0.14    0.26
   0  -3  11    0.25    0.29
   0  -3  11    0.30    0.36
   0  -3 -11    0.35    0.25
   0  -3 -11    0.36    0.25
   0   3  11    0.04    0.28
   0   3  11    0.08    0.23
   0   3 -11    0.53    0.20
   0   3 -11    0.31    0.24
   0   3  11    0.16    0.24
   0   3 -11    0.24    0.29
  -1  -3 -11   20.70    0.91
   1  -3  11   18.77    1.05
   1  -3  11   17.63    0.92
  -1  -3 -11   20.42    1.01
   1  -3  11   17.66    0.92
  -1   3 -11   18.67    0.89
   1   3  11   18.74    0.93
  -1   3 -11   16.90    0.97
  -1   3 -11   17.08    0.85
   1   3  11   19.31    0.81
   2  -3  11    6.54    0.69
  -2  -3 -11    5.02    0.59
   2  -3  11    6.34    0.59
  -2  -3 -11    5.10    0.51
   2   3  11    6.57    0.62
   2   3  11    6.31    0.47
  -2   3 -11    5.16    0.54
  -2   3 -11    5.10    0.54
  -2   3 -11    5.39    0.65
   3  -3  11    0.85    0.33
  -3  -3 -11    0.67    0.34
  -3  -3 -11    0.66    0.27
  -3   3 -11    0.64    0.28
   3   3  11    0.34    0.28
  -3   3 -11    0.21    0.25
  -3   3 -11    0.62    0.38
  -4  -3 -11    3.10    0.55
   4   3  11    3.35    0.48
  -4   3 -11    3.08    0.56
  -4   3 -11    3.29    0.53
  -5  -3 -11    1.68    0.50
   5  -3  11    2.10    0.44
  -5   3 -11    2.10    0.49
  -5   3 -11    1.72    0.50
   5   3  11    1.87    0.43
  -8  -4  11   -0.66    0.34
  -8  -4  11   -0.38    0.33
   8  -4 -11    0.04    0.19
   8   4 -11   -0.10    0.25
  -8   4  11   -0.54    0.36
  -8   4  11   -0.53    0.30
   7  -4 -11    0.88    0.27
  -7  -4  11    0.38    0.36
  -7  -4  11    0.31    0.41
  -7   4  11    0.14    0.31
   7   4 -11    0.62    0.29
  -7   4  11    0.53    0.41
  -6  -4  11    1.35    0.45
   6  -4 -11    2.07    0.34
  -6  -4  11    1.80    0.43
   6   4 -11    1.64    0.38
  -6   4  11    2.92    0.54
  -6   4  11    1.44    0.44
  -5  -4  11    0.53    0.39
   5  -4 -11    1.11    0.30
  -5  -4  11    0.71    0.33
  -5  -4  11    0.72    0.32
  -5   4  11    0.87    0.30
  -5   4  11    0.87    0.38
  -5   4  11    0.61    0.34
   5   4 -11    0.61    0.29
   4  -4 -11    0.60    0.27
  -4  -4  11    0.87    0.32
  -4  -4  11    0.04    0.34
  -4  -4  11    0.39    0.31
  -4   4  11    0.70    0.29
  -4   4  11    0.19    0.29
  -4   4  11    0.28    0.33
   4   4 -11    0.39    0.27
   3  -4 -11    9.01    0.64
   3  -4 -11   10.36    0.76
  -3  -4  11    9.33    0.71
  -3  -4  11    6.45    0.70
  -3  -4  11    7.41    0.67
  -3   4  11    9.38    0.67
  -3   4  11    8.91    0.77
   3   4 -11    9.00    0.70
  -3   4  11    8.01    0.70
  -2  -4  11    1.62    0.40
  -2  -4  11    0.78    0.33
  -2  -4  11    1.43    0.44
   2  -4 -11    0.96    0.35
   2  -4 -11    1.23    0.35
  -2   4  11    1.47    0.39
  -2   4  11    1.98    0.39
   2   4 -11    2.20    0.42
  -2   4  11    1.58    0.41
   2   4 -11    1.97    0.44
  -1  -4  11    5.10    0.64
   1  -4 -11    5.16    0.53
   1  -4 -11    5.28    0.58
  -1  -4  11    4.29    0.52
  -1  -4  11    5.62    0.60
  -1   4  11    5.11    0.53
   1   4 -11    5.66    0.58
  -1   4  11    5.86    0.60
   1   4 -11    5.54    0.65
   1   4 -11    4.94    0.40
  -1   4  11    4.75    0.56
   0  -4 -11   -0.03    0.27
   0  -4  11    0.70    0.31
   0  -4  11   -0.25    0.33
   0  -4 -11    0.18    0.26
   0  -4  11    0.27    0.30
   0   4 -11    0.38    0.19
[truncated: 75,434 more chars]
