# Supplementary material for: Crystal structure, DFT and Hirshfeld surface analysis of N-acetyl-t-3-methyl-r-2,c-6-di­phenyl­piperidine
Source: Acta Crystallogr E Crystallogr Commun. 2022 Jan 14;78(Pt 2):179–83. doi: 10.1107/S2056989022000275 (PMC8819451; doi:10.1107/S2056989022000275)
Supplement: Supplementary file 2 [file e-78-00179-Isup2.hkl]

data_I                                                                          
_shelx_title ' SIR92 run in space group P 21'                                   
_shelx_refln_list_code          4                                               
_shelx_F_calc_maximum       63.81                                               
_exptl_crystal_F_000       316.00                                               
_reflns_d_resolution_high  0.7991                                               
                                                                                
loop_                                                                           
 _space_group_symop_operation_xyz                                               
 'x, y, z'                                                                      
 '-x, y+1/2, -z'                                                                
                                                                                
_cell_length_a     8.3063                                                       
_cell_length_b     7.5842                                                       
_cell_length_c    13.8410                                                       
_cell_angle_alpha  90.000                                                       
_cell_angle_beta  104.174                                                       
_cell_angle_gamma  90.000                                                       
                                                                                
_shelx_F_squared_multiplier     1.000                                           
                                                                                
loop_                                                                           
 _refln_index_h                                                                 
 _refln_index_k                                                                 
 _refln_index_l                                                                 
 _refln_F_squared_calc                                                          
 _refln_F_squared_meas                                                          
 _refln_F_squared_sigma                                                         
 _refln_observed_status                                                         
   1  -9   0          0.01         -0.33         0.85 o                         
   2  -9   0          1.28          1.35         1.28 o                         
   3  -9   0          1.60          0.83         0.70 o                         
   0  -8   0         13.46         18.13         2.28 o                         
   1  -8   0          5.00          4.85         0.76 o                         
   2  -8   0          1.30          0.81         0.59 o                         
   3  -8   0         18.16         19.38         1.15 o                         
   4  -8   0          1.67          0.57         0.62 o                         
   5  -8   0          0.25         -0.85         0.85 o                         
   1  -7   0          0.45         -0.34         0.34 o                         
   2  -7   0          0.41         -0.19         0.69 o                         
   3  -7   0          6.27          6.54         0.73 o                         
   4  -7   0          0.04         -0.15         0.49 o                         
   5  -7   0          3.97          2.65         0.75 o                         
   6  -7   0          3.24          0.91         1.70 o                         
   0  -6   0         62.74         63.09         1.91 o                         
   1  -6   0         53.19         50.20         0.97 o                         
   2  -6   0          4.02          3.01         0.42 o                         
   3  -6   0        153.16        155.76         3.11 o                         
   4  -6   0         44.12         40.97         1.35 o                         
   5  -6   0          1.06          1.27         0.54 o                         
   6  -6   0          2.01          1.57         0.65 o                         
   7  -6   0          3.06          3.76         0.80 o                         
   1  -5   0         11.52         11.12         0.52 o                         
   2  -5   0         81.98         80.90         1.19 o                         
   3  -5   0         26.16         23.55         0.93 o                         
   4  -5   0        126.33        125.44         1.71 o                         
   5  -5   0         11.63         14.70         0.84 o                         
   6  -5   0         24.57         24.77         1.26 o                         
   7  -5   0          6.21          5.89         0.77 o                         
   8  -5   0          2.55          2.96         0.70 o                         
   0  -4   0        492.32        526.34         5.98 o                         
   1  -4   0         85.67         92.42         1.15 o                         
   2  -4   0         71.73         70.65         0.93 o                         
   3  -4   0          3.14          3.34         0.28 o                         
   4  -4   0         58.39         53.78         0.94 o                         
   5  -4   0          7.04          8.57         0.46 o                         
   6  -4   0         21.02         19.11         1.01 o                         
   7  -4   0          2.96          4.04         0.60 o                         
   8  -4   0          3.92          2.86         1.61 o                         
   9  -4   0          0.23         -0.73         0.73 o                         
   1  -3   0        250.78        231.43         2.53 o                         
   2  -3   0        164.79        156.58         1.35 o                         
   3  -3   0         85.04         91.17         1.09 o                         
   4  -3   0         11.95         13.61         0.48 o                         
   5  -3   0         37.69         35.95         0.76 o                         
   6  -3   0          0.42          0.31         0.19 o                         
   7  -3   0         12.17         12.56         1.22 o                         
   8  -3   0          2.18          1.20         0.69 o                         
   9  -3   0          6.10          7.76         1.21 o                         
   0  -2   0        995.90       1047.21         9.75 o                         
   1  -2   0         96.62         85.98         0.74 o                         
   2  -2   0        289.93        280.94         3.76 o                         
   3  -2   0        586.83        633.75         5.56 o                         
   4  -2   0        111.51        101.94         1.54 o                         
   5  -2   0         13.69         11.44         0.77 o                         
   6  -2   0          3.18          2.61         0.86 o                         
   7  -2   0         52.35         47.42         1.84 o                         
   8  -2   0          7.31          7.17         0.78 o                         
   9  -2   0          9.30         10.42         2.81 o                         
   1  -1   0       1263.51       1119.54         8.52 o                         
   2  -1   0        272.62        272.93         2.70 o                         
   3  -1   0        420.84        429.09         4.62 o                         
   4  -1   0        255.88        248.37         6.60 o                         
   5  -1   0         11.73         10.55         1.22 o                         
   6  -1   0          5.62          3.87         0.64 o                         
   7  -1   0         36.64         34.86         1.69 o                         
   8  -1   0         41.65         44.14         2.01 o                         
   9  -1   0          0.70          0.77         0.60 o                         
  10  -1   0          6.48          7.82         1.11 o                         
   5   0   0         78.93         88.83         3.14 o                         
   6   0   0        178.00        174.84         7.05 o                         
   7   0   0         92.48         89.55         2.75 o                         
   8   0   0          4.13          2.55         0.60 o                         
   9   0   0          0.82          1.01         0.41 o                         
  10   0   0         24.36         31.37         1.32 o                         
   1   1   0       1263.61       1124.53         8.16 o                         
   2   1   0        272.50        276.49         2.29 o                         
   3   1   0        421.04        433.12         4.69 o                         
   4   1   0        255.97        254.69         4.55 o                         
   5   1   0         11.69         13.12         0.89 o                         
   6   1   0          5.64          3.80         0.86 o                         
   7   1   0         36.69         33.06         2.02 o                         
   8   1   0         41.65         42.72         1.39 o                         
   9   1   0          0.70          0.49         0.51 o                         
  10   1   0          6.49          7.32         1.25 o                         
   0   2   0        995.82       1044.52         9.80 o                         
   1   2   0         96.77         87.52         0.76 o                         
   2   2   0        289.78        285.13         2.90 o                         
   3   2   0        587.17        633.46         4.83 o                         
   4   2   0        111.45        107.67         1.21 o                         
   5   2   0         13.73         13.38         0.56 o                         
   6   2   0          3.18          3.46         0.48 o                         
   7   2   0         52.37         44.92         1.48 o                         
   8   2   0          7.32          7.91         0.93 o                         
   9   2   0          9.32          8.82         1.17 o                         
   1   3   0        250.68        232.33         2.68 o                         
   2   3   0        164.88        157.79         1.38 o                         
   3   3   0         85.04         92.46         1.10 o                         
   4   3   0         11.97         13.46         0.39 o                         
   5   3   0         37.66         36.13         0.70 o                         
   6   3   0          0.41          0.33         0.27 o                         
   7   3   0         12.17         13.18         0.70 o                         
   8   3   0          2.19          2.31         0.83 o                         
   9   3   0          6.11          8.01         1.23 o                         
   0   4   0        491.83        525.13         6.99 o                         
   1   4   0         85.49         89.06         2.67 o                         
   2   4   0         71.66         71.50         0.94 o                         
   3   4   0          3.14          3.51         0.26 o                         
   4   4   0         58.35         53.58         0.93 o                         
   5   4   0          7.08          8.22         0.47 o                         
   6   4   0         20.95         19.14         1.08 o                         
   7   4   0          2.96          2.67         0.59 o                         
   8   4   0          3.92          4.19         0.79 o                         
   9   4   0          0.23          0.81         1.39 o                         
   1   5   0         11.55         11.68         0.57 o                         
   2   5   0         81.93         78.81         1.50 o                         
   3   5   0         26.17         25.29         1.00 o                         
   4   5   0        126.28        126.36         1.98 o                         
   5   5   0         11.63         16.12         1.36 o                         
   6   5   0         24.55         24.86         1.35 o                         
   7   5   0          6.20          6.11         0.83 o                         
   8   5   0          2.54          1.27         1.06 o                         
   0   6   0         62.71         64.13         1.84 o                         
   1   6   0         53.19         49.93         1.15 o                         
   2   6   0          4.00          2.97         0.48 o                         
   3   6   0        153.16        155.74         3.08 o                         
   4   6   0         44.11         44.94         1.43 o                         
   5   6   0          1.07          0.78         0.64 o                         
   6   6   0          2.00          2.88         0.74 o                         
   7   6   0          3.06          3.87         0.87 o                         
   1   7   0          0.45          0.31         0.40 o                         
   2   7   0          0.41         -0.16         0.41 o                         
   3   7   0          6.27          6.01         0.62 o                         
   4   7   0          0.04         -0.47         0.47 o                         
   5   7   0          3.97          3.13         0.85 o                         
   6   7   0          3.24          2.19         0.82 o                         
   0   8   0         13.47         15.00         1.26 o                         
   1   8   0          5.01          4.28         0.64 o                         
   2   8   0          1.30          1.99         0.65 o                         
   3   8   0         18.15         20.17         1.59 o                         
   4   8   0          1.67          1.72         0.82 o                         
   5   8   0          0.25          0.17         0.80 o                         
   1   9   0          0.01         -0.28         0.60 o                         
   2   9   0          1.28          2.07         0.88 o                         
   3   9   0          1.60          1.13         0.81 o                         
  -3  -9   1          6.11          6.01         1.39 o                         
  -2  -9   1          3.56          4.22         1.18 o                         
  -1  -9   1          0.26          2.12         1.01 o                         
   0  -9   1          1.36          1.96         2.24 o                         
   1  -9   1          3.48          2.78         1.05 o                         
   2  -9   1          1.41          2.09         1.30 o                         
  -5  -8   1          0.02         -0.68         0.68 o                         
  -4  -8   1          3.87          3.38         0.78 o                         
  -3  -8   1          0.18         -0.52         0.52 o                         
  -2  -8   1          2.66          2.31         0.69 o                         
  -1  -8   1          7.34          5.64         0.63 o                         
   0  -8   1          6.25          7.15         1.21 o                         
   1  -8   1          4.68          3.55         0.83 o                         
   2  -8   1          0.04         -0.32         0.47 o                         
   3  -8   1          2.14          1.33         1.11 o                         
   4  -8   1          9.73          8.07         1.00 o                         
   5  -8   1          0.22          0.38         1.17 o                         
  -6  -7   1          0.60         -0.59         0.59 o                         
  -5  -7   1          4.59          3.46         0.77 o                         
  -4  -7   1          1.11          0.21         0.88 o                         
  -3  -7   1         36.90         35.85         1.76 o                         
  -2  -7   1          2.25          2.21         0.54 o                         
  -1  -7   1          1.07          0.54         0.38 o                         
   0  -7   1          2.19          1.56         0.34 o                         
   1  -7   1          7.07          6.90         0.58 o                         
   2  -7   1          7.97          7.33         0.73 o                         
   3  -7   1          7.29          6.59         0.75 o                         
   4  -7   1          7.82          7.66         0.81 o                         
   5  -7   1          0.42          0.37         0.96 o                         
   6  -7   1          9.00         10.72         1.40 o                         
  -7  -6   1          2.00          1.40         0.68 o                         
  -6  -6   1          1.04          0.40         0.56 o                         
  -5  -6   1         11.97         11.22         0.83 o                         
  -4  -6   1        136.91        140.38         3.31 o                         
  -3  -6   1         11.71         13.56         0.87 o                         
  -2  -6   1         19.96         17.73         0.67 o                         
  -1  -6   1         10.13          9.29         0.55 o                         
   0  -6   1         26.25         26.72         0.91 o                         
   1  -6   1         23.93         24.13         0.60 o                         
   2  -6   1         44.54         46.35         1.11 o                         
   3  -6   1         42.80         41.78         1.37 o                         
   4  -6   1         13.16         12.95         0.86 o                         
   5  -6   1          4.51          3.42         0.72 o                         
   6  -6   1          9.22          7.95         0.92 o                         
   7  -6   1          7.37          6.03         0.89 o                         
  -8  -5   1          0.75          0.44         0.56 o                         
  -7  -5   1          1.38          0.29         0.72 o                         
  -6  -5   1          0.92          0.52         0.52 o                         
  -5  -5   1         24.01         25.66         1.02 o                         
  -4  -5   1         36.57         38.27         0.90 o                         
  -3  -5   1         60.93         57.90         1.19 o                         
  -2  -5   1         38.13         37.73         0.99 o                         
  -1  -5   1         39.72         42.72         0.81 o                         
   0  -5   1        145.22        159.66         1.90 o                         
   1  -5   1        127.87        135.25         1.51 o                         
   2  -5   1          5.89          5.08         0.36 o                         
   3  -5   1         21.18         19.46         0.68 o                         
   4  -5   1         70.18         72.68         1.41 o                         
   5  -5   1          8.66          9.80         0.72 o                         
   6  -5   1         23.21         23.91         1.26 o                         
   7  -5   1          2.29          2.17         0.64 o                         
   8  -5   1          3.83          3.97         0.70 o                         
  -9  -4   1          2.37          1.96         0.90 o                         
  -8  -4   1          2.70          2.04         0.83 o                         
  -7  -4   1         68.39         64.70         1.74 o                         
  -6  -4   1          1.03          0.83         0.44 o                         
  -5  -4   1         28.75         28.75         0.74 o                         
  -4  -4   1         15.00         13.38         0.55 o                         
  -3  -4   1          7.38          5.70         0.36 o                         
  -2  -4   1        120.45        139.07         1.50 o                         
  -1  -4   1        215.76        242.61         2.00 o                         
   0  -4   1        371.86        358.84         3.49 o                         
   1  -4   1         45.23         49.38         1.28 o                         
   2  -4   1         19.42         15.57         0.43 o                         
   3  -4   1         48.31         47.79         0.90 o                         
   4  -4   1          3.42          3.56         0.41 o                         
   5  -4   1          7.98          6.53         0.45 o                         
   6  -4   1         18.09         18.63         1.02 o                         
   7  -4   1         11.19         11.68         0.90 o                         
   8  -4   1          0.37          0.77         0.73 o                         
  -9  -3   1          3.95          5.13         1.00 o                         
  -8  -3   1         18.28         18.58         2.73 o                         
  -7  -3   1         38.84         44.88         2.02 o                         
  -6  -3   1         17.40         15.79         0.81 o                         
  -5  -3   1          6.03          4.52         0.32 o                         
  -4  -3   1         28.12         27.29         0.61 o                         
  -3  -3   1         71.65         72.45         1.12 o                         
  -2  -3   1        120.32        122.55         1.09 o                         
  -1  -3   1        226.08        218.12         1.62 o                         
   0  -3   1        112.50        126.15         1.09 o                         
   1  -3   1        159.96        138.28         2.59 o                         
   2  -3   1        128.24        117.49         1.15 o                         
   3  -3   1         23.16         25.35         0.68 o                         
   4  -3   1         24.22         26.49         0.63 o                         
   5  -3   1          5.55          7.13         0.40 o                         
   6  -3   1         10.42         11.26         1.01 o                         
   7  -3   1          3.66          2.65         1.20 o                         
   8  -3   1          8.93          6.37         1.08 o                         
   9  -3   1          0.68          0.29         0.73 o                         
  -9  -2   1         14.21         11.51         1.70 o                         
  -8  -2   1          2.31          2.57         0.76 o                         
  -7  -2   1         26.21         28.61         1.61 o                         
  -6  -2   1         14.38         17.06         1.17 o                         
  -5  -2   1         13.19         13.44         0.61 o                         
  -4  -2   1        704.82        751.00         7.20 o                         
  -3  -2   1         82.40         85.41         0.89 o                         
  -2  -2   1         55.08         58.29         0.64 o                         
  -1  -2   1       1357.75       1304.83         8.58 o                         
   0  -2   1       1683.87       1575.32        10.28 o                         
   1  -2   1        324.33        290.55         2.37 o                         
   2  -2   1        558.11        590.67         4.48 o                         
   3  -2   1        785.75        791.69         6.01 o                         
   4  -2   1         35.70         34.94         0.65 o                         
   5  -2   1          8.31         10.25         0.52 o                         
   6  -2   1          3.09          2.22         0.54 o                         
   7  -2   1          7.48          6.97         1.16 o                         
   8  -2   1          0.01          0.14         0.54 o                         
   9  -2   1          5.04          3.76         0.95 o                         
 -10  -1   1         13.19         12.60         0.97 o                         
  -9  -1   1          0.79          1.73         0.50 o                         
  -8  -1   1         15.10         13.79         1.02 o                         
  -7  -1   1          5.47          4.86         0.81 o                         
  -6  -1   1         31.19         30.56         2.04 o                         
  -5  -1   1         14.90         14.59         1.34 o                         
  -4  -1   1         50.36         52.24         2.12 o                         
  -3  -1   1        191.73        188.91         3.17 o                         
  -2  -1   1       1416.68       1283.13        13.13 o                         
  -1  -1   1       1562.66       1442.22         9.90 o                         
   0  -1   1       1933.78       1759.51        10.90 o                         
   1  -1   1       2059.52       1949.07        14.04 o                         
   2  -1   1        871.39        828.14         6.55 o                         
   3  -1   1        213.89        207.94         2.40 o                         
   4  -1   1         47.39         48.58         0.79 o                         
   5  -1   1         99.84        101.46         2.48 o                         
   6  -1   1         31.06         35.67         1.50 o                         
   7  -1   1         75.18         72.14         2.69 o                         
   8  -1   1         18.91         16.61         1.38 o                         
   9  -1   1          4.81          6.52         1.63 o                         
 -10   0   1          3.32          3.66         0.60 o                         
  -9   0   1          1.10          1.17         0.42 o                         
  -8   0   1          9.00          9.88         0.72 o                         
  -7   0   1        247.53        245.52         5.20 o                         
  -6   0   1        152.40        155.78         5.13 o                         
  -1   0   1       3440.97       3304.36        62.11 o                         
   1   0   1        547.67        506.37         4.74 o                         
   2   0   1        692.76        706.31         8.23 o                         
   3   0   1          5.86         14.22         0.94 o                         
   4   0   1         33.20         40.38         1.79 o                         
   5   0   1         67.34         82.74         3.50 o                         
   6   0   1         19.59         14.27         1.14 o                         
   7   0   1          2.17          1.59         0.48 o                         
   8   0   1          4.14          2.32         0.60 o                         
   9   0   1         10.23          8.48         0.94 o                         
 -10   1   1         13.20         13.81         0.91 o                         
  -9   1   1          0.79          0.77         0.41 o                         
  -8   1   1         15.11         13.76         0.85 o                         
  -7   1   1          5.46          5.77         0.71 o                         
  -6   1   1         31.24         26.89         1.25 o                         
  -5   1   1         14.91         15.86         0.74 o                         
  -4   1   1         50.34         50.54         1.40 o                         
  -3   1   1        191.78        194.06         2.66 o                         
  -2   1   1       1416.97       1285.45         9.98 o                         
  -1   1   1       1562.43       1451.24         9.39 o                         
   0   1   1       1934.71       1755.97        11.46 o                         
   1   1   1       2060.14       1922.28        12.56 o                         
   2   1   1        870.95        831.62         7.44 o                         
   3   1   1        213.98        205.46         2.14 o                         
   4   1   1         47.45         48.83         1.02 o                         
   5   1   1         99.94        100.11         2.55 o                         
   6   1   1         31.12         31.54         1.37 o                         
   7   1   1         75.23         72.30         2.57 o                         
   8   1   1         18.88         19.47         1.49 o                         
   9   1   1          4.80          6.22         0.72 o                         
  -9   2   1         14.19         14.69         1.22 o                         
  -8   2   1          2.31          2.10         0.55 o                         
  -7   2   1         26.19         30.20         1.23 o                         
  -6   2   1         14.42         16.54         1.18 o                         
  -5   2   1         13.10         14.61         0.79 o                         
  -4   2   1        705.29        746.47         5.69 o                         
  -3   2   1         82.55         85.44         0.88 o                         
  -2   2   1         55.07         58.15         0.59 o                         
  -1   2   1       1357.55       1313.90         8.19 o                         
   0   2   1       1684.06       1575.28         9.80 o                         
   1   2   1        324.87        293.40         2.61 o                         
   2   2   1        558.68        587.40         4.23 o                         
   3   2   1        786.26        791.69         6.00 o                         
   4   2   1         35.75         34.68         0.60 o                         
   5   2   1          8.32         10.32         0.53 o                         
   6   2   1          3.09          3.39         0.45 o                         
   7   2   1          7.48          7.66         0.97 o                         
   8   2   1          0.01          0.19         0.52 o                         
   9   2   1          5.05          4.59         1.12 o                         
  -9   3   1          3.96          3.82         1.06 o                         
  -8   3   1         18.26         18.71         1.16 o                         
  -7   3   1         38.86         43.28         0.99 o                         
  -6   3   1         17.39         16.25         0.52 o                         
  -5   3   1          6.04          5.12         0.50 o                         
  -4   3   1         28.10         28.57         0.53 o                         
  -3   3   1         71.65         72.76         0.81 o                         
  -2   3   1        120.35        122.90         1.19 o                         
  -1   3   1        226.00        220.31         2.17 o                         
   0   3   1        112.61        126.08         1.25 o                         
   1   3   1        160.06        136.44         2.67 o                         
   2   3   1        128.43        117.67         1.12 o                         
   3   3   1         23.25         25.23         0.58 o                         
   4   3   1         24.28         27.21         0.54 o                         
   5   3   1          5.57          6.70         0.34 o                         
   6   3   1         10.39         11.09         0.57 o                         
   7   3   1          3.65          2.41         0.41 o                         
   8   3   1          8.93          7.91         1.14 o                         
   9   3   1          0.68          1.96         1.47 o                         
  -9   4   1          2.37          1.07         1.32 o                         
  -8   4   1          2.70          2.65         0.64 o                         
  -7   4   1         68.31         65.54         1.83 o                         
  -6   4   1          1.03          1.02         0.28 o                         
  -5   4   1         28.75         27.99         0.61 o                         
  -4   4   1         15.02         15.51         0.62 o                         
  -3   4   1          7.41          7.02         0.53 o                         
  -2   4   1        120.44        140.32         1.59 o                         
  -1   4   1        215.52        234.33         2.62 o                         
   0   4   1        371.85        362.30         3.83 o                         
   1   4   1         45.31         47.54         0.87 o                         
   2   4   1         19.43         15.64         0.45 o                         
   3   4   1         48.34         48.33         0.92 o                         
   4   4   1          3.42          4.22         0.40 o                         
   5   4   1          7.95          6.62         0.45 o                         
   6   4   1         18.06         18.89         1.08 o                         
   7   4   1         11.20         11.67         0.93 o                         
   8   4   1          0.37          0.00         0.50 o                         
  -8   5   1          0.75          1.06         0.63 o                         
  -7   5   1          1.37          0.89         0.60 o                         
  -6   5   1          0.91          0.53         0.56 o                         
  -5   5   1         24.00         25.76         1.05 o                         
  -4   5   1         36.56         37.09         1.03 o                         
  -3   5   1         60.92         57.30         1.23 o                         
  -2   5   1         38.15         36.29         0.98 o                         
  -1   5   1         39.70         43.97         0.98 o                         
   0   5   1        145.32        156.58         2.01 o                         
   1   5   1        127.88        134.15         1.62 o                         
   2   5   1          5.91          5.91         0.37 o                         
   3   5   1         21.15         17.80         0.65 o                         
   4   5   1         70.15         69.90         1.44 o                         
   5   5   1          8.68          9.70         0.73 o                         
   6   5   1         23.21         22.44         1.97 o                         
   7   5   1          2.29          1.99         0.68 o                         
   8   5   1          3.83          4.34         1.51 o                         
  -7   6   1          1.99          1.46         0.73 o                         
  -6   6   1          1.05         -0.57         0.57 o                         
  -5   6   1         11.99         13.17         1.13 o                         
  -4   6   1        136.94        141.05         3.61 o                         
  -3   6   1         11.69         11.75         0.74 o                         
  -2   6   1         19.96         20.91         0.91 o                         
  -1   6   1         10.11         11.09         0.65 o                         
   0   6   1         26.22         26.60         0.90 o                         
   1   6   1         23.98         23.04         0.88 o                         
   2   6   1         44.52         46.70         1.23 o                         
   3   6   1         42.78         44.39         1.81 o                         
   4   6   1         13.18         12.18         0.87 o                         
   5   6   1          4.51          5.16         0.85 o                         
   6   6   1          9.22         10.50         1.15 o                         
   7   6   1          7.38          7.24         0.99 o                         
  -6   7   1          0.60         -0.58         0.70 o                         
  -5   7   1          4.59          4.57         0.93 o                         
  -4   7   1          1.12          1.26         0.61 o                         
  -3   7   1         36.93         35.91         1.19 o                         
  -2   7   1          2.26          2.18         0.57 o                         
  -1   7   1          1.07          0.68         0.45 o                         
   0   7   1          2.19          1.63         0.45 o                         
   1   7   1          7.08          6.90         0.59 o                         
   2   7   1          7.98          7.34         0.64 o                         
   3   7   1          7.31          7.00         0.79 o                         
   4   7   1          7.83          7.07         0.81 o                         
   5   7   1          0.42          0.40         0.67 o                         
   6   7   1          9.02         10.46         1.43 o                         
  -5   8   1          0.02         -0.02         0.86 o                         
  -4   8   1          3.87          2.92         1.56 o                         
  -3   8   1          0.17          0.15         0.75 o                         
  -2   8   1          2.66          2.39         0.57 o                         
  -1   8   1          7.34          6.80         0.73 o                         
   0   8   1          6.26          6.98         0.69 o                         
   1   8   1          4.69          4.58         0.61 o                         
   2   8   1          0.04         -0.53         0.53 o                         
   3   8   1          2.14          3.11         0.72 o                         
   4   8   1          9.74          6.98         1.06 o                         
   5   8   1          0.23         -0.24         0.78 o                         
  -3   9   1          6.11          5.93         1.19 o                         
  -2   9   1          3.55          5.13         1.30 o                         
  -1   9   1          0.26         -0.43         0.61 o                         
   0   9   1          1.36          1.90         0.88 o                         
   1   9   1          3.49          2.51         0.76 o                         
   2   9   1          1.40          1.72         1.24 o                         
  -3  -9   2          3.99          3.10         0.86 o                         
  -2  -9   2          1.03          1.04         2.57 o                         
  -1  -9   2          0.72          0.25         1.81 o                         
   0  -9   2          0.94          0.22         0.94 o                         
   1  -9   2          2.06          4.02         1.22 o                         
   2  -9   2          1.42          1.20         1.33 o                         
  -5  -8   2          0.94          0.53         0.60 o                         
  -4  -8   2          5.33          5.45         0.67 o                         
  -3  -8   2          4.85          5.90         0.95 o                         
  -2  -8   2          6.49          5.95         0.68 o                         
  -1  -8   2          2.61          3.38         0.85 o                         
   0  -8   2         15.52         14.12         1.42 o                         
   1  -8   2          2.99          2.78         0.60 o                         
   2  -8   2          5.30          4.86         0.75 o                         
   3  -8   2          5.58          5.39         0.81 o                         
   4  -8   2          5.67          4.63         0.90 o                         
  -6  -7   2          0.12         -0.47         0.61 o                         
  -5  -7   2          2.49          1.74         0.91 o                         
  -4  -7   2         12.96         13.26         0.97 o                         
  -3  -7   2         12.90         15.53         0.97 o                         
  -2  -7   2         21.08         22.83         1.19 o                         
  -1  -7   2          1.02          0.81         0.44 o                         
   0  -7   2         16.98         15.76         0.65 o                         
   1  -7   2          0.69          0.78         0.46 o                         
   2  -7   2          6.81          5.40         0.60 o                         
   3  -7   2          8.35          9.16         0.81 o                         
   4  -7   2         11.71         11.03         0.91 o                         
   5  -7   2          2.11          1.13         0.69 o                         
   6  -7   2          9.46          9.51         1.10 o                         
  -7  -6   2          6.54          6.25         1.05 o                         
  -6  -6   2          2.91          2.31         0.67 o                         
  -5  -6   2         20.12         19.47         1.01 o                         
  -4  -6   2         25.92         25.12         1.46 o                         
  -3  -6   2         10.72          9.63         0.98 o                         
  -2  -6   2         10.89          9.08         0.56 o                         
  -1  -6   2          3.03          3.95         0.34 o                         
   0  -6   2         32.15         35.24         0.85 o                         
   1  -6   2          1.22          1.06         0.24 o                         
   2  -6   2         12.08         10.73         0.64 o                         
   3  -6   2         44.25         47.77         1.42 o                         
   4  -6   2         23.66         26.62         1.16 o                         
   5  -6   2         28.21         28.18         1.44 o                         
   6  -6   2         14.12         16.27         1.21 o                         
   7  -6   2         11.50         11.77         1.14 o                         
  -8  -5   2          0.91          0.52         0.54 o                         
  -7  -5   2          7.17          6.95         0.77 o                         
  -6  -5   2          1.18          0.93         0.51 o                         
  -5  -5   2          2.93          3.20         0.50 o                         
  -4  -5   2         46.22         44.35         1.20 o                         
  -3  -5   2         64.29         60.99         1.09 o                         
  -2  -5   2         35.00         35.69         1.31 o                         
  -1  -5   2          4.15          4.41         0.33 o                         
   0  -5   2         49.18         52.69         0.86 o                         
   1  -5   2         21.01         23.00         0.90 o                         
   2  -5   2         16.56         14.54         0.56 o                         
   3  -5   2        150.67        152.96         2.48 o                         
   4  -5   2         22.94         22.43         1.29 o                         
   5  -5   2         22.49         20.26         1.08 o                         
   6  -5   2         20.79         21.05         1.24 o                         
   7  -5   2         17.24         17.95         1.21 o                         
   8  -5   2          2.45          1.66         0.88 o                         
  -9  -4   2          1.80          1.21         0.84 o                         
  -8  -4   2          8.62          4.60         0.93 o                         
  -7  -4   2         10.71          8.21         0.73 o                         
  -6  -4   2         31.92         30.30         1.18 o                         
  -5  -4   2         46.99         47.09         0.96 o                         
  -4  -4   2         10.62         12.92         0.64 o                         
  -3  -4   2        135.48        131.44         1.47 o                         
  -2  -4   2        141.18        139.74         1.53 o                         
  -1  -4   2         39.42         42.87         0.76 o                         
   0  -4   2        108.43        125.12         2.31 o                         
   1  -4   2        117.47        125.78         1.35 o                         
   2  -4   2         74.73         70.44         1.01 o                         
   3  -4   2         13.98         14.93         1.65 o                         
   4  -4   2         12.56         13.59         0.70 o                         
   5  -4   2         13.79         16.30         0.98 o                         
   6  -4   2         29.92         32.99         2.51 o                         
   7  -4   2         15.73         14.77         1.26 o                         
   8  -4   2          0.51          0.69         1.12 o                         
  -9  -3   2          3.87          4.21         0.77 o                         
  -8  -3   2          4.42          4.80         0.90 o                         
  -7  -3   2         25.22         21.20         1.51 o                         
  -6  -3   2        166.05        167.23         2.40 o                         
  -5  -3   2         34.31         34.10         0.71 o                         
  -4  -3   2        106.12        107.74         1.36 o                         
  -3  -3   2        127.54        125.38         1.34 o                         
  -2  -3   2        372.76        369.14         2.71 o                         
  -1  -3   2          1.43          1.53         0.17 o                         
   0  -3   2        387.66        401.93         3.06 o                         
   1  -3   2        280.07        274.53         2.10 o                         
   2  -3   2        117.06        133.87         1.80 o                         
   3  -3   2         50.33         49.82         0.98 o                         
   4  -3   2         94.85         94.98         1.38 o                         
   5  -3   2         22.69         23.66         0.54 o                         
   6  -3   2         15.47         14.69         0.73 o                         
   7  -3   2         12.61         12.42         0.96 o                         
   8  -3   2          0.62          0.20         1.02 o                         
   9  -3   2          0.71         -0.49         1.06 o                         
 -10  -2   2          5.48          5.39         0.90 o                         
  -9  -2   2         14.26         14.63         1.60 o                         
  -8  -2   2          1.18          1.08         0.50 o                         
  -7  -2   2         14.25         13.48         1.15 o                         
  -6  -2   2          3.82          2.55         0.55 o                         
  -5  -2   2         43.21         45.82         0.89 o                         
  -4  -2   2        168.33        169.23         1.76 o                         
  -3  -2   2          0.56          0.92         0.12 o                         
  -2  -2   2        373.12        368.51         2.86 o                         
  -1  -2   2       1395.80       1336.89         8.02 o                         
   0  -2   2        981.69        915.56         5.83 o                         
   1  -2   2        175.44        157.57         1.25 o                         
   2  -2   2         35.99         32.73         0.51 o                         
   3  -2   2        285.06        261.62         2.19 o                         
   4  -2   2         25.16         26.71         0.77 o                         
   5  -2   2          9.38         10.11         0.47 o                         
   6  -2   2          3.21          3.16         0.34 o                         
   7  -2   2          6.99          6.31         1.22 o                         
   8  -2   2          8.37          6.89         1.59 o                         
   9  -2   2          5.54          6.11         1.67 o                         
 -10  -1   2          1.24          1.99         0.53 o                         
  -9  -1   2          8.05          9.26         0.80 o                         
  -8  -1   2         28.95         29.24         1.39 o                         
  -7  -1   2        145.76        147.91         2.99 o                         
  -6  -1   2         70.51         69.22         2.38 o                         
  -5  -1   2         10.53          7.46         0.79 o                         
  -4  -1   2        105.88        108.02         2.39 o                         
  -3  -1   2        140.26        145.09         1.59 o                         
  -2  -1   2        298.58        298.65         2.20 o                         
  -1  -1   2       3992.52       3755.72        23.82 o                         
   0  -1   2       2886.36       2672.93        17.38 o                         
   1  -1   2       4072.24       3981.44        24.57 o                         
   2  -1   2       1690.64       1692.32        12.29 o                         
   3  -1   2        861.15        862.41         7.37 o                         
   4  -1   2        322.99        341.61         3.96 o                         
   5  -1   2         13.10         11.56         0.84 o                         
   6  -1   2         88.39         93.49         2.61 o                         
   7  -1   2         58.97         51.99         2.07 o                         
   8  -1   2          5.52          5.55         0.91 o                         
   9  -1   2          2.81          2.89         1.39 o                         
 -10   0   2         12.73         14.32         1.01 o                         
  -9   0   2         13.00         14.87         0.85 o                         
  -8   0   2         68.53         71.56         1.58 o                         
  -7   0   2         48.22         42.73         1.46 o                         
  -6   0   2         25.87         25.17         1.22 o                         
  -5   0   2         11.25         10.05         0.75 o                         
  -4   0   2         61.16         47.08         1.37 o                         
  -3   0   2        556.40        495.49         7.78 o                         
  -2   0   2         29.60         27.11         0.37 o                         
  -1   0   2        374.86        409.78         2.88 o                         
   0   0   2       1530.01       1592.41         8.81 o                         
   1   0   2       2173.18       2036.00        14.76 o                         
   2   0   2         20.87         17.86         0.33 o                         
   3   0   2        558.91        614.22         5.89 o                         
   4   0   2        273.09        302.36         3.11 o                         
   5   0   2          0.49          1.29         0.44 o                         
   6   0   2          7.77          6.46         1.04 o                         
   7   0   2         71.82         62.76         1.78 o                         
   8   0   2          7.34          5.50         0.72 o                         
   9   0   2          0.33          0.57         0.76 o                         
 -10   1   2          1.24          0.31         0.47 o                         
  -9   1   2          8.05          7.48         0.89 o                         
  -8   1   2         28.95         29.38         1.24 o                         
  -7   1   2        145.85        149.35         2.64 o                         
  -6   1   2         70.57         64.76         1.60 o                         
  -5   1   2         10.51         11.42         0.62 o                         
  -4   1   2        105.83        111.62         3.19 o                         
  -3   1   2        140.11        149.23         1.79 o                         
  -2   1   2        298.93        302.32         2.49 o                         
  -1   1   2       3992.29       3803.23        23.78 o                         
   0   1   2       2888.00       2632.31        17.51 o                         
   1   1   2       4071.76       3927.86        24.55 o                         
   2   1   2       1689.69       1687.17        12.29 o                         
   3   1   2        860.89        869.88         7.43 o                         
   4   1   2        322.88        345.61         3.47 o                         
   5   1   2         13.13         11.16         0.61 o                         
   6   1   2         88.46         93.76         2.81 o                         
   7   1   2         59.02         57.40         1.94 o                         
   8   1   2          5.50          6.26         0.79 o                         
   9   1   2          2.82          3.58         1.00 o                         
 -10   2   2          5.49          8.49         2.83 o                         
  -9   2   2         14.26         14.44         0.94 o                         
  -8   2   2          1.18          0.69         0.41 o                         
  -7   2   2         14.24         18.14         0.96 o                         
  -6   2   2          3.81          3.00         0.30 o                         
  -5   2   2         43.12         46.29         0.90 o                         
  -4   2   2        168.50        172.51         1.62 o                         
  -3   2   2          0.55          0.76         0.11 o                         
  -2   2   2        373.00        369.99         3.61 o                         
  -1   2   2       1395.85       1346.27         8.81 o                         
   0   2   2        981.33        921.24         6.10 o                         
   1   2   2        175.21        156.07         1.53 o                         
   2   2   2         35.92         33.71         0.76 o                         
   3   2   2        285.11        261.76         2.20 o                         
   4   2   2         25.18         26.23         0.61 o                         
   5   2   2          9.36         11.31         0.47 o                         
   6   2   2          3.21          3.23         0.45 o                         
   7   2   2          6.98          6.35         0.89 o                         
   8   2   2          8.37          5.94         2.04 o                         
   9   2   2          5.54          4.66         1.37 o                         
  -9   3   2          3.88          3.84         1.53 o                         
  -8   3   2          4.42          3.56         0.69 o                         
  -7   3   2         25.19         22.71         0.82 o                         
  -6   3   2        166.08        167.91         1.78 o                         
  -5   3   2         34.25         33.06         0.61 o                         
  -4   3   2        106.24        107.66         1.60 o                         
  -3   3   2        127.66        124.97         1.37 o                         
  -2   3   2        372.40        367.68         2.59 o                         
  -1   3   2          1.42          1.10         0.15 o                         
   0   3   2        387.33        401.74         2.79 o                         
   1   3   2        279.86        278.45         2.12 o                         
   2   3   2        117.04        136.62         1.47 o                         
   3   3   2         50.22         49.67         0.90 o                         
   4   3   2         94.77         92.43         1.50 o                         
   5   3   2         22.65         24.42         0.62 o                         
   6   3   2         15.43         14.51         0.88 o                         
   7   3   2         12.60         13.01         0.75 o                         
   8   3   2          0.63          1.18         1.22 o                         
   9   3   2          0.71          0.61         1.39 o                         
  -9   4   2          1.79          2.99         1.16 o                         
  -8   4   2          8.60          6.67         0.86 o                         
  -7   4   2         10.69          9.28         0.87 o                         
  -6   4   2         31.94         30.80         1.02 o                         
  -5   4   2         46.98         49.51         0.92 o                         
  -4   4   2         10.60         12.53         0.78 o                         
  -3   4   2        135.46        131.59         1.50 o                         
  -2   4   2        140.95        139.13         1.98 o                         
  -1   4   2         39.50         45.31         0.93 o                         
   0   4   2        108.54        122.91         2.34 o                         
   1   4   2        117.50        123.89         1.69 o                         
   2   4   2         74.73         71.09         0.92 o                         
   3   4   2         13.98         15.23         0.55 o                         
   4   4   2         12.54         11.83         0.54 o                         
   5   4   2         13.77         15.57         0.66 o                         
   6   4   2         29.93         31.53         1.29 o                         
   7   4   2         15.70         14.58         1.02 o                         
   8   4   2          0.50          0.68         0.75 o                         
  -8   5   2          0.91          0.45         0.64 o                         
  -7   5   2          7.18          7.54         0.90 o                         
  -6   5   2          1.19          0.62         0.57 o                         
  -5   5   2          2.92          3.68         0.54 o                         
  -4   5   2         46.18         45.45         1.31 o                         
  -3   5   2         64.22         59.32         1.27 o                         
  -2   5   2         35.00         34.84         0.98 o                         
  -1   5   2          4.14          4.59         0.45 o                         
   0   5   2         49.27         51.83         0.94 o                         
   1   5   2         20.95         20.78         0.61 o                         
   2   5   2         16.55         14.32         0.67 o                         
   3   5   2        150.53        149.56         2.32 o                         
   4   5   2         22.95         22.46         1.22 o                         
   5   5   2         22.50         20.92         1.21 o                         
   6   5   2         20.75         19.60         1.26 o                         
   7   5   2         17.27         20.66         1.31 o                         
   8   5   2          2.44          2.62         0.86 o                         
  -8   6   2          1.34          1.63         1.71 o                         
  -7   6   2          6.52          7.21         0.96 o                         
  -6   6   2          2.91          2.64         0.75 o                         
  -5   6   2         20.09         20.27         1.35 o                         
  -4   6   2         25.94         26.98         1.24 o                         
  -3   6   2         10.72         10.22         0.70 o                         
  -2   6   2         10.90          9.21         0.66 o                         
  -1   6   2          3.03          3.59         0.52 o                         
   0   6   2         32.17         34.63         0.99 o                         
   1   6   2          1.22          1.06         0.29 o                         
   2   6   2         12.08         11.50         0.63 o                         
   3   6   2         44.26         42.27         1.40 o                         
   4   6   2         23.68         23.70         1.41 o                         
   5   6   2         28.18         26.73         2.33 o                         
   6   6   2         14.13         18.63         1.32 o                         
   7   6   2         11.51         11.27         1.42 o                         
  -6   7   2          0.12         -0.67         0.67 o                         
  -5   7   2          2.48          1.94         0.77 o                         
  -4   7   2         12.98         15.05         1.07 o                         
  -3   7   2         12.93         14.10         0.86 o                         
  -2   7   2         21.08         24.10         1.05 o                         
  -1   7   2          1.02          0.79         0.45 o                         
   0   7   2         17.00         15.89         0.82 o                         
   1   7   2          0.70         -0.10         0.39 o                         
   2   7   2          6.83          7.00         0.65 o                         
   3   7   2          8.34          8.71         0.89 o                         
   4   7   2         11.72         13.20         1.11 o                         
   5   7   2          2.11          1.43         0.85 o                         
   6   7   2          9.46         10.20         1.34 o                         
  -5   8   2          0.94          1.04         0.80 o                         
  -4   8   2          5.33          4.78         0.98 o                         
  -3   8   2          4.85          3.93         0.75 o                         
  -2   8   2          6.49          6.47         0.72 o                         
  -1   8   2          2.60          2.64         0.59 o                         
   0   8   2         15.53         15.85         0.89 o                         
   1   8   2          3.00          1.92         0.96 o                         
   2   8   2          5.29          5.44         0.79 o                         
   3   8   2          5.59          4.91         0.78 o                         
   4   8   2          5.67          7.79         1.15 o                         
  -3   9   2          3.99          4.78         1.12 o                         
  -2   9   2          1.03          0.44         0.80 o                         
  -1   9   2          0.71          0.64         0.80 o                         
   0   9   2          0.95          1.25         0.71 o                         
   1   9   2          2.06          3.49         1.13 o                         
   2   9   2          1.42          2.67         0.79 o                         
  -3  -9   3          6.72          6.17         1.63 o                         
  -2  -9   3          2.08          2.53         1.77 o                         
  -1  -9   3          1.31          2.90         1.30 o                         
   0  -9   3          4.24          6.78         1.30 o                         
   1  -9   3          5.75          8.24         1.19 o                         
   2  -9   3          1.38          0.24         1.21 o                         
  -5  -8   3          3.83          4.43         0.84 o                         
  -4  -8   3          0.65          0.16         0.49 o                         
  -3  -8   3          2.20          1.71         0.56 o                         
  -2  -8   3          1.61          1.33         0.68 o                         
  -1  -8   3          5.04          4.45         1.20 o                         
   0  -8   3          5.06          5.48         0.84 o                         
   1  -8   3          0.93          0.92         0.77 o                         
   2  -8   3          1.24          0.92         0.56 o                         
   3  -8   3          5.29          5.87         0.80 o                         
   4  -8   3          5.77          4.44         0.92 o                         
  -7  -7   3          3.09          3.91         1.51 o                         
  -6  -7   3          3.34          3.29         0.75 o                         
  -5  -7   3         14.44         15.09         1.00 o                         
  -4  -7   3         11.51         11.47         0.77 o                         
  -3  -7   3         50.82         59.39         1.47 o                         
  -2  -7   3         37.70         39.27         1.41 o                         
  -1  -7   3         29.23         30.62         1.15 o                         
   0  -7   3         51.62         50.34         1.09 o                         
   1  -7   3          7.54          8.32         0.86 o                         
   2  -7   3         10.50          9.59         0.70 o                         
   3  -7   3          9.27          9.70         0.83 o                         
   4  -7   3          5.37          5.04         0.73 o                         
   5  -7   3          1.96          1.88         0.69 o                         
   6  -7   3          0.32          0.81         0.72 o                         
  -8  -6   3          5.69          6.36         0.88 o                         
  -7  -6   3          3.44          5.22         1.33 o                         
  -6  -6   3          1.92          2.24         0.80 o                         
  -5  -6   3          2.43          2.25         0.52 o                         
  -4  -6   3          1.19          1.12         0.42 o                         
  -3  -6   3         36.51         35.99         1.12 o                         
  -2  -6   3         30.59         30.80         1.00 o                         
  -1  -6   3         17.52         17.30         0.62 o                         
   0  -6   3         11.70          9.63         0.51 o                         
   1  -6   3          1.14          1.24         0.29 o                         
   2  -6   3         52.14         55.65         1.29 o                         
   3  -6   3         58.96         67.26         1.70 o                         
   4  -6   3          0.10          1.01         0.48 o                         
   5  -6   3          2.05          2.40         0.67 o                         
   6  -6   3          4.43          4.90         0.84 o                         
   7  -6   3          1.62          1.61         0.72 o                         
  -8  -5   3          2.41          2.88         0.63 o                         
  -7  -5   3          9.41          8.15         0.73 o                         
  -6  -5   3         21.75         23.48         1.06 o                         
  -5  -5   3          2.83          2.67         0.50 o                         
  -4  -5   3         86.66         88.16         1.32 o                         
  -3  -5   3         19.90         20.31         1.06 o                         
  -2  -5   3         61.61         60.93         1.08 o                         
  -1  -5   3         34.22         37.19         0.73 o                         
   0  -5   3        110.07        113.03         1.50 o                         
   1  -5   3         95.45         95.20         1.45 o                         
   2  -5   3        118.28        114.91         2.01 o                         
   3  -5   3         62.74         59.63         1.72 o                         
   4  -5   3         17.80         19.62         1.13 o                         
   5  -5   3         32.74         34.65         2.16 o                         
   6  -5   3          5.34          8.70         1.13 o                         
   7  -5   3          0.47          0.26         0.71 o                         
  -9  -4   3          3.45          2.28         0.94 o                         
  -8  -4   3          6.56          6.68         0.63 o                         
  -7  -4   3         38.46         41.20         1.25 o                         
  -6  -4   3         13.20         13.82         0.87 o                         
  -5  -4   3         66.48         67.84         1.24 o                         
  -4  -4   3         11.44         13.05         0.63 o                         
  -3  -4   3         91.54         91.03         1.17 o                         
  -2  -4   3         67.86         70.02         1.25 o                         
  -1  -4   3        177.47        161.94         1.90 o                         
   0  -4   3        214.79        230.22         2.44 o                         
   1  -4   3         18.94         18.35         0.54 o                         
   2  -4   3         56.53         54.60         0.98 o                         
   3  -4   3         90.85         88.68         1.64 o                         
   4  -4   3         75.05         74.17         1.51 o                         
   5  -4   3         32.37         34.34         1.26 o                         
   6  -4   3         31.91         35.40         1.67 o                         
   7  -4   3          0.68          0.46         0.67 o                         
   8  -4   3          0.95          1.34         0.69 o                         
  -9  -3   3          0.36          0.23         0.71 o                         
  -8  -3   3         29.47         29.83         1.46 o                         
  -7  -3   3         57.48         52.67         1.27 o                         
  -6  -3   3         10.46          9.86         0.62 o                         
  -5  -3   3          0.53          1.18         0.25 o                         
  -4  -3   3        251.50        262.47         2.61 o                         
  -3  -3   3        149.50        140.77         1.52 o                         
  -2  -3   3        184.78        177.23         1.59 o                         
  -1  -3   3        636.48        586.39         3.93 o                         
   0  -3   3        630.16        610.72         4.26 o                         
   1  -3   3        167.98        171.18         1.61 o                         
   2  -3   3        105.14        103.84         1.24 o                         
   3  -3   3        108.39        105.84         1.50 o                         
   4  -3   3        100.71        103.24         1.49 o                         
   5  -3   3         15.22         14.08         0.86 o                         
   6  -3   3          7.15          7.66         1.63 o                         
   7  -3   3         27.28         30.75         1.44 o                         
   8  -3   3          2.88          2.20         1.34 o                         
 -10  -2   3          1.00          0.33         0.75 o                         
  -9  -2   3          4.33          3.97         0.72 o                         
  -8  -2   3         19.17         21.45         2.10 o                         
  -7  -2   3         78.34         80.14         2.31 o                         
  -6  -2   3         19.99         17.53         1.08 o                         
  -5  -2   3        101.51         99.25         1.40 o                         
  -4  -2   3          2.04          2.13         0.19 o                         
  -3  -2   3        563.81        562.05         3.93 o                         
  -2  -2   3        550.96        539.57         3.55 o                         
  -1  -2   3        657.90        666.33         4.33 o                         
   0  -2   3         30.00         27.53         0.66 o                         
   1  -2   3        722.14        679.15         4.40 o                         
   2  -2   3        267.80        278.02         2.34 o                         
   3  -2   3        647.73        660.47         5.92 o                         
   4  -2   3        112.14        111.98         1.36 o                         
   5  -2   3         26.47         25.16         0.64 o                         
   6  -2   3         18.95         18.07         0.83 o                         
   7  -2   3         18.18         16.34         1.37 o                         
   8  -2   3          3.91          3.83         1.43 o                         
   9  -2   3          4.95          6.40         1.75 o                         
 -10  -1   3          0.73          1.06         0.48 o                         
  -9  -1   3          0.03         -0.01         0.47 o                         
  -8  -1   3          9.44          8.65         0.85 o                         
  -7  -1   3        141.96        150.45         3.24 o                         
  -6  -1   3        211.97        202.43         3.45 o                         
  -5  -1   3        135.66        144.85         2.58 o                         
  -4  -1   3        307.94        302.46         2.89 o                         
  -3  -1   3        611.65        620.68         4.69 o                         
  -2  -1   3        255.46        261.82         2.01 o                         
  -1  -1   3       1232.30       1163.52         7.26 o                         
   0  -1   3       1916.05       1986.59        12.25 o                         
   1  -1   3        676.80        635.62         3.89 o                         
   2  -1   3        428.72        418.86         3.28 o                         
   3  -1   3        440.29        442.14         3.46 o                         
   4  -1   3         85.18         83.23         1.16 o                         
   5  -1   3          1.14          2.08         0.29 o                         
   6  -1   3         36.68         39.56         1.68 o                         
   7  -1   3          6.47          6.40         0.90 o                         
   8  -1   3          2.03          1.75         0.85 o                         
   9  -1   3          4.44          5.66         1.71 o                         
 -10   0   3         12.53         14.31         0.92 o                         
  -9   0   3          1.32          1.24         0.44 o                         
  -8   0   3         20.89         21.31         1.03 o                         
  -7   0   3          2.88          4.00         0.83 o                         
  -6   0   3         86.07         90.05         2.43 o                         
  -5   0   3         76.38         71.58         1.96 o                         
  -4   0   3         93.87         87.40         3.03 o                         
  -3   0   3        134.46        117.75         1.08 o                         
  -1   0   3        249.25        238.87         1.80 o                         
   1   0   3        938.21       1006.05         6.47 o                         
   2   0   3          0.26          0.50         0.12 o                         
   3   0   3        297.00        305.27         2.68 o                         
   4   0   3         18.92         19.11         0.50 o                         
   5   0   3        105.72        101.35         1.56 o                         
   6   0   3         64.71         62.58         2.19 o                         
   7   0   3         30.78         34.48         1.31 o                         
   8   0   3          2.19          1.73         0.58 o                         
   9   0   3          0.01         -0.12         1.02 o                         
 -10   1   3          0.73          0.53         0.46 o                         
  -9   1   3          0.03          0.20         0.42 o                         
  -8   1   3          9.46         10.55         0.79 o                         
  -7   1   3        142.08        141.75         2.84 o                         
  -6   1   3        211.97        199.32         4.90 o                         
  -5   1   3        135.79        149.42         2.53 o                         
  -4   1   3        307.96        312.26         2.88 o                         
  -3   1   3        611.52        616.19         4.69 o                         
  -2   1   3        255.67        262.54         2.03 o                         
  -1   1   3       1233.43       1152.74         7.25 o                         
   0   1   3       1916.81       1963.80        12.89 o                         
   1   1   3        677.62        631.02         4.86 o                         
   2   1   3        429.12        417.55         2.93 o                         
   3   1   3        440.30        430.32         5.15 o                         
   4   1   3         85.31         83.89         1.18 o                         
   5   1   3          1.16          1.68         0.23 o                         
   6   1   3         36.73         38.18         1.00 o                         
   7   1   3          6.45          6.63         0.72 o                         
   8   1   3          2.03          2.45         0.89 o                         
   9   1   3          4.45          4.06         1.06 o                         
 -10   2   3          1.00          0.53         0.88 o                         
  -9   2   3          4.33          4.65         0.96 o                         
  -8   2   3         19.19         21.72         1.02 o                         
  -7   2   3         78.44         80.63         1.73 o                         
  -6   2   3         19.98         18.00         0.55 o                         
  -5   2   3        101.57         99.43         1.21 o                         
  -4   2   3          2.03          3.18         0.21 o                         
  -3   2   3        563.89        568.94         3.91 o                         
  -2   2   3        550.88        540.79         3.55 o                         
  -1   2   3        657.86        666.21         4.34 o                         
   0   2   3         30.06         27.35         0.85 o                         
   1   2   3        722.15        669.99         4.61 o                         
   2   2   3        267.96        275.21         2.20 o                         
   3   2   3        647.99        664.36         5.47 o                         
   4   2   3        112.28        113.15         1.37 o                         
   5   2   3         26.50         26.88         0.62 o                         
   6   2   3         18.96         16.47         1.32 o                         
   7   2   3         18.19         16.67         0.96 o                         
   8   2   3          3.91          6.44         1.18 o                         
   9   2   3          4.96          3.33         1.08 o                         
  -9   3   3          0.36          0.87         1.02 o                         
  -8   3   3         29.44         33.47         1.98 o                         
  -7   3   3         57.44         52.51         1.13 o                         
  -6   3   3         10.42         10.48         0.45 o                         
  -5   3   3          0.55          0.81         0.19 o                         
  -4   3   3        251.77        263.68         2.30 o                         
  -3   3   3        149.68        139.72         1.94 o                         
  -2   3   3        184.64        175.78         1.58 o                         
  -1   3   3        636.72        582.14         3.95 o                         
   0   3   3        629.69        601.88         4.06 o                         
   1   3   3        167.99        172.72         1.78 o                         
   2   3   3        105.35        103.92         1.12 o                         
   3   3   3        108.52        107.96         1.24 o                         
   4   3   3        100.84        102.69         1.34 o                         
   5   3   3         15.21         14.73         0.55 o                         
   6   3   3          7.17          9.49         2.10 o                         
   7   3   3         27.24         29.58         1.38 o                         
   8   3   3          2.89          5.38         1.59 o                         
  -9   4   3          3.43          3.26         1.08 o                         
  -8   4   3          6.55          7.00         0.90 o                         
  -7   4   3         38.47         40.24         1.49 o                         
  -6   4   3         13.20         13.62         0.83 o                         
  -5   4   3         66.51         66.88         1.13 o                         
  -4   4   3         11.45         13.93         0.61 o                         
  -3   4   3         91.48         88.99         1.20 o                         
  -2   4   3         67.87         70.65         1.52 o                         
  -1   4   3        177.53        160.83         1.80 o                         
   0   4   3        214.74        227.66         2.15 o                         
   1   4   3         18.95         18.43         0.50 o                         
   2   4   3         56.51         54.36         0.92 o                         
   3   4   3         90.84         88.67         1.33 o                         
   4   4   3         75.05         74.97         1.26 o                         
   5   4   3         32.40         34.24         1.08 o                         
   6   4   3         31.85         33.37         1.34 o                         
   7   4   3          0.68          1.37         0.70 o                         
   8   4   3          0.94          0.89         1.06 o                         
  -8   5   3          2.41          0.85         0.66 o                         
  -7   5   3          9.43          9.43         1.00 o                         
  -6   5   3         21.72         22.30         1.34 o                         
  -5   5   3          2.82          2.71         0.39 o                         
  -4   5   3         86.57         88.17         1.90 o                         
  -3   5   3         19.88         20.28         1.39 o                         
  -2   5   3         61.57         58.65         1.62 o                         
  -1   5   3         34.19         36.56         0.98 o                         
   0   5   3        110.02        108.17         1.60 o                         
   1   5   3         95.37         92.56         1.60 o                         
   2   5   3        118.17        111.86         1.42 o                         
   3   5   3         62.70         59.84         1.26 o                         
   4   5   3         17.82         20.25         1.01 o                         
   5   5   3         32.68         33.02         1.45 o                         
   6   5   3          5.36          6.13         0.83 o                         
   7   5   3          0.47         -0.40         0.67 o                         
  -8   6   3          5.68          8.80         1.08 o                         
  -7   6   3          3.45          2.95         0.82 o                         
  -6   6   3          1.92          2.61         1.02 o                         
  -5   6   3          2.42          3.16         0.75 o                         
  -4   6   3          1.19          1.41         0.51 o                         
  -3   6   3         36.52         36.41         1.16 o                         
  -2   6   3         30.58         30.82         1.08 o                         
  -1   6   3         17.53         18.71         0.94 o                         
   0   6   3         11.71         10.05         0.80 o                         
   1   6   3          1.14          1.42         0.39 o                         
   2   6   3         52.15         53.66         1.15 o                         
   3   6   3         58.99         66.21         1.69 o                         
   4   6   3          0.10         -0.04         0.48 o                         
   5   6   3          2.05          2.73         0.78 o                         
   6   6   3          4.43          4.09         1.02 o                         
   7   6   3          1.62          0.29         1.41 o                         
  -7   7   3          3.10          2.61         1.79 o                         
  -6   7   3          3.34          3.42         0.91 o                         
  -5   7   3         14.44         15.76         1.64 o                         
  -4   7   3         11.54         12.18         0.96 o                         
  -3   7   3         50.82         53.53         1.47 o                         
  -2   7   3         37.70         39.89         1.27 o                         
  -1   7   3         29.24         31.58         1.40 o                         
   0   7   3         51.63         53.42         1.43 o                         
   1   7   3          7.52          7.72         0.63 o                         
   2   7   3         10.50         11.13         0.83 o                         
   3   7   3          9.27         10.86         0.91 o                         
   4   7   3          5.36          5.42         0.92 o                         
   5   7   3          1.97          1.36         0.69 o                         
   6   7   3          0.32          0.06         1.59 o                         
  -5   8   3          3.83          3.35         1.27 o                         
  -4   8   3          0.65          0.04         0.77 o                         
  -3   8   3          2.20          1.83         0.58 o                         
  -2   8   3          1.61          0.87         0.53 o                         
  -1   8   3          5.04          4.90         0.68 o                         
   0   8   3          5.07          5.91         0.70 o                         
   1   8   3          0.93          1.52         0.58 o                         
   2   8   3          1.24          0.69         0.59 o                         
   3   8   3          5.29          5.53         0.81 o                         
   4   8   3          5.77          4.37         1.39 o                         
  -3   9   3          6.72          6.12         1.06 o                         
  -2   9   3          2.07          1.04         0.71 o                         
  -1   9   3          1.31          0.36         0.67 o                         
   0   9   3          4.25          4.95         1.21 o                         
   1   9   3          5.74          7.96         0.97 o                         
   2   9   3          1.38          1.83         0.75 o                         
  -2  -9   4          0.41         -0.82         0.82 o                         
  -1  -9   4          6.64          7.76         1.37 o                         
   0  -9   4          1.67          1.54         2.61 o                         
   1  -9   4          7.77          8.00         1.16 o                         
  -5  -8   4          0.22         -0.47         0.61 o                         
  -4  -8   4          1.12          0.91         0.60 o                         
  -3  -8   4          3.77          3.89         0.68 o                         
  -2  -8   4          3.18          2.58         0.59 o                         
  -1  -8   4          2.29          2.43         0.84 o                         
   0  -8   4          6.43          5.83         0.84 o                         
   1  -8   4          1.89          2.31         0.82 o                         
   2  -8   4          2.33          2.12         0.78 o                         
   3  -8   4          8.11          9.07         1.07 o                         
   4  -8   4          1.90          2.23         0.91 o                         
  -6  -7   4          0.22         -0.50         0.57 o                         
  -5  -7   4          0.80          0.59         0.60 o                         
  -4  -7   4          5.62          6.27         0.70 o                         
  -3  -7   4          8.02          7.82         0.79 o                         
  -2  -7   4          8.93          8.24         0.98 o                         
  -1  -7   4          7.33          6.88         1.12 o                         
   0  -7   4         26.38         30.85         0.92 o                         
   1  -7   4         14.05         12.77         0.88 o                         
   2  -7   4         12.06          9.85         0.72 o                         
   3  -7   4          0.71          1.03         0.55 o                         
   4  -7   4          2.64          1.06         0.74 o                         
   5  -7   4          1.47          1.21         0.87 o                         
  -8  -6   4          0.03          0.31         0.64 o                         
  -7  -6   4         12.30         17.42         2.20 o                         
  -6  -6   4          0.68          0.50         0.54 o                         
  -5  -6   4          6.28          7.33         0.64 o                         
  -4  -6   4         24.69         25.12         1.00 o                         
  -3  -6   4         14.08         12.66         0.81 o                         
  -2  -6   4          9.64         10.36         0.65 o                         
  -1  -6   4         21.05         18.63         0.67 o                         
   0  -6   4         15.68         18.67         0.85 o                         
   1  -6   4          3.94          3.84         0.39 o                         
   2  -6   4         11.86         12.84         0.94 o                         
   3  -6   4         32.59         34.18         1.84 o                         
   4  -6   4          1.66          2.27         0.82 o                         
   5  -6   4          1.63          0.97         0.78 o                         
   6  -6   4          0.46         -0.83         0.84 o                         
  -8  -5   4          2.75          1.24         0.59 o                         
  -7  -5   4          0.57          0.76         0.49 o                         
  -6  -5   4         56.77         58.66         2.01 o                         
  -5  -5   4          3.14          3.44         0.46 o                         
  -4  -5   4        167.82        162.51         2.06 o                         
  -3  -5   4        114.25        113.62         1.60 o                         
  -2  -5   4          4.85          5.97         0.46 o                         
  -1  -5   4         49.50         49.28         0.94 o                         
   0  -5   4         19.80         18.43         0.90 o                         
   1  -5   4          3.14          1.77         0.34 o                         
   2  -5   4         11.23         11.64         0.75 o                         
   3  -5   4         36.70         34.66         1.37 o                         
   4  -5   4         19.40         20.64         1.20 o                         
   5  -5   4         11.68         11.27         1.26 o                         
   6  -5   4          4.66          5.30         0.99 o                         
   7  -5   4          8.66          8.53         1.21 o                         
  -9  -4   4          2.58          1.83         0.95 o                         
  -8  -4   4          2.85          4.40         0.62 o                         
  -7  -4   4         26.04         26.72         1.02 o                         
  -6  -4   4          0.98          0.57         0.35 o                         
  -5  -4   4         31.62         32.57         0.82 o                         
  -4  -4   4          4.10          3.84         0.43 o                         
  -3  -4   4         90.37         84.14         1.14 o                         
  -2  -4   4        259.57        256.56         2.55 o                         
  -1  -4   4         62.69         75.66         1.17 o                         
   0  -4   4          7.65          8.37         0.54 o                         
   1  -4   4         67.57         69.55         1.12 o                         
   2  -4   4         68.69         72.21         1.19 o                         
   3  -4   4         52.08         46.97         1.04 o                         
   4  -4   4         18.85         18.67         1.35 o                         
   5  -4   4         90.34         86.15         2.68 o                         
   6  -4   4          3.12          3.00         0.77 o                         
   7  -4   4         14.08         12.68         2.51 o                         
   8  -4   4          0.08         -0.60         0.60 o                         
  -9  -3   4          2.78          1.94         0.89 o                         
  -8  -3   4          3.47          2.80         0.67 o                         
  -7  -3   4         29.64         28.44         0.97 o                         
  -6  -3   4        110.47        105.07         1.58 o                         
  -5  -3   4          4.23          3.16         0.32 o                         
  -4  -3   4         49.26         53.97         0.89 o                         
  -3  -3   4        151.30        162.62         1.69 o                         
  -2  -3   4        215.14        224.97         2.47 o                         
  -1  -3   4         94.88        111.54         1.33 o                         
   0  -3   4        368.60        364.79         2.88 o                         
   1  -3   4         45.36         50.86         0.92 o                         
   2  -3   4         58.49         67.60         1.12 o                         
   3  -3   4         36.06         36.46         0.81 o                         
   4  -3   4         37.80         36.53         0.83 o                         
   5  -3   4        103.68        106.11         1.85 o                         
   6  -3   4          6.14          6.06         0.96 o                         
   7  -3   4          0.03          0.18         0.51 o                         
   8  -3   4          3.71          3.06         1.43 o                         
 -10  -2   4          4.98          4.34         1.04 o                         
  -9  -2   4          0.37          0.74         0.57 o                         
  -8  -2   4          3.36          3.10         0.70 o                         
  -7  -2   4         18.79         14.73         0.99 o                         
  -6  -2   4          5.79          5.50         0.56 o                         
  -5  -2   4         16.67         14.96         0.47 o                         
  -4  -2   4         52.91         65.60         0.87 o                         
  -3  -2   4         26.07         24.20         0.40 o                         
  -2  -2   4        119.44        126.95         1.08 o                         
  -1  -2   4        287.22        278.41         2.00 o                         
   0  -2   4         16.61         19.68         0.45 o                         
   1  -2   4        383.75        393.53         2.73 o                         
   2  -2   4         75.31         69.15         0.95 o                         
   3  -2   4        106.20        107.87         1.49 o                         
   4  -2   4         47.02         42.15         0.78 o                         
   5  -2   4         51.98         49.65         0.93 o                         
   6  -2   4         23.29         20.11         2.63 o                         
   7  -2   4          2.78          2.65         0.60 o                         
   8  -2   4         26.75         34.31         3.26 o                         
 -10  -1   4          2.38          1.53         1.09 o                         
  -9  -1   4          3.15          2.95         0.66 o                         
  -8  -1   4         18.98         18.61         1.89 o                         
  -7  -1   4        101.90         99.61         2.33 o                         
  -6  -1   4        110.72        109.33         2.26 o                         
  -5  -1   4         63.25         60.50         0.96 o                         
  -4  -1   4        534.19        554.12         4.63 o                         
  -3  -1   4         43.22         51.75         0.59 o                         
  -2  -1   4        908.66        876.26         5.60 o                         
  -1  -1   4        587.58        568.34         4.63 o                         
   0  -1   4        441.70        462.32         3.09 o                         
   1  -1   4         15.43         20.48         0.37 o                         
   2  -1   4         30.26         36.96         0.52 o                         
   3  -1   4         56.60         58.05         0.85 o                         
   4  -1   4         79.13         78.36         1.18 o                         
   5  -1   4         24.13         24.07         0.68 o                         
   6  -1   4          0.02          0.47         0.52 o                         
   7  -1   4          5.18          5.90         0.90 o                         
   8  -1   4          0.82          0.29         1.14 o                         
   9  -1   4          2.60          4.73         1.63 o                         
 -10   0   4          0.39          0.25         0.44 o                         
  -9   0   4          9.36          7.88         0.76 o                         
  -8   0   4         12.79         13.67         0.87 o                         
  -7   0   4        215.91        210.09         3.74 o                         
  -6   0   4        119.51        117.90         4.58 o                         
  -5   0   4        316.17        328.20         5.43 o                         
  -4   0   4        247.98        246.06         2.21 o                         
  -3   0   4        196.13        208.63         1.80 o                         
  -2   0   4        414.39        372.66         2.77 o                         
  -1   0   4       1468.60       1428.59         8.92 o                         
   0   0   4        646.23        645.93         4.00 o                         
   1   0   4          0.17          0.81         0.15 o                         
   2   0   4          0.01          0.23         0.11 o                         
   3   0   4         47.38         48.16         0.61 o                         
   4   0   4        246.52        245.04         2.52 o                         
   5   0   4        223.49        223.12         2.59 o                         
   6   0   4        179.70        180.79         2.92 o                         
   7   0   4         27.97         34.23         1.30 o                         
   8   0   4          0.60         -0.15         0.66 o                         
   9   0   4          1.00          1.63         1.39 o                         
 -10   1   4          2.38          2.59         0.69 o                         
  -9   1   4          3.14          3.47         0.60 o                         
  -8   1   4         19.02         17.25         1.09 o                         
  -7   1   4        101.93         97.37         2.26 o                         
  -6   1   4        110.64        106.78         2.22 o                         
  -5   1   4         63.35         61.17         0.85 o                         
  -4   1   4        534.23        555.43         4.60 o                         
  -3   1   4         43.40         51.21         0.61 o                         
  -2   1   4        909.18        871.61         6.54 o                         
  -1   1   4        587.47        569.06         4.00 o                         
   0   1   4        441.98        463.34         3.08 o                         
   1   1   4         15.35         20.31         0.36 o                         
   2   1   4         30.31         36.26         0.52 o                         
   3   1   4         56.67         57.55         0.75 o                         
   4   1   4         79.26         78.05         1.06 o                         
   5   1   4         24.13         23.93         0.70 o                         
   6   1   4          0.02          0.07         0.32 o                         
   7   1   4          5.18          5.54         0.83 o                         
   8   1   4          0.82         -0.14         0.69 o                         
   9   1   4          2.60          2.24         0.99 o                         
 -10   2   4          4.99          5.48         1.94 o                         
  -9   2   4          0.37         -0.03         0.45 o                         
  -8   2   4          3.36          2.99         0.52 o                         
  -7   2   4         18.76         17.72         1.15 o                         
  -6   2   4          5.79          5.45         0.44 o                         
  -5   2   4         16.69         15.77         0.48 o                         
  -4   2   4         52.96         65.78         0.89 o                         
  -3   2   4         26.05         24.44         0.46 o                         
  -2   2   4        119.42        129.07         1.06 o                         
  -1   2   4        287.26        273.13         2.10 o                         
   0   2   4         16.59         19.43         0.40 o                         
   1   2   4        383.73        395.09         2.85 o                         
   2   2   4         75.24         70.29         0.84 o                         
   3   2   4        106.06        104.95         1.30 o                         
   4   2   4         46.96         41.87         0.77 o                         
   5   2   4         51.93         50.25         1.27 o                         
   6   2   4         23.32         22.84         1.09 o                         
   7   2   4          2.77          3.36         0.65 o                         
   8   2   4         26.77         31.37         2.10 o                         
  -9   3   4          2.79          3.67         1.04 o                         
  -8   3   4          3.46          3.20         0.98 o                         
  -7   3   4         29.62         29.74         0.88 o                         
  -6   3   4        110.34        105.22         1.55 o                         
  -5   3   4          4.19          2.94         0.39 o                         
  -4   3   4         49.27         53.14         0.77 o                         
  -3   3   4        151.18        159.58         1.80 o                         
  -2   3   4        215.38        220.48         2.59 o                         
  -1   3   4         94.75        107.99         1.26 o                         
   0   3   4        368.52        364.80         2.88 o                         
   1   3   4         45.26         49.87         0.64 o                         
   2   3   4         58.54         67.60         0.87 o                         
   3   3   4         36.11         37.12         0.74 o                         
   4   3   4         37.77         37.10         0.93 o                         
   5   3   4        103.70        108.70         1.64 o                         
   6   3   4          6.14          7.53         0.84 o                         
   7   3   4          0.03          0.29         0.59 o                         
   8   3   4          3.72          2.02         1.22 o                         
  -9   4   4          2.58          2.04         1.04 o                         
  -8   4   4          2.85          3.81         0.88 o                         
  -7   4   4         26.05         27.03         1.44 o                         
  -6   4   4          0.98          0.43         0.41 o                         
  -5   4   4         31.61         32.42         0.75 o                         
  -4   4   4          4.10          4.09         0.33 o                         
  -3   4   4         90.34         82.63         1.53 o                         
  -2   4   4        259.55        254.28         2.54 o                         
  -1   4   4         62.55         74.09         1.19 o                         
   0   4   4          7.63          8.97         0.42 o                         
   1   4   4         67.64         69.10         1.00 o                         
   2   4   4         68.69         72.72         1.21 o                         
   3   4   4         52.06         46.90         1.07 o                         
   4   4   4         18.81         20.00         0.91 o                         
   5   4   4         90.22         88.90         1.84 o                         
   6   4   4          3.11          2.61         1.08 o                         
   7   4   4         14.07         14.66         1.32 o                         
   8   4   4          0.08         -0.08         0.60 o                         
  -8   5   4          2.76          1.55         0.69 o                         
  -7   5   4          0.57         -0.40         0.62 o                         
  -6   5   4         56.76         61.38         1.94 o                         
  -5   5   4          3.13          3.34         0.45 o                         
  -4   5   4        167.72        165.52         2.32 o                         
  -3   5   4        114.18        112.80         3.16 o                         
  -2   5   4          4.88          5.95         0.52 o                         
  -1   5   4         49.43         46.99         1.14 o                         
   0   5   4         19.77         18.21         0.75 o                         
   1   5   4          3.13          2.09         0.33 o                         
   2   5   4         11.21         12.24         0.77 o                         
   3   5   4         36.69         36.32         1.20 o                         
   4   5   4         19.41         20.36         0.99 o                         
   5   5   4         11.68         13.39         1.05 o                         
   6   5   4          4.66          4.84         0.97 o                         
   7   5   4          8.66          8.71         1.25 o                         
  -8   6   4          0.03         -0.24         1.39 o                         
  -7   6   4         12.31         17.33         1.35 o                         
  -6   6   4          0.68          0.57         0.67 o                         
  -5   6   4          6.28          7.56         1.03 o                         
  -4   6   4         24.70         26.62         1.49 o                         
  -3   6   4         14.10         11.96         0.78 o                         
  -2   6   4          9.65         10.04         0.74 o                         
  -1   6   4         21.06         19.13         0.90 o                         
   0   6   4         15.68         17.30         1.18 o                         
   1   6   4          3.96          4.11         0.47 o                         
   2   6   4         11.86         13.28         0.83 o                         
   3   6   4         32.65         34.28         1.30 o                         
   4   6   4          1.65          2.44         0.59 o                         
   5   6   4          1.63          2.02         0.69 o                         
   6   6   4          0.46         -0.28         0.75 o                         
  -6   7   4          0.22         -0.77         0.96 o                         
  -5   7   4          0.80         -0.18         0.69 o                         
  -4   7   4          5.63          4.00         0.70 o                         
  -3   7   4          8.02          6.29         0.68 o                         
  -2   7   4          8.91          9.89         0.78 o                         
  -1   7   4          7.34          5.99         0.66 o                         
   0   7   4         26.34         29.24         1.51 o                         
   1   7   4         14.08         14.40         0.91 o                         
   2   7   4         12.06         11.22         0.83 o                         
   3   7   4          0.71          0.03         0.71 o                         
   4   7   4          2.64          1.21         0.71 o                         
   5   7   4          1.47          2.40         1.12 o                         
  -5   8   4          0.22         -0.64         0.76 o                         
  -4   8   4          1.12          0.09         0.76 o                         
  -3   8   4          3.77          3.51         0.71 o                         
  -2   8   4          3.18          2.02         0.60 o                         
  -1   8   4          2.29          1.60         0.66 o                         
   0   8   4          6.45          5.16         0.83 o                         
   1   8   4          1.88          2.46         0.68 o                         
   2   8   4          2.33          3.10         0.72 o                         
   3   8   4          8.12         11.16         1.02 o                         
   4   8   4          1.89          2.61         1.01 o                         
  -2   9   4          0.41          0.06         0.74 o                         
  -1   9   4          6.65          7.89         1.24 o                         
   0   9   4          1.66          1.02         0.73 o                         
   1   9   4          7.77          8.21         1.20 o                         
  -1  -9   5          2.28          3.33         1.14 o                         
   0  -9   5          1.38          1.54         0.97 o                         
  -5  -8   5          1.15         -0.29         0.69 o                         
  -4  -8   5          6.30          6.47         0.84 o                         
  -3  -8   5          0.41         -0.37         0.53 o                         
  -2  -8   5          4.16          5.03         0.96 o                         
  -1  -8   5         16.96         15.81         1.15 o                         
   0  -8   5          3.23          4.46         1.14 o                         
   1  -8   5          1.00          1.48         1.20 o                         
   2  -8   5          1.28          1.70         0.60 o                         
   3  -8   5          8.49         10.33         0.98 o                         
  -6  -7   5          0.02         -0.33         0.58 o                         
  -5  -7   5          8.02          7.21         0.92 o                         
  -4  -7   5          1.36          0.69         0.51 o                         
  -3  -7   5          6.06          5.61         0.69 o                         
  -2  -7   5         15.97         17.40         1.19 o                         
  -1  -7   5          3.97          2.58         0.53 o                         
   0  -7   5         46.62         45.41         1.34 o                         
   1  -7   5          6.20          6.58         0.64 o                         
   2  -7   5          1.31          1.82         0.49 o                         
   3  -7   5          6.05          5.79         0.71 o                         
   4  -7   5          1.93          1.51         0.89 o                         
   5  -7   5          2.16          3.09         0.83 o                         
  -7  -6   5          2.89          4.48         1.36 o                         
  -6  -6   5         27.62         32.57         1.55 o                         
  -5  -6   5          2.29          1.98         0.48 o                         
  -4  -6   5          9.30         10.04         0.77 o                         
  -3  -6   5          0.69          0.52         0.43 o                         
  -2  -6   5         29.14         26.31         1.01 o                         
  -1  -6   5         53.53         53.57         1.10 o                         
   0  -6   5         18.71         18.77         1.39 o                         
   1  -6   5         72.37         73.84         1.46 o                         
   2  -6   5         32.80         32.57         1.29 o                         
   3  -6   5          4.26          5.11         0.79 o                         
   4  -6   5          1.65          1.06         0.63 o                         
   5  -6   5          0.10         -0.68         0.68 o                         
   6  -6   5          5.47          4.10         1.47 o                         
  -8  -5   5          0.74          0.78         0.54 o                         
  -7  -5   5         20.24         21.43         1.23 o                         
  -6  -5   5          9.04          7.42         0.73 o                         
  -5  -5   5         14.93         14.50         0.74 o                         
  -4  -5   5         53.66         53.46         1.09 o                         
  -3  -5   5        175.26        164.48         2.32 o                         
  -2  -5   5         29.42         25.98         0.56 o                         
  -1  -5   5         44.31         42.25         0.94 o                         
   0  -5   5         64.06         67.01         1.33 o                         
   1  -5   5         86.59         88.22         1.53 o                         
   2  -5   5         51.94         51.49         1.42 o                         
   3  -5   5         84.77         87.39         2.20 o                         
   4  -5   5          1.52          1.57         0.59 o                         
   5  -5   5          8.84          9.44         1.21 o                         
   6  -5   5          3.34          2.82         0.87 o                         
   7  -5   5          0.20         -0.23         0.69 o                         
  -9  -4   5          2.62          0.97         0.87 o                         
  -8  -4   5         13.04         13.69         1.11 o                         
  -7  -4   5          9.83         11.14         0.98 o                         
  -6  -4   5         47.13         45.17         1.25 o                         
  -5  -4   5         69.08         69.61         1.20 o                         
  -4  -4   5        130.37        131.13         1.70 o                         
  -3  -4   5         10.12          9.96         0.76 o                         
  -2  -4   5         15.44         14.25         0.70 o                         
  -1  -4   5        152.03        154.03         1.88 o                         
   0  -4   5         26.48         28.02         1.49 o                         
   1  -4   5          7.88          5.85         0.47 o                         
   2  -4   5          0.84          1.21         0.29 o                         
   3  -4   5          0.07          0.15         0.28 o                         
   4  -4   5        160.86        152.79         2.20 o                         
   5  -4   5          8.21          8.56         1.04 o                         
   6  -4   5         33.33         35.88         3.46 o                         
   7  -4   5         26.78         26.52         1.89 o                         
  -9  -3   5          0.23          0.10         0.76 o                         
  -8  -3   5          1.50          1.65         1.30 o                         
  -7  -3   5         39.33         42.07         1.15 o                         
  -6  -3   5         55.03         52.44         0.97 o                         
  -5  -3   5         14.20         13.67         0.52 o                         
  -4  -3   5         27.71         25.05         0.61 o                         
  -3  -3   5          8.60          8.79         0.43 o                         
  -2  -3   5        210.62        203.38         1.94 o                         
  -1  -3   5         87.51         72.97         0.90 o                         
   0  -3   5         30.04         32.27         0.71 o                         
   1  -3   5         85.28         99.69         1.17 o                         
   2  -3   5        152.14        153.31         1.67 o                         
   3  -3   5          7.57          7.38         0.43 o                         
   4  -3   5        112.13        108.13         1.89 o                         
   5  -3   5         32.31         32.57         1.22 o                         
   6  -3   5         32.31         37.13         1.73 o                         
   7  -3   5          3.77          3.71         1.39 o                         
   8  -3   5          0.80          1.59         1.34 o                         
 -10  -2   5          1.21          0.73         1.59 o                         
  -9  -2   5          5.29          4.98         1.04 o                         
  -8  -2   5          9.79          9.74         0.89 o                         
  -7  -2   5         22.50         20.22         1.98 o                         
  -6  -2   5         17.08         16.37         0.72 o                         
  -5  -2   5         32.20         30.97         0.65 o                         
  -4  -2   5        134.19        143.27         1.40 o                         
  -3  -2   5         86.65         91.39         2.17 o                         
  -2  -2   5        138.91        147.94         1.26 o                         
  -1  -2   5        116.68        119.23         1.07 o                         
   0  -2   5        184.29        186.70         1.49 o                         
   1  -2   5         81.94         85.17         1.05 o                         
   2  -2   5        111.30        102.19         1.16 o                         
   3  -2   5        273.53        267.80         2.70 o                         
   4  -2   5        164.88        153.20         1.78 o                         
   5  -2   5         43.61         42.59         1.12 o                         
   6  -2   5         11.66         10.19         1.75 o                         
   7  -2   5          0.52          0.88         0.65 o                         
   8  -2   5          3.07          4.12         1.55 o                         
 -10  -1   5          6.58          7.42         0.95 o                         
  -9  -1   5          1.89          2.01         0.60 o                         
  -8  -1   5         54.10         54.20         1.79 o                         
  -7  -1   5         25.11         23.12         1.15 o                         
  -6  -1   5          0.47          0.52         0.19 o                         
  -5  -1   5         62.24         60.34         1.48 o                         
  -4  -1   5         17.23         19.11         0.46 o                         
  -3  -1   5        488.45        525.26         3.93 o                         
  -2  -1   5        120.29        126.59         1.49 o                         
  -1  -1   5         47.60         41.82         0.52 o                         
   0  -1   5        633.86        659.38         4.34 o                         
   1  -1   5        255.75        261.64         1.85 o                         
   2  -1   5        132.31        137.22         1.44 o                         
   3  -1   5         57.65         63.87         0.94 o                         
   4  -1   5         25.18         25.08         0.67 o                         
   5  -1   5        101.42        102.59         1.37 o                         
   6  -1   5         34.01         32.61         1.21 o                         
   7  -1   5          1.60          1.63         0.55 o                         
   8  -1   5          7.58          9.37         1.96 o                         
 -10   0   5         11.21         11.06         1.11 o                         
  -9   0   5         10.01         10.05         0.82 o                         
  -8   0   5         29.30         31.19         1.21 o                         
  -7   0   5        304.06        303.76         4.95 o                         
  -6   0   5        192.43        188.64         2.48 o                         
  -5   0   5         50.62         44.84         0.80 o                         
  -4   0   5         90.91         88.15         1.03 o                         
  -3   0   5         12.33         17.75         0.88 o                         
  -2   0   5       1234.43       1251.82         7.90 o                         
  -1   0   5        697.00        691.45         4.31 o                         
   0   0   5         12.47         15.69         0.29 o                         
   1   0   5         24.21         31.05         0.59 o                         
   2   0   5         58.10         60.58         0.86 o                         
   3   0   5          4.51          2.65         0.21 o                         
   4   0   5        177.94        171.29         1.77 o                         
   5   0   5          8.22          6.39         0.33 o                         
   6   0   5          0.34          1.19         0.34 o                         
   7   0   5          2.96          3.61         0.57 o                         
   8   0   5          3.00          2.24         1.47 o                         
 -10   1   5          6.59          6.49         0.70 o                         
  -9   1   5          1.88          2.33         0.62 o                         
  -8   1   5         54.15         58.02         1.81 o                         
  -7   1   5         25.09         23.42         1.19 o                         
  -6   1   5          0.46          0.12         0.13 o                         
  -5   1   5         62.33         61.19         1.89 o                         
  -4   1   5         17.22         19.78         0.44 o                         
  -3   1   5        488.76        527.98         3.91 o                         
  -2   1   5        120.20        126.66         1.27 o                         
  -1   1   5         47.52         41.72         0.49 o                         
   0   1   5        633.68        654.26         4.32 o                         
   1   1   5        255.70        262.70         1.99 o                         
   2   1   5        132.22        134.00         1.55 o                         
   3   1   5         57.70         62.94         0.91 o                         
   4   1   5         25.18         23.46         0.56 o                         
   5   1   5        101.46        101.68         1.37 o                         
   6   1   5         34.02         31.44         0.96 o                         
   7   1   5          1.61          2.06         0.55 o                         
   8   1   5          7.57          6.48         1.15 o                         
 -10   2   5          1.21          2.01         1.03 o                         
  -9   2   5          5.29          6.47         0.87 o                         
  -8   2   5          9.79          8.32         0.80 o                         
  -7   2   5         22.51         23.61         0.86 o                         
  -6   2   5         17.12         17.62         0.70 o                         
  -5   2   5         32.24         31.94         0.67 o                         
  -4   2   5        134.30        142.38         1.54 o                         
  -3   2   5         86.55         94.44         1.92 o                         
  -2   2   5        138.97        146.42         1.26 o                         
  -1   2   5        116.64        119.48         1.13 o                         
   0   2   5        184.50        186.03         1.57 o                         
   1   2   5         81.88         86.89         0.98 o                         
   2   2   5        111.49        102.11         1.17 o                         
   3   2   5        273.67        266.77         2.70 o                         
   4   2   5        164.81        152.94         1.78 o                         
   5   2   5         43.66         41.40         0.90 o                         
   6   2   5         11.64         14.15         1.13 o                         
   7   2   5          0.52          0.73         0.51 o                         
   8   2   5          3.07          2.16         0.99 o                         
  -9   3   5          0.23          0.26         0.86 o                         
  -8   3   5          1.51          1.47         0.44 o                         
  -7   3   5         39.30         42.05         1.07 o                         
  -6   3   5         55.07         52.91         0.94 o                         
  -5   3   5         14.20         13.14         0.56 o                         
  -4   3   5         27.75         25.19         0.54 o                         
  -3   3   5          8.62          8.51         0.67 o                         
  -2   3   5        210.53        198.58         2.03 o                         
  -1   3   5         87.52         74.52         0.97 o                         
   0   3   5         29.99         31.57         1.02 o                         
   1   3   5         85.33         97.95         1.17 o                         
   2   3   5        152.21        155.34         1.86 o                         
   3   3   5          7.57          8.07         0.42 o                         
   4   3   5        112.13        107.73         1.46 o                         
   5   3   5         32.29         32.25         0.98 o                         
   6   3   5         32.31         35.48         1.72 o                         
   7   3   5          3.76          4.17         1.43 o                         
   8   3   5          0.80          1.08         0.59 o                         
  -9   4   5          2.62          1.61         1.05 o                         
  -8   4   5         13.02         13.45         1.39 o                         
  -7   4   5          9.81          9.53         0.74 o                         
  -6   4   5         47.15         47.22         1.63 o                         
  -5   4   5         69.08         68.49         1.10 o                         
  -4   4   5        130.38        131.45         1.60 o                         
  -3   4   5         10.07          9.77         0.52 o                         
  -2   4   5         15.51         14.94         0.55 o                         
  -1   4   5        151.93        152.85         1.91 o                         
   0   4   5         26.51         25.74         0.72 o                         
   1   4   5          7.89          6.78         0.36 o                         
   2   4   5          0.83          0.73         0.41 o                         
   3   4   5          0.08          0.54         0.25 o                         
   4   4   5        160.81        153.17         2.19 o                         
   5   4   5          8.24          8.49         0.78 o                         
   6   4   5         33.32         34.78         1.84 o                         
   7   4   5         26.78         28.94         1.76 o                         
  -8   5   5          0.73          0.28         0.65 o                         
  -7   5   5         20.23         23.49         1.38 o                         
  -6   5   5          9.04          8.55         0.95 o                         
  -5   5   5         14.95         15.29         1.00 o                         
  -4   5   5         53.66         54.13         1.26 o                         
  -3   5   5        175.38        165.37         1.98 o                         
  -2   5   5         29.37         24.48         1.19 o                         
  -1   5   5         44.33         41.09         1.10 o                         
   0   5   5         64.04         66.86         1.35 o                         
   1   5   5         86.63         84.93         1.54 o                         
   2   5   5         51.96         48.21         1.25 o                         
   3   5   5         84.81         87.63         1.86 o                         
   4   5   5          1.53          1.33         0.49 o                         
   5   5   5          8.84         10.10         1.22 o                         
   6   5   5          3.34          5.54         1.04 o                         
   7   5   5          0.20         -0.19         0.75 o                         
  -7   6   5          2.89          3.65         0.90 o                         
  -6   6   5         27.63         30.94         2.52 o                         
  -5   6   5          2.28          2.04         0.72 o                         
  -4   6   5          9.30          8.66         0.78 o                         
  -3   6   5          0.69          0.39         0.42 o                         
  -2   6   5         29.16         25.50         1.04 o                         
  -1   6   5         53.54         52.48         1.70 o                         
   0   6   5         18.72         19.77         1.42 o                         
   1   6   5         72.39         72.39         1.48 o                         
   2   6   5         32.79         30.65         1.13 o                         
   3   6   5          4.24          6.16         0.75 o                         
   4   6   5          1.65          1.05         0.63 o                         
   5   6   5          0.09         -0.09         0.72 o                         
   6   6   5          5.46          4.69         1.14 o                         
  -6   7   5          0.02         -0.38         0.77 o                         
  -5   7   5          8.01          9.68         1.14 o                         
  -4   7   5          1.36          0.98         0.56 o                         
  -3   7   5          6.06          6.14         0.70 o                         
  -2   7   5         15.99         17.32         1.55 o                         
  -1   7   5          3.98          2.37         0.55 o                         
   0   7   5         46.67         47.73         1.36 o                         
   1   7   5          6.19          7.64         0.89 o                         
   2   7   5          1.31          1.29         0.53 o                         
   3   7   5          6.05          5.15         0.77 o                         
   4   7   5          1.93          2.01         0.92 o                         
   5   7   5          2.17          1.71         1.00 o                         
  -5   8   5          1.15          0.57         0.86 o                         
  -4   8   5          6.31          7.32         1.27 o                         
  -3   8   5          0.42          0.54         0.56 o                         
  -2   8   5          4.16          5.10         0.71 o                         
  -1   8   5         16.99         15.42         1.05 o                         
   0   8   5          3.23          4.98         0.83 o                         
   1   8   5          1.00          0.53         0.61 o                         
   2   8   5          1.29          0.59         0.65 o                         
   3   8   5          8.47          7.71         1.04 o                         
  -1   9   5          2.28          1.22         0.76 o                         
   0   9   5          1.38          0.86         0.91 o                         
  -5  -8   6          2.14          0.98         1.26 o                         
  -4  -8   6          1.86          1.11         0.66 o                         
  -3  -8   6          0.06         -0.74         0.94 o                         
  -2  -8   6         10.55         10.51         1.74 o                         
  -1  -8   6          1.76          2.35         0.76 o                         
   0  -8   6          1.26          1.02         0.71 o                         
   1  -8   6          0.47          0.23         0.77 o                         
   2  -8   6          0.56         -0.23         0.77 o                         
   3  -8   6          0.39          0.91         0.66 o                         
  -6  -7   6          1.66          2.61         0.78 o                         
  -5  -7   6          8.21          7.02         0.93 o                         
  -4  -7   6          2.18          2.07         0.62 o                         
  -3  -7   6         13.35         13.87         1.40 o                         
  -2  -7   6          7.74          6.73         0.74 o                         
  -1  -7   6         32.75         35.03         1.34 o                         
   0  -7   6         10.33         11.27         1.18 o                         
   1  -7   6         14.58         13.55         1.08 o                         
   2  -7   6         14.47         15.54         1.80 o                         
   3  -7   6          1.40          2.00         0.75 o                         
   4  -7   6         11.79          9.01         1.37 o                         
  -7  -6   6          2.51          1.01         0.66 o                         
  -6  -6   6         10.49         11.78         1.08 o                         
  -5  -6   6         29.02         31.55         1.30 o                         
  -4  -6   6         23.50         24.24         1.54 o                         
  -3  -6   6          7.93          5.83         0.88 o                         
  -2  -6   6         57.06         60.06         1.71 o                         
  -1  -6   6         61.01         67.69         1.52 o                         
   0  -6   6         18.25         15.20         0.83 o                         
   1  -6   6         66.53         65.26         1.45 o                         
   2  -6   6          8.45          6.66         0.76 o                         
   3  -6   6          2.22          2.12         0.79 o                         
   4  -6   6          1.22          1.17         0.72 o                         
   5  -6   6          1.33          1.75         0.86 o                         
   6  -6   6          2.24          1.57         1.22 o                         
  -8  -5   6          1.00          1.03         0.58 o                         
  -7  -5   6          5.19          6.08         0.79 o                         
  -6  -5   6         12.96         13.60         1.07 o                         
  -5  -5   6          3.90          5.65         0.53 o                         
  -4  -5   6         76.81         71.90         1.70 o                         
  -3  -5   6        121.87        124.38         2.77 o                         
  -2  -5   6         23.60         20.56         0.72 o                         
  -1  -5   6         53.21         55.66         1.31 o                         
   0  -5   6         30.16         31.25         0.99 o                         
   1  -5   6         75.31         69.74         1.53 o                         
   2  -5   6         34.48         34.56         0.98 o                         
   3  -5   6         22.99         20.94         1.63 o                         
   4  -5   6          3.01          3.23         0.67 o                         
   5  -5   6          1.69          1.37         0.94 o                         
   6  -5   6          3.97          2.27         1.45 o                         
  -9  -4   6          0.26         -0.33         1.02 o                         
  -8  -4   6          0.53          1.07         0.51 o                         
  -7  -4   6          1.80          1.12         0.75 o                         
  -6  -4   6          8.51          8.85         0.83 o                         
  -5  -4   6         50.74         48.10         1.00 o                         
  -4  -4   6         77.74         76.82         1.45 o                         
  -3  -4   6         20.56         21.51         0.62 o                         
  -2  -4   6         53.45         56.77         1.04 o                         
  -1  -4   6         13.85         15.83         0.62 o                         
   0  -4   6         51.65         49.55         1.24 o                         
   1  -4   6         48.21         48.62         1.09 o                         
   2  -4   6         54.87         52.23         1.27 o                         
   3  -4   6         52.78         49.82         1.75 o                         
   4  -4   6          6.81          7.96         0.97 o                         
   5  -4   6          8.14          5.22         1.77 o                         
   6  -4   6         11.41         15.04         1.41 o                         
   7  -4   6          6.79          5.82         1.05 o                         
  -9  -3   6          2.10          2.84         0.97 o                         
  -8  -3   6          0.75          0.60         0.72 o                         
  -7  -3   6          5.04          6.37         0.68 o                         
  -6  -3   6         28.28         25.70         0.93 o                         
  -5  -3   6         26.70         23.95         0.83 o                         
  -4  -3   6          6.53          6.83         0.47 o                         
  -3  -3   6          9.72          9.60         0.84 o                         
  -2  -3   6        144.88        138.84         1.59 o                         
  -1  -3   6          5.87          4.37         0.32 o                         
   0  -3   6         15.61         17.06         0.54 o                         
   1  -3   6         95.69         89.46         1.61 o                         
   2  -3   6          3.79          3.57         0.30 o                         
   3  -3   6         39.05         42.59         0.89 o                         
   4  -3   6         78.10         73.06         1.55 o                         
   5  -3   6         21.70         16.24         2.71 o                         
   6  -3   6         17.52         17.54         1.42 o                         
   7  -3   6          2.21          2.50         0.81 o                         
 -10  -2   6          3.27          2.58         1.00 o                         
  -9  -2   6          1.96          1.83         0.84 o                         
  -8  -2   6         18.70         19.93         3.95 o                         
  -7  -2   6         66.07         68.14         1.75 o                         
  -6  -2   6         33.11         33.75         0.81 o                         
  -5  -2   6         28.62         31.86         0.80 o                         
  -4  -2   6         20.51         21.81         0.78 o                         
  -3  -2   6        241.36        239.43         2.53 o                         
  -2  -2   6        180.57        200.12         1.91 o                         
  -1  -2   6        237.85        246.13         2.38 o                         
   0  -2   6        406.97        422.93         3.29 o                         
   1  -2   6         47.15         47.33         0.72 o                         
   2  -2   6         20.14         18.62         0.58 o                         
   3  -2   6        115.52        104.29         1.36 o                         
   4  -2   6         70.95         69.54         1.09 o                         
   5  -2   6         44.13         44.77         1.59 o                         
   6  -2   6          3.42          2.74         0.72 o                         
   7  -2   6          2.82          2.08         0.64 o                         
   8  -2   6          0.12         -0.69         1.18 o                         
 -10  -1   6          0.68          0.23         0.93 o                         
  -9  -1   6         30.86         39.57         2.16 o                         
  -8  -1   6          7.11          7.32         0.77 o                         
  -7  -1   6         58.24         61.94         1.73 o                         
  -6  -1   6         18.38         17.72         0.77 o                         
  -5  -1   6         84.16         79.77         1.58 o                         
  -4  -1   6        105.11        112.80         1.42 o                         
  -3  -1   6        213.88        217.95         5.23 o                         
  -2  -1   6        230.03        237.84         1.94 o                         
  -1  -1   6        311.54        306.75         2.25 o                         
   0  -1   6        755.01        797.29         5.24 o                         
   1  -1   6        427.11        465.34         3.74 o                         
   2  -1   6        115.51        120.67         1.44 o                         
   3  -1   6        107.13        109.27         1.40 o                         
   4  -1   6         42.41         40.38         0.81 o                         
   5  -1   6        199.10        198.54         2.84 o                         
   6  -1   6          9.49          8.41         0.92 o                         
   7  -1   6          8.28         10.46         1.10 o                         
   8  -1   6          6.74          9.01         2.12 o                         
 -10   0   6          7.15          7.18         0.94 o                         
  -9   0   6          0.10          0.31         0.45 o                         
  -8   0   6        128.93        135.69         2.54 o                         
  -7   0   6         13.47         10.10         1.12 o                         
  -6   0   6          0.30          0.19         0.25 o                         
  -5   0   6        328.30        345.94         3.71 o                         
  -4   0   6          6.48          5.68         0.32 o                         
  -3   0   6        964.89        980.96         7.43 o                         
  -2   0   6        402.28        387.96         2.59 o                         
  -1   0   6        589.27        590.89         3.78 o                         
   0   0   6         22.99         27.85         0.41 o                         
   1   0   6        141.24        153.43         1.53 o                         
   2   0   6        184.27        197.11         2.16 o                         
   3   0   6        103.72        103.53         1.39 o                         
   4   0   6          0.06         -0.01         0.15 o                         
   5   0   6          2.31          2.37         0.30 o                         
   6   0   6         10.61          9.76         0.80 o                         
   7   0   6          5.31          5.44         1.01 o                         
   8   0   6          0.85          2.89         1.51 o                         
 -10   1   6          0.69          1.59         0.87 o                         
  -9   1   6         30.85         36.58         1.63 o                         
  -8   1   6          7.13          7.18         0.82 o                         
  -7   1   6         58.20         58.41         1.42 o                         
  -6   1   6         18.41         19.06         0.55 o                         
  -5   1   6         84.13         81.98         1.08 o                         
  -4   1   6        105.17        113.99         1.32 o                         
  -3   1   6        213.76        222.29         2.14 o                         
  -2   1   6        230.12        240.02         2.02 o                         
  -1   1   6        311.58        307.86         2.05 o                         
   0   1   6        755.08        793.36         5.00 o                         
   1   1   6        427.00        469.90         3.52 o                         
   2   1   6        115.66        118.16         1.40 o                         
   3   1   6        107.18        112.53         1.47 o                         
   4   1   6         42.44         41.43         0.86 o                         
   5   1   6        199.16        195.21         3.38 o                         
   6   1   6          9.49          8.47         0.91 o                         
   7   1   6          8.29          8.72         1.39 o                         
   8   1   6          6.74          6.48         2.26 o                         
 -10   2   6          3.27          4.49         0.91 o                         
  -9   2   6          1.96          0.83         0.78 o                         
  -8   2   6         18.71         20.52         1.17 o                         
  -7   2   6         66.08         67.90         1.46 o                         
  -6   2   6         33.17         33.27         0.99 o                         
  -5   2   6         28.67         32.06         1.09 o                         
  -4   2   6         20.57         22.75         0.58 o                         
  -3   2   6        241.29        240.06         2.34 o                         
  -2   2   6        180.70        198.36         1.90 o                         
  -1   2   6        237.99        243.99         2.24 o                         
   0   2   6        407.13        419.77         3.71 o                         
   1   2   6         47.26         47.58         0.76 o                         
   2   2   6         20.20         19.18         0.54 o                         
   3   2   6        115.50        104.47         1.37 o                         
   4   2   6         70.99         70.20         1.44 o                         
   5   2   6         44.17         45.80         1.40 o                         
   6   2   6          3.40          3.47         0.84 o                         
   7   2   6          2.82          2.51         1.09 o                         
   8   2   6          0.12          0.41         0.62 o                         
  -9   3   6          2.10          3.56         1.06 o                         
  -8   3   6          0.75         -0.14         0.40 o                         
  -7   3   6          5.03          6.26         0.64 o                         
  -6   3   6         28.27         26.58         0.80 o                         
  -5   3   6         26.67         23.02         0.66 o                         
  -4   3   6          6.52          7.10         0.41 o                         
  -3   3   6          9.73          9.43         0.60 o                         
  -2   3   6        144.85        135.42         2.24 o                         
  -1   3   6          5.88          4.43         0.38 o                         
   0   3   6         15.62         15.81         0.62 o                         
   1   3   6         95.75         89.08         1.23 o                         
   2   3   6          3.80          3.92         0.39 o                         
   3   3   6         39.07         41.24         0.98 o                         
   4   3   6         78.05         73.53         1.16 o                         
   5   3   6         21.66         18.01         2.02 o                         
   6   3   6         17.49         15.62         1.35 o                         
   7   3   6          2.20          2.06         1.22 o                         
   8   3   6          8.98         10.64         2.20 o                         
  -9   4   6          0.26          0.88         0.62 o                         
  -8   4   6          0.53          1.14         0.63 o                         
  -7   4   6          1.81          1.14         0.50 o                         
  -6   4   6          8.52          8.85         0.74 o                         
  -5   4   6         50.70         48.07         1.65 o                         
  -4   4   6         77.62         76.92         1.28 o                         
  -3   4   6         20.50         22.37         1.12 o                         
  -2   4   6         53.36         54.12         1.15 o                         
  -1   4   6         13.85         16.45         0.74 o                         
   0   4   6         51.69         46.06         0.98 o                         
   1   4   6         48.14         47.01         0.76 o                         
   2   4   6         54.82         50.63         1.10 o                         
   3   4   6         52.67         51.07         1.11 o                         
   4   4   6          6.82          8.95         0.66 o                         
   5   4   6          8.16          8.48         1.09 o                         
   6   4   6         11.42         13.09         1.38 o                         
   7   4   6          6.79          8.74         1.20 o                         
  -8   5   6          0.99          1.10         0.76 o                         
  -7   5   6          5.18          6.67         0.91 o                         
  -6   5   6         12.97         14.40         1.13 o                         
  -5   5   6          3.91          4.37         0.52 o                         
  -4   5   6         76.86         72.85         1.50 o                         
  -3   5   6        121.90        125.27         2.53 o                         
  -2   5   6         23.61         21.63         0.83 o                         
  -1   5   6         53.19         56.64         1.31 o                         
   0   5   6         30.16         28.04         0.94 o                         
   1   5   6         75.25         69.01         1.33 o                         
   2   5   6         34.46         34.11         1.27 o                         
   3   5   6         22.97         21.93         1.10 o                         
   4   5   6          3.02          3.87         0.61 o                         
   5   5   6          1.70          1.68         0.76 o                         
   6   5   6          3.96          3.33         0.94 o                         
  -7   6   6          2.52          1.92         0.76 o                         
  -6   6   6         10.50         14.40         1.24 o                         
  -5   6   6         28.99         32.31         1.93 o                         
  -4   6   6         23.48         25.50         1.79 o                         
  -3   6   6          7.93          7.44         0.68 o                         
  -2   6   6         57.03         59.94         2.11 o                         
  -1   6   6         60.94         65.84         1.54 o                         
   0   6   6         18.26         14.85         0.80 o                         
   1   6   6         66.45         66.69         1.82 o                         
   2   6   6          8.43          7.86         1.06 o                         
   3   6   6          2.22          3.65         0.61 o                         
   4   6   6          1.22         -0.07         1.14 o                         
   5   6   6          1.33          1.27         0.82 o                         
   6   6   6          2.24          2.50         1.04 o                         
  -6   7   6          1.66          1.41         1.00 o                         
  -5   7   6          8.22          9.59         1.14 o                         
  -4   7   6          2.17          2.60         0.67 o                         
  -3   7   6         13.35         13.37         0.91 o                         
  -2   7   6          7.73          9.40         0.79 o                         
  -1   7   6         32.78         33.45         1.22 o                         
   0   7   6         10.33         11.29         0.98 o                         
   1   7   6         14.59         15.35         1.16 o                         
   2   7   6         14.48         16.95         1.56 o                         
   3   7   6          1.40          1.49         0.73 o                         
   4   7   6         11.80         11.48         1.59 o                         
  -5   8   6          2.14          2.08         1.55 o                         
  -4   8   6          1.87          2.22         0.90 o                         
  -3   8   6          0.06         -0.09         0.54 o                         
  -2   8   6         10.56         12.46         0.96 o                         
  -1   8   6          1.76          1.26         0.69 o                         
   0   8   6          1.26          1.68         0.71 o                         
   1   8   6          0.47          0.59         0.64 o                         
   2   8   6          0.56          1.02         0.70 o                         
   3   8   6          0.39          0.20         1.06 o                         
  -4  -8   7          0.35          1.28         0.69 o                         
  -3  -8   7          7.08          5.62         0.87 o                         
  -2  -8   7          2.63          0.43         0.78 o                         
  -1  -8   7          1.07          0.87         0.96 o                         
   0  -8   7          2.52          1.31         0.79 o                         
   1  -8   7          3.40          3.75         1.01 o                         
   2  -8   7          0.92          2.88         0.97 o                         
  -6  -7   7          3.63          4.09         0.84 o                         
  -5  -7   7          2.95          2.40         0.75 o                         
  -4  -7   7          5.00          4.60         0.70 o                         
  -3  -7   7          9.08          8.30         0.80 o                         
  -2  -7   7          3.80          2.07         0.56 o                         
  -1  -7   7          2.58          2.15         0.56 o                         
   0  -7   7         22.31         20.30         1.24 o                         
   1  -7   7         12.51         13.58         1.02 o                         
   2  -7   7          9.47         12.15         1.01 o                         
   3  -7   7          2.60          2.34         0.83 o                         
   4  -7   7          2.62          2.22         1.24 o                         
  -7  -6   7          1.83          2.19         0.71 o                         
  -6  -6   7         13.02         15.07         1.94 o                         
  -5  -6   7          1.68          1.88         0.56 o                         
  -4  -6   7         13.13         11.69         0.88 o                         
  -3  -6   7         17.98         19.24         1.07 o                         
  -2  -6   7        106.86        107.35         2.04 o                         
  -1  -6   7          1.09         -0.24         0.54 o                         
   0  -6   7         18.41         18.03         0.92 o                         
   1  -6   7         12.75         13.39         0.99 o                         
   2  -6   7         32.93         35.92         1.44 o                         
   3  -6   7         11.36         10.84         1.60 o                         
   4  -6   7          3.12          3.72         1.69 o                         
   5  -6   7          9.52         11.32         1.47 o                         
  -8  -5   7          1.35          1.21         0.77 o                         
  -7  -5   7          7.80          7.22         0.86 o                         
  -6  -5   7         23.89         25.01         1.87 o                         
  -5  -5   7          4.15          4.40         0.78 o                         
  -4  -5   7          4.63          4.31         0.60 o                         
  -3  -5   7        146.19        148.50         2.62 o                         
  -2  -5   7         68.20         74.07         1.58 o                         
  -1  -5   7          0.80          0.20         0.37 o                         
   0  -5   7         12.71         10.47         0.69 o                         
   1  -5   7         22.81         20.09         0.92 o                         
   2  -5   7          1.84          2.55         0.46 o                         
   3  -5   7          8.29          8.66         0.93 o                         
   4  -5   7          7.79          7.56         0.93 o                         
   5  -5   7          6.40          4.96         2.59 o                         
   6  -5   7          4.76          3.71         0.96 o                         
  -9  -4   7          0.61          0.99         0.96 o                         
  -8  -4   7          0.50         -0.50         0.54 o                         
  -7  -4   7         22.19         23.39         1.35 o                         
  -6  -4   7         21.24         19.85         1.67 o                         
  -5  -4   7         15.07         12.36         0.78 o                         
  -4  -4   7         62.86         66.22         1.21 o                         
  -3  -4   7         53.43         50.43         1.01 o                         
  -2  -4   7          7.79          8.64         0.53 o                         
  -1  -4   7         27.36         28.93         0.85 o                         
   0  -4   7          3.90          3.42         0.47 o                         
   1  -4   7          0.59          0.92         0.41 o                         
   2  -4   7         10.14         10.01         0.53 o                         
   3  -4   7          3.08          2.80         0.64 o                         
   4  -4   7         19.74         20.81         2.54 o                         
   5  -4   7         20.03         17.71         1.49 o                         
   6  -4   7          4.86          2.72         0.86 o                         
   7  -4   7          2.69          1.99         1.47 o                         
  -9  -3   7         24.42         27.08         2.10 o                         
  -8  -3   7          2.62          1.94         0.55 o                         
  -7  -3   7         34.44         32.70         1.31 o                         
  -6  -3   7          0.58          0.67         0.37 o                         
  -5  -3   7         33.21         34.03         1.04 o                         
  -4  -3   7          3.52          3.46         0.32 o                         
  -3  -3   7         35.41         38.43         0.79 o                         
  -2  -3   7         74.53         80.30         1.27 o                         
  -1  -3   7        120.51        120.78         1.74 o                         
   0  -3   7         50.11         50.53         1.00 o                         
   1  -3   7         81.76         79.42         1.26 o                         
   2  -3   7         10.30         11.04         0.62 o                         
   3  -3   7         26.28         28.36         1.23 o                         
   4  -3   7          1.10          0.62         0.48 o                         
   5  -3   7         27.79         22.01         1.57 o                         
   6  -3   7          0.96          0.91         0.68 o                         
   7  -3   7          4.16          2.65         0.84 o                         
  -9  -2   7         10.41         12.07         1.47 o                         
  -8  -2   7          9.42         10.12         1.24 o                         
  -7  -2   7          3.63          4.72         0.66 o                         
  -6  -2   7         87.79         87.31         1.85 o                         
  -5  -2   7         27.69         28.14         0.70 o                         
  -4  -2   7         11.25         11.69         0.60 o                         
  -3  -2   7         34.83         35.23         0.72 o                         
  -2  -2   7         31.17         29.24         0.66 o                         
  -1  -2   7         14.11         15.81         0.66 o                         
   0  -2   7         37.27         38.11         0.82 o                         
   1  -2   7         12.19         15.65         0.62 o                         
   2  -2   7          4.32          5.02         0.38 o                         
   3  -2   7         17.73         16.00         0.87 o                         
   4  -2   7         36.94         36.00         0.82 o                         
   5  -2   7         14.79         11.86         1.87 o                         
   6  -2   7          1.18          2.09         0.70 o                         
   7  -2   7          0.79          1.71         0.69 o                         
 -10  -1   7          4.72          5.21         0.91 o                         
  -9  -1   7          7.01          8.63         0.99 o                         
  -8  -1   7         25.88         24.95         2.93 o                         
  -7  -1   7          2.44          1.00         0.33 o                         
  -6  -1   7         94.47         94.39         1.31 o                         
  -5  -1   7         51.82         51.50         1.17 o                         
  -4  -1   7          7.77          6.90         0.48 o                         
  -3  -1   7         33.54         32.96         0.66 o                         
  -2  -1   7         49.62         45.19         1.13 o                         
  -1  -1   7        150.15        141.44         1.59 o                         
   0  -1   7         69.78         73.02         0.99 o                         
   1  -1   7        111.46        107.71         1.33 o                         
   2  -1   7         36.67         38.88         0.71 o                         
   3  -1   7          6.44          6.32         0.40 o                         
   4  -1   7         48.35         47.68         0.92 o                         
   5  -1   7         97.77        100.24         2.22 o                         
   6  -1   7          0.97          1.68         0.73 o                         
   7  -1   7          1.30          0.31         0.62 o                         
   8  -1   7          7.45          7.78         2.04 o                         
 -10   0   7          3.36          4.13         0.86 o                         
  -9   0   7          0.04         -0.52         0.52 o                         
  -8   0   7          2.49          2.57         0.51 o                         
  -7   0   7         12.96         10.80         0.68 o                         
  -6   0   7         38.69         36.41         0.73 o                         
  -5   0   7         39.42         45.28         0.79 o                         
  -4   0   7         24.48         18.63         0.50 o                         
  -3   0   7         81.68         91.35         1.23 o                         
  -2   0   7         91.76         95.56         1.13 o                         
  -1   0   7        158.65        151.73         1.43 o                         
   0   0   7        270.88        273.12         2.17 o                         
   1   0   7        676.28        725.45         5.91 o                         
   2   0   7        195.63        200.48         2.26 o                         
   3   0   7         25.49         20.88         0.72 o                         
   4   0   7         58.50         63.62         1.24 o                         
   5   0   7         68.02         73.87         1.70 o                         
   6   0   7          0.02         -0.21         0.45 o                         
   7   0   7          6.58          6.47         0.95 o                         
   8   0   7          4.26          4.48         1.79 o                         
 -10   1   7          4.72          4.56         1.17 o                         
  -9   1   7          7.02          8.87         0.98 o                         
  -8   1   7         25.86         28.15         1.42 o                         
  -7   1   7          2.44          1.37         0.41 o                         
  -6   1   7         94.50         95.74         1.62 o                         
  -5   1   7         51.84         51.95         0.88 o                         
  -4   1   7          7.76          7.05         0.37 o                         
  -3   1   7         33.60         32.81         0.66 o                         
  -2   1   7         49.66         45.90         1.17 o                         
  -1   1   7        150.22        144.37         1.32 o                         
   0   1   7         69.69         73.12         0.92 o                         
   1   1   7        111.34        110.71         1.25 o                         
   2   1   7         36.75         38.58         0.94 o                         
   3   1   7          6.42          6.13         0.41 o                         
   4   1   7         48.44         48.95         1.06 o                         
   5   1   7         97.80        101.61         4.40 o                         
   6   1   7          0.98          1.41         0.55 o                         
   7   1   7          1.31          0.78         0.53 o                         
   8   1   7          7.46          8.68         2.08 o                         
  -9   2   7         10.41          9.87         1.28 o                         
  -8   2   7          9.44          9.28         0.68 o                         
  -7   2   7          3.64          4.16         0.51 o                         
  -6   2   7         87.83         86.87         1.32 o                         
  -5   2   7         27.72         28.23         0.72 o                         
  -4   2   7         11.25         11.63         0.56 o                         
  -3   2   7         34.87         35.75         0.73 o                         
  -2   2   7         31.26         29.37         0.63 o                         
  -1   2   7         14.13         16.19         0.56 o                         
   0   2   7         37.25         37.81         0.74 o                         
   1   2   7         12.16         15.79         0.55 o                         
   2   2   7          4.32          6.27         0.39 o                         
   3   2   7         17.72         15.88         0.74 o                         
   4   2   7         36.97         36.43         1.03 o                         
   5   2   7         14.77         11.79         0.97 o                         
   6   2   7          1.18          0.84         0.57 o                         
   7   2   7          0.79         -0.47         0.72 o                         
  -9   3   7         24.44         24.05         1.64 o                         
  -8   3   7          2.61          1.32         0.56 o                         
  -7   3   7         34.44         34.75         1.37 o                         
  -6   3   7          0.58          0.40         0.33 o                         
  -5   3   7         33.22         34.43         0.84 o                         
  -4   3   7          3.52          3.13         0.34 o                         
  -3   3   7         35.37         39.10         1.13 o                         
  -2   3   7         74.44         78.62         1.48 o                         
  -1   3   7        120.38        120.89         1.86 o                         
   0   3   7         50.06         50.17         1.01 o                         
   1   3   7         81.89         79.41         1.21 o                         
   2   3   7         10.33         11.39         0.61 o                         
   3   3   7         26.32         26.24         0.98 o                         
   4   3   7          1.11          1.11         0.54 o                         
   5   3   7         27.76         26.16         4.40 o                         
   6   3   7          0.96         -0.10         0.67 o                         
   7   3   7          4.14          3.02         0.76 o                         
  -9   4   7          0.61          0.65         0.62 o                         
  -8   4   7          0.50          0.63         0.61 o                         
  -7   4   7         22.19         21.59         1.11 o                         
  -6   4   7         21.24         19.10         1.15 o                         
  -5   4   7         15.06         13.36         0.83 o                         
  -4   4   7         62.84         67.54         1.58 o                         
  -3   4   7         53.39         49.66         1.01 o                         
  -2   4   7          7.78          9.63         0.54 o                         
  -1   4   7         27.39         28.50         0.86 o                         
   0   4   7          3.91          3.54         0.44 o                         
   1   4   7          0.59          1.01         0.20 o                         
   2   4   7         10.17         11.80         0.66 o                         
   3   4   7          3.06          2.20         0.61 o                         
   4   4   7         19.76         19.27         1.17 o                         
   5   4   7         20.05         18.34         1.55 o                         
   6   4   7          4.86          3.94         1.04 o                         
   7   4   7          2.69          2.00         0.90 o                         
  -8   5   7          1.34          1.25         0.74 o                         
  -7   5   7          7.80          8.75         1.02 o                         
  -6   5   7         23.88         24.03         1.21 o                         
  -5   5   7          4.14          5.44         0.59 o                         
  -4   5   7          4.64          4.20         0.53 o                         
  -3   5   7        146.25        152.79         2.16 o                         
  -2   5   7         68.18         72.27         1.60 o                         
  -1   5   7          0.80          0.34         0.38 o                         
   0   5   7         12.73         10.93         0.65 o                         
   1   5   7         22.80         21.91         0.76 o                         
   2   5   7          1.84          2.42         0.57 o                         
   3   5   7          8.31          7.98         0.91 o                         
   4   5   7          7.81          6.39         1.08 o                         
   5   5   7          6.39          4.87         1.05 o                         
   6   5   7          4.76          4.96         2.06 o                         
  -7   6   7          1.83          1.37         0.82 o                         
  -6   6   7         13.00         15.59         1.29 o                         
  -5   6   7          1.67          0.13         0.66 o                         
  -4   6   7         13.14         13.44         0.98 o                         
  -3   6   7         17.97         20.89         1.01 o                         
  -2   6   7        106.86        111.34         2.08 o                         
  -1   6   7          1.11          0.67         0.46 o                         
   0   6   7         18.40         17.94         0.88 o                         
   1   6   7         12.75         12.41         1.00 o                         
   2   6   7         32.96         35.97         1.45 o                         
   3   6   7         11.36         10.88         1.10 o                         
   4   6   7          3.13          1.79         0.88 o                         
   5   6   7          9.53         10.10         1.48 o                         
  -6   7   7          3.64          2.94         0.93 o                         
  -5   7   7          2.95          2.08         0.84 o                         
  -4   7   7          5.01          5.35         1.03 o                         
  -3   7   7          9.07          7.74         0.78 o                         
  -2   7   7          3.82          2.72         0.58 o                         
  -1   7   7          2.59          2.97         0.60 o                         
   0   7   7         22.34         21.32         1.71 o                         
   1   7   7         12.53         12.87         1.03 o                         
   2   7   7          9.46         11.88         1.29 o                         
   3   7   7          2.61          3.76         0.97 o                         
   4   7   7          2.62          3.82         1.20 o                         
  -4   8   7          0.35          0.26         0.78 o                         
  -3   8   7          7.07          5.66         0.78 o                         
  -2   8   7          2.63          0.73         0.72 o                         
  -1   8   7          1.07          0.07         0.71 o                         
   0   8   7          2.52          1.74         0.79 o                         
   1   8   7          3.41          3.35         0.85 o                         
   2   8   7          0.91          1.03         0.75 o                         
  -3  -8   8          1.80          0.21         0.87 o                         
  -2  -8   8          6.08          4.04         1.40 o                         
  -1  -8   8          0.60          0.10         0.72 o                         
   0  -8   8          2.67          2.01         0.88 o                         
   1  -8   8          1.00         -0.80         0.80 o                         
  -6  -7   8          7.70          6.99         1.00 o                         
  -5  -7   8         11.88         12.16         1.21 o                         
  -4  -7   8          4.76          5.86         0.80 o                         
  -3  -7   8         11.10         11.58         1.94 o                         
  -2  -7   8          0.56          0.59         0.53 o                         
  -1  -7   8          1.31          0.59         0.67 o                         
   0  -7   8          2.05          3.29         0.82 o                         
   1  -7   8          7.57          7.49         1.15 o                         
   2  -7   8          0.62          0.05         0.76 o                         
   3  -7   8          0.01         -0.02         0.75 o                         
  -7  -6   8          1.62          2.14         0.75 o                         
  -6  -6   8          3.33          3.72         0.81 o                         
  -5  -6   8         15.42         16.75         1.35 o                         
  -4  -6   8         16.03         15.66         1.01 o                         
  -3  -6   8         29.79         29.81         1.31 o                         
  -2  -6   8         29.27         30.53         2.14 o                         
  -1  -6   8         24.21         23.09         1.11 o                         
   0  -6   8          5.55          3.75         0.72 o                         
   1  -6   8         37.86         41.49         1.58 o                         
   2  -6   8          9.05          7.99         1.11 o                         
   3  -6   8          1.05         -0.26         0.60 o                         
   4  -6   8          0.88          0.26         0.82 o                         
   5  -6   8          1.25         -0.38         0.90 o                         
  -8  -5   8          1.05          0.88         0.63 o                         
  -7  -5   8          2.74          3.30         0.72 o                         
  -6  -5   8          2.54          1.75         0.62 o                         
  -5  -5   8         20.15         21.02         1.12 o                         
  -4  -5   8          0.37         -0.20         0.49 o                         
  -3  -5   8          0.80          1.20         0.53 o                         
  -2  -5   8         58.97         60.64         1.50 o                         
  -1  -5   8         13.97         14.01         0.79 o                         
   0  -5   8         25.79         25.80         1.16 o                         
   1  -5   8         73.91         76.50         1.63 o                         
   2  -5   8         12.22         10.93         0.71 o                         
   3  -5   8         48.60         48.05         2.06 o                         
   4  -5   8          5.00          4.55         1.04 o                         
   5  -5   8          4.29          4.01         1.01 o                         
  -9  -4   8          4.51          5.12         1.28 o                         
  -8  -4   8          5.10          5.33         0.77 o                         
  -7  -4   8          5.30          8.02         0.89 o                         
  -6  -4   8         24.91         22.15         1.40 o                         
  -5  -4   8          0.37          0.27         0.42 o                         
  -4  -4   8         27.46         27.61         1.19 o                         
  -3  -4   8         14.29         14.34         1.10 o                         
  -2  -4   8        118.47        112.82         1.71 o                         
  -1  -4   8         76.46         70.91         1.50 o                         
   0  -4   8         25.93         27.91         1.03 o                         
   1  -4   8         10.85         12.21         0.64 o                         
   2  -4   8         66.33         60.13         1.39 o                         
   3  -4   8         17.62         19.87         1.31 o                         
   4  -4   8         17.82         15.28         1.09 o                         
   5  -4   8          2.90          2.25         0.88 o                         
   6  -4   8          0.82          0.65         0.81 o                         
  -9  -3   8          0.89          0.14         0.89 o                         
  -8  -3   8         17.11         18.40         1.54 o                         
  -7  -3   8          5.39          6.37         0.75 o                         
  -6  -3   8         17.05         20.34         0.94 o                         
  -5  -3   8         44.61         42.30         0.93 o                         
  -4  -3   8          2.91          3.52         0.34 o                         
  -3  -3   8          0.67          0.42         0.27 o                         
  -2  -3   8         24.61         26.08         0.80 o                         
  -1  -3   8         36.03         34.02         0.99 o                         
   0  -3   8         50.32         48.59         1.10 o                         
   1  -3   8         33.21         32.78         0.85 o                         
   2  -3   8         24.54         27.22         0.70 o                         
   3  -3   8          4.97          5.34         0.80 o                         
   4  -3   8         49.41         51.22         1.67 o                         
   5  -3   8          6.46          6.79         1.07 o                         
   6  -3   8          7.63          6.97         1.79 o                         
   7  -3   8          5.75          5.73         1.05 o                         
  -9  -2   8         22.89         27.79         5.79 o                         
  -8  -2   8         18.13         18.89         1.02 o                         
  -7  -2   8         34.61         31.86         1.28 o                         
  -6  -2   8         35.14         34.95         1.10 o                         
  -5  -2   8         45.46         46.48         1.25 o                         
  -4  -2   8        123.30        124.46         1.69 o                         
  -3  -2   8          6.05          4.96         0.37 o                         
  -2  -2   8         53.00         57.58         1.10 o                         
  -1  -2   8         60.32         59.51         1.27 o                         
   0  -2   8         56.89         55.34         1.06 o                         
   1  -2   8        252.98        262.14         2.59 o                         
   2  -2   8          9.88          9.01         0.54 o                         
   3  -2   8          5.48          5.73         0.53 o                         
   4  -2   8          3.96          4.99         0.51 o                         
   5  -2   8         53.16         54.65         2.25 o                         
   6  -2   8          1.04          1.08         0.73 o                         
   7  -2   8          0.17          0.88         0.72 o                         
 -10  -1   8          4.01          3.77         0.99 o                         
  -9  -1   8         17.22         17.33         1.33 o                         
  -8  -1   8         11.65         10.99         0.80 o                         
  -7  -1   8         19.51         18.83         1.00 o                         
  -6  -1   8          2.51          3.00         0.39 o                         
  -5  -1   8          9.70         10.19         0.57 o                         
  -4  -1   8          6.01          6.77         0.96 o                         
  -3  -1   8         74.36         70.77         1.15 o                         
  -2  -1   8        230.11        231.50         2.82 o                         
  -1  -1   8        130.83        139.84         2.21 o                         
   0  -1   8         10.97          8.20         0.36 o                         
   1  -1   8         56.18         52.33         1.04 o                         
   2  -1   8         91.06         94.95         1.49 o                         
   3  -1   8         87.41         87.89         1.28 o                         
   4  -1   8        184.34        188.87         2.86 o                         
   5  -1   8          3.87          3.43         0.62 o                         
   6  -1   8          4.25          4.90         0.90 o                         
   7  -1   8          5.33          9.00         1.15 o                         
 -10   0   8          6.00          6.27         0.99 o                         
  -9   0   8          0.19         -0.02         0.62 o                         
  -8   0   8          0.00         -0.33         0.33 o                         
  -7   0   8         15.09         11.87         0.74 o                         
  -6   0   8        103.38        104.08         1.38 o                         
  -5   0   8          4.57          5.08         0.35 o                         
  -4   0   8        145.38        141.84         1.62 o                         
  -3   0   8        126.33        122.33         1.32 o                         
  -2   0   8         11.88         15.64         0.45 o                         
  -1   0   8         75.12         83.37         1.12 o                         
   0   0   8          6.12          5.23         0.30 o                         
   1   0   8          0.59          0.48         0.26 o                         
   2   0   8         84.57         83.10         1.45 o                         
   3   0   8         52.48         52.78         1.16 o                         
   4   0   8         71.64         69.83         1.43 o                         
   5   0   8         33.44         32.29         1.38 o                         
   6   0   8          3.41          4.15         0.71 o                         
   7   0   8          8.72         11.43         1.21 o                         
 -10   1   8          4.01          3.31         1.37 o                         
  -9   1   8         17.21         17.32         1.27 o                         
  -8   1   8         11.65         12.18         0.75 o                         
  -7   1   8         19.53         19.56         1.35 o                         
  -6   1   8          2.50          3.59         0.35 o                         
  -5   1   8          9.72         10.25         0.65 o                         
  -4   1   8          6.00          6.62         0.47 o                         
  -3   1   8         74.49         70.93         1.06 o                         
  -2   1   8        230.04        234.18         2.31 o                         
  -1   1   8        131.00        138.74         1.51 o                         
   0   1   8         10.93          7.89         0.41 o                         
   1   1   8         56.21         53.16         0.91 o                         
   2   1   8         91.14         95.28         1.56 o                         
   3   1   8         87.43         88.36         1.39 o                         
   4   1   8        184.31        187.28         2.85 o                         
   5   1   8          3.85          4.64         0.73 o                         
   6   1   8          4.23          5.08         0.75 o                         
   7   1   8          5.34          7.44         0.91 o                         
  -9   2   8         22.92         27.95         2.87 o                         
  -8   2   8         18.08         19.50         1.14 o                         
  -7   2   8         34.58         33.11         1.14 o                         
  -6   2   8         35.10         35.63         0.98 o                         
  -5   2   8         45.46         47.87         0.99 o                         
  -4   2   8        123.29        126.65         1.71 o                         
  -3   2   8          6.03          5.53         0.44 o                         
  -2   2   8         52.92         56.07         1.25 o                         
  -1   2   8         60.20         58.61         0.97 o                         
   0   2   8         56.85         55.48         0.95 o                         
   1   2   8        253.04        262.03         2.84 o                         
   2   2   8          9.90          9.14         0.49 o                         
   3   2   8          5.47          4.82         0.44 o                         
   4   2   8          3.97          5.96         0.64 o                         
   5   2   8         53.16         53.02         1.85 o                         
   6   2   8          1.04          1.38         0.63 o                         
   7   2   8          0.17          0.56         0.62 o                         
  -9   3   8          0.88          0.10         0.57 o                         
  -8   3   8         17.11         18.34         1.26 o                         
  -7   3   8          5.38          5.70         0.77 o                         
  -6   3   8         17.08         19.17         0.94 o                         
  -5   3   8         44.61         42.74         0.98 o                         
  -4   3   8          2.90          3.23         0.58 o                         
  -3   3   8          0.67          0.53         0.41 o                         
  -2   3   8         24.56         24.08         0.73 o                         
  -1   3   8         36.05         34.73         1.20 o                         
   0   3   8         50.24         48.82         1.73 o                         
   1   3   8         33.25         31.28         0.89 o                         
   2   3   8         24.51         27.07         0.77 o                         
   3   3   8          4.98          5.38         0.86 o                         
   4   3   8         49.41         49.70         1.73 o                         
   5   3   8          6.44          8.29         0.95 o                         
   6   3   8          7.62          6.64         0.93 o                         
   7   3   8          5.75          6.03         1.75 o                         
  -9   4   8          4.51          5.11         1.34 o                         
  -8   4   8          5.10          5.06         0.86 o                         
  -7   4   8          5.30          7.48         0.88 o                         
  -6   4   8         24.87         23.34         1.30 o                         
  -5   4   8          0.38          0.44         0.46 o                         
  -4   4   8         27.47         25.54         1.14 o                         
  -3   4   8         14.30         15.10         0.81 o                         
  -2   4   8        118.50        110.43         1.67 o                         
  -1   4   8         76.45         69.90         1.52 o                         
   0   4   8         25.91         28.23         1.18 o                         
   1   4   8         10.86         12.44         0.66 o                         
   2   4   8         66.34         60.33         1.95 o                         
   3   4   8         17.62         17.08         1.41 o                         
   4   4   8         17.80         17.04         1.25 o                         
   5   4   8          2.88          2.99         0.91 o                         
   6   4   8          0.82          0.26         0.77 o                         
  -8   5   8          1.05          1.07         0.78 o                         
  -7   5   8          2.73          1.31         0.70 o                         
  -6   5   8          2.54          2.89         0.66 o                         
  -5   5   8         20.13         21.71         1.00 o                         
  -4   5   8          0.38          0.52         0.41 o                         
  -3   5   8          0.81          0.68         0.41 o                         
  -2   5   8         58.90         62.34         1.48 o                         
  -1   5   8         13.98         15.64         0.98 o                         
   0   5   8         25.76         27.39         0.96 o                         
   1   5   8         73.90         76.11         1.89 o                         
   2   5   8         12.21         11.95         0.94 o                         
   3   5   8         48.57         47.35         1.81 o                         
   4   5   8          4.98          4.76         1.08 o                         
   5   5   8          4.28          3.58         1.43 o                         
  -7   6   8          1.61          0.92         0.82 o                         
  -6   6   8          3.33          1.92         0.77 o                         
  -5   6   8         15.43         17.37         1.64 o                         
  -4   6   8         16.04         17.04         0.94 o                         
  -3   6   8         29.81         31.22         1.20 o                         
  -2   6   8         29.31         30.43         2.13 o                         
  -1   6   8         24.23         25.09         1.06 o                         
   0   6   8          5.56          5.67         0.80 o                         
   1   6   8         37.88         41.54         1.58 o                         
   2   6   8          9.05          6.76         0.82 o                         
   3   6   8          1.06          1.40         0.70 o                         
   4   6   8          0.88          0.56         0.81 o                         
   5   6   8          1.24          1.41         0.99 o                         
  -6   7   8          7.71          8.13         1.30 o                         
  -5   7   8         11.88         12.12         1.27 o                         
  -4   7   8          4.76          5.77         0.82 o                         
  -3   7   8         11.09         13.83         0.99 o                         
  -2   7   8          0.56          0.24         0.50 o                         
  -1   7   8          1.32          1.80         0.70 o                         
   0   7   8          2.05          1.39         0.71 o                         
   1   7   8          7.58          6.61         0.89 o                         
   2   7   8          0.62          0.45         0.61 o                         
   3   7   8          0.01         -0.52         0.77 o                         
  -3   8   8          1.80          1.06         0.77 o                         
  -2   8   8          6.08          6.90         0.97 o                         
  -1   8   8          0.60          0.66         0.73 o                         
   0   8   8          2.68          3.45         0.84 o                         
   1   8   8          1.00         -0.61         0.67 o                         
  -2  -8   9          3.99          3.85         0.93 o                         
  -1  -8   9          1.23         -0.08         0.86 o                         
  -5  -7   9          1.26          0.49         1.03 o                         
  -4  -7   9          3.13          2.62         0.72 o                         
  -3  -7   9          7.24          4.87         1.36 o                         
  -2  -7   9          5.19          6.59         0.97 o                         
  -1  -7   9         10.36         10.30         1.38 o                         
   0  -7   9         17.50         21.90         1.36 o                         
   1  -7   9          5.46          4.70         1.44 o                         
   2  -7   9          0.87          1.32         0.88 o                         
  -7  -6   9          1.50          0.69         0.77 o                         
  -6  -6   9         10.63         10.39         1.78 o                         
  -5  -6   9          4.87          5.99         0.95 o                         
  -4  -6   9          2.64          1.48         1.05 o                         
  -3  -6   9          1.30          0.01         0.48 o                         
  -2  -6   9          2.67          2.16         0.59 o                         
  -1  -6   9         22.09         19.44         1.00 o                         
   0  -6   9         20.08         18.45         1.00 o                         
   1  -6   9          8.73          8.76         0.90 o                         
   2  -6   9          0.20          0.10         0.69 o                         
   3  -6   9          0.05         -0.22         0.61 o                         
   4  -6   9          1.52          1.68         2.28 o                         
  -8  -5   9          3.64          3.63         0.80 o                         
  -7  -5   9          2.11          2.73         0.74 o                         
  -6  -5   9          1.00          0.33         0.60 o                         
  -5  -5   9         19.32         19.11         1.13 o                         
  -4  -5   9         12.51          9.56         0.84 o                         
  -3  -5   9         47.16         52.99         1.46 o                         
  -2  -5   9         32.06         30.37         1.23 o                         
  -1  -5   9          4.98          3.62         0.57 o                         
   0  -5   9          7.73          7.42         0.70 o                         
   1  -5   9          2.38          1.70         0.53 o                         
   2  -5   9         17.73         18.08         1.11 o                         
   3  -5   9          1.58          1.03         0.65 o                         
   4  -5   9          3.59          5.19         1.09 o                         
   5  -5   9          1.70          2.12         0.98 o                         
  -8  -4   9          5.79          5.48         0.83 o                         
  -7  -4   9          0.14          0.30         0.54 o                         
  -6  -4   9          0.42          0.49         0.55 o                         
  -5  -4   9         40.98         43.37         1.43 o                         
  -4  -4   9         13.93         11.13         0.95 o                         
  -3  -4   9         81.16         83.63         1.50 o                         
  -2  -4   9         39.07         42.71         1.26 o                         
  -1  -4   9         12.81         11.34         0.74 o                         
   0  -4   9          0.38          0.00         0.42 o                         
   1  -4   9        122.18        118.86         2.08 o                         
   2  -4   9         29.54         29.56         1.10 o                         
   3  -4   9          5.51          6.16         0.82 o                         
   4  -4   9          9.90          8.32         1.41 o                         
   5  -4   9          0.27         -0.57         0.75 o                         
   6  -4   9          0.83          0.01         0.80 o                         
  -9  -3   9          4.64          3.31         0.78 o                         
  -8  -3   9          0.28          0.34         0.52 o                         
  -7  -3   9         11.18          8.12         0.84 o                         
  -6  -3   9         33.24         31.88         1.66 o                         
  -5  -3   9          4.01          4.16         0.62 o                         
  -4  -3   9         30.69         28.62         0.95 o                         
  -3  -3   9         50.82         54.88         1.32 o                         
  -2  -3   9        121.57        119.33         2.00 o                         
  -1  -3   9         50.44         51.79         1.31 o                         
   0  -3   9         51.01         54.45         1.15 o                         
   1  -3   9          6.68          4.95         0.44 o                         
   2  -3   9         22.58         20.08         0.98 o                         
   3  -3   9          5.82          5.24         0.70 o                         
   4  -3   9          7.63          7.96         0.86 o                         
   5  -3   9          1.57          0.78         0.73 o                         
   6  -3   9          3.50          6.63         2.42 o                         
  -9  -2   9          3.49          2.51         0.72 o                         
  -8  -2   9          5.74          6.28         0.76 o                         
  -7  -2   9          0.09         -0.16         0.48 o                         
  -6  -2   9         75.11         72.11         1.64 o                         
  -5  -2   9          0.84          0.30         0.34 o                         
  -4  -2   9         19.81         21.18         1.04 o                         
  -3  -2   9          3.37          3.14         0.43 o                         
  -2  -2   9        129.66        125.90         1.97 o                         
  -1  -2   9         62.89         62.41         1.34 o                         
   0  -2   9          4.50          4.74         0.43 o                         
   1  -2   9         22.90         22.15         0.59 o                         
   2  -2   9         36.20         38.92         1.42 o                         
   3  -2   9          5.47          3.76         0.64 o                         
   4  -2   9         36.03         38.27         1.84 o                         
   5  -2   9         35.96         40.16         2.08 o                         
   6  -2   9          1.18          2.14         0.82 o                         
  -9  -1   9          2.36          1.96         0.78 o                         
  -8  -1   9          0.01         -0.55         0.58 o                         
  -7  -1   9          0.77          0.52         0.47 o                         
  -6  -1   9         54.94         52.55         1.36 o                         
  -5  -1   9         50.15         51.06         1.17 o                         
  -4  -1   9         52.55         52.34         2.00 o                         
  -3  -1   9         48.64         48.61         1.11 o                         
  -2  -1   9         48.88         51.14         1.19 o                         
  -1  -1   9         11.29         10.73         0.51 o                         
   0  -1   9        104.02        101.27         1.47 o                         
   1  -1   9         57.62         62.58         1.30 o                         
   2  -1   9         11.43         11.66         0.49 o                         
   3  -1   9        152.27        153.01         2.52 o                         
   4  -1   9          5.52          5.88         0.61 o                         
   5  -1   9         13.79         16.15         1.45 o                         
   6  -1   9          2.57          2.18         0.82 o                         
   7  -1   9          2.27          1.72         0.80 o                         
  -9   0   9         14.44         14.44         1.25 o                         
  -8   0   9          0.11         -0.36         0.36 o                         
  -7   0   9          8.34          8.23         0.68 o                         
  -6   0   9          6.57          7.52         0.56 o                         
  -5   0   9          3.93          3.98         0.34 o                         
  -4   0   9         72.93         71.09         1.08 o                         
  -3   0   9        456.04        419.83         3.81 o                         
  -2   0   9         93.27         97.52         1.28 o                         
  -1   0   9          0.21          0.40         0.21 o                         
   0   0   9          5.93          6.42         0.38 o                         
   1   0   9         36.11         31.32         0.75 o                         
   2   0   9         58.12         55.11         1.63 o                         
   3   0   9          1.35          0.80         0.43 o                         
   4   0   9         47.08         44.78         1.33 o                         
   5   0   9          3.09          4.86         0.74 o                         
   6   0   9          1.54          2.07         0.86 o                         
   7   0   9          0.60          0.16         0.86 o                         
  -9   1   9          2.36          2.30         0.75 o                         
  -8   1   9          0.01          0.07         0.39 o                         
  -7   1   9          0.78          0.05         0.41 o                         
  -6   1   9         54.99         54.05         1.23 o                         
  -5   1   9         50.19         52.45         0.97 o                         
  -4   1   9         52.64         54.64         1.11 o                         
  -3   1   9         48.69         47.57         1.00 o                         
  -2   1   9         48.90         52.81         0.90 o                         
  -1   1   9         11.27         11.62         0.51 o                         
   0   1   9        104.01        103.08         1.50 o                         
   1   1   9         57.63         63.05         1.32 o                         
   2   1   9         11.46         12.86         0.79 o                         
   3   1   9        152.22        154.23         2.61 o                         
   4   1   9          5.50          5.76         0.64 o                         
   5   1   9         13.77         14.88         1.17 o                         
   6   1   9          2.56          3.24         0.76 o                         
   7   1   9          2.28          3.15         1.00 o                         
  -9   2   9          3.49          2.46         0.61 o                         
  -8   2   9          5.75          5.38         0.66 o                         
  -7   2   9          0.09          0.19         0.44 o                         
  -6   2   9         75.13         73.29         1.47 o                         
  -5   2   9          0.84          0.39         0.32 o                         
  -4   2   9         19.81         22.21         0.86 o                         
  -3   2   9          3.38          3.84         0.47 o                         
  -2   2   9        129.66        123.48         1.65 o                         
  -1   2   9         62.90         62.57         1.14 o                         
   0   2   9          4.48          5.33         0.40 o                         
   1   2   9         22.90         22.03         0.73 o                         
   2   2   9         36.22         39.61         0.91 o                         
   3   2   9          5.47          4.88         0.60 o                         
   4   2   9         36.03         39.89         1.36 o                         
   5   2   9         35.97         36.15         1.67 o                         
   6   2   9          1.18          1.10         0.67 o                         
   7   2   9          2.02          0.33         1.43 o                         
  -9   3   9          4.65          3.60         0.77 o                         
  -8   3   9          0.27          0.34         0.58 o                         
  -7   3   9         11.19          9.09         0.92 o                         
  -6   3   9         33.28         32.41         1.19 o                         
  -5   3   9          4.02          3.49         0.49 o                         
  -4   3   9         30.73         29.39         1.01 o                         
  -3   3   9         50.74         54.01         1.47 o                         
  -2   3   9        121.70        117.75         1.53 o                         
  -1   3   9         50.35         50.41         1.19 o                         
   0   3   9         51.06         52.43         1.12 o                         
   1   3   9          6.70          5.90         0.52 o                         
   2   3   9         22.55         22.12         1.01 o                         
   3   3   9          5.83          5.01         0.80 o                         
   4   3   9          7.61          7.42         0.80 o                         
   5   3   9          1.58          0.54         0.64 o                         
   6   3   9          3.49          3.95         0.86 o                         
  -8   4   9          5.79          7.60         1.61 o                         
  -7   4   9          0.14         -0.16         0.60 o                         
  -6   4   9          0.42          0.51         0.64 o                         
  -5   4   9         40.99         43.47         1.41 o                         
  -4   4   9         13.92         12.24         0.87 o                         
  -3   4   9         81.18         86.83         1.76 o                         
  -2   4   9         39.05         40.82         1.04 o                         
  -1   4   9         12.80         12.61         0.98 o                         
   0   4   9          0.38          0.17         0.40 o                         
   1   4   9        122.17        115.45         2.29 o                         
   2   4   9         29.53         28.25         1.22 o                         
   3   4   9          5.50          6.05         0.84 o                         
   4   4   9          9.91         11.66         1.42 o                         
   5   4   9          0.27         -0.33         0.78 o                         
   6   4   9          0.83          0.44         0.86 o                         
  -8   5   9          3.63          5.48         1.02 o                         
  -7   5   9          2.10          4.13         0.87 o                         
  -6   5   9          1.01          1.86         0.62 o                         
  -5   5   9         19.30         20.04         1.11 o                         
  -4   5   9         12.50         11.21         0.89 o                         
  -3   5   9         47.11         51.70         1.72 o                         
  -2   5   9         32.02         32.30         1.22 o                         
  -1   5   9          4.98          3.47         0.52 o                         
   0   5   9          7.73         10.47         0.69 o                         
   1   5   9          2.39          2.27         0.85 o                         
   2   5   9         17.74         17.21         1.11 o                         
   3   5   9          1.57          0.23         0.65 o                         
   4   5   9          3.58          4.59         1.11 o                         
   5   5   9          1.70          3.64         1.11 o                         
  -7   6   9          1.50          2.22         0.90 o                         
  -6   6   9         10.64         13.25         1.74 o                         
  -5   6   9          4.87          4.45         1.16 o                         
  -4   6   9          2.64          2.33         0.61 o                         
  -3   6   9          1.30          0.43         0.48 o                         
  -2   6   9          2.67          3.41         0.91 o                         
  -1   6   9         22.10         22.05         1.03 o                         
   0   6   9         20.09         20.38         1.28 o                         
   1   6   9          8.74          9.85         0.94 o                         
   2   6   9          0.20         -0.19         0.55 o                         
   3   6   9          0.05          0.43         0.84 o                         
   4   6   9          1.52          1.93         1.02 o                         
  -5   7   9          1.27          0.68         0.79 o                         
  -4   7   9          3.12          3.66         1.04 o                         
  -3   7   9          7.24          8.31         1.05 o                         
  -2   7   9          5.19          7.13         0.97 o                         
  -1   7   9         10.34         11.16         1.10 o                         
   0   7   9         17.49         22.81         1.41 o                         
   1   7   9          5.46          5.03         1.30 o                         
   2   7   9          0.87          0.68         0.71 o                         
  -2   8   9          3.99          3.70         0.92 o                         
  -1   8   9          1.23          0.91         0.80 o                         
  -4  -7  10          0.02         -0.54         0.66 o                         
  -3  -7  10          0.09         -0.75         1.11 o                         
  -2  -7  10          8.33          7.73         0.99 o                         
  -1  -7  10          3.93          3.10         0.86 o                         
   0  -7  10          3.28          3.62         0.87 o                         
   1  -7  10          1.17          0.67         0.90 o                         
   2  -7  10          0.87         -0.49         1.22 o                         
  -6  -6  10          2.10          2.65         0.85 o                         
  -5  -6  10          0.75          0.99         0.74 o                         
  -4  -6  10          0.37         -0.33         0.66 o                         
  -3  -6  10          5.93          4.77         0.92 o                         
  -2  -6  10          1.55          0.29         0.54 o                         
  -1  -6  10          1.74          0.99         0.62 o                         
   0  -6  10          0.53         -0.04         0.60 o                         
   1  -6  10          0.11         -0.60         0.60 o                         
   2  -6  10          1.28          1.26         0.65 o                         
   3  -6  10          0.20         -0.83         0.83 o                         
  -7  -5  10          0.45          0.65         0.65 o                         
  -6  -5  10          3.71          4.61         0.90 o                         
  -5  -5  10          1.31          2.79         0.65 o                         
  -4  -5  10          0.85          0.10         0.52 o                         
  -3  -5  10         12.62         11.15         0.82 o                         
  -2  -5  10          3.68          1.78         0.57 o                         
  -1  -5  10          7.57          6.89         0.74 o                         
   0  -5  10          5.30          4.97         0.99 o                         
   1  -5  10         14.74         12.47         0.86 o                         
   2  -5  10          5.35          5.67         0.79 o                         
   3  -5  10          2.31          2.47         1.10 o                         
   4  -5  10          1.23         -0.35         0.82 o                         
  -8  -4  10          0.30         -0.53         0.53 o                         
  -7  -4  10          1.42          1.11         0.66 o                         
  -6  -4  10         20.22         19.23         1.36 o                         
  -5  -4  10          9.91         10.22         0.87 o                         
  -4  -4  10          3.60          4.45         0.73 o                         
  -3  -4  10         10.35         11.00         0.77 o                         
  -2  -4  10         39.81         36.20         1.37 o                         
  -1  -4  10         16.45         17.29         1.20 o                         
   0  -4  10          1.60          0.55         0.48 o                         
   1  -4  10         36.33         35.95         1.25 o                         
   2  -4  10         39.01         38.86         1.42 o                         
   3  -4  10          1.31          1.06         0.90 o                         
   4  -4  10          0.96         -0.35         0.84 o                         
   5  -4  10          0.27         -0.48         0.79 o                         
  -9  -3  10          0.27         -0.17         0.82 o                         
  -8  -3  10          5.71          5.16         0.80 o                         
  -7  -3  10          5.04          5.28         0.78 o                         
  -6  -3  10         21.88         20.35         1.79 o                         
  -5  -3  10         31.15         30.10         1.57 o                         
  -4  -3  10         31.08         35.99         1.31 o                         
  -3  -3  10          0.61          0.57         0.46 o                         
  -2  -3  10         35.45         37.20         1.40 o                         
  -1  -3  10         45.54         46.42         1.32 o                         
   0  -3  10         10.84          9.25         0.59 o                         
   1  -3  10          5.80          7.01         0.66 o                         
   2  -3  10         26.75         27.44         1.22 o                         
   3  -3  10         35.41         34.76         1.54 o                         
   4  -3  10          6.84          6.30         1.67 o                         
   5  -3  10         18.43         13.65         2.28 o                         
   6  -3  10          0.28          0.86         0.88 o                         
  -9  -2  10         11.34         10.64         1.18 o                         
  -8  -2  10          2.73          2.56         0.63 o                         
  -7  -2  10          9.56          8.65         1.16 o                         
  -6  -2  10          6.15          5.42         0.75 o                         
  -5  -2  10          6.83          7.17         0.69 o                         
  -4  -2  10         27.51         26.55         1.13 o                         
  -3  -2  10        109.52        109.19         1.90 o                         
  -2  -2  10        135.13        130.76         2.49 o                         
  -1  -2  10         33.86         34.95         1.13 o                         
   0  -2  10          0.62          0.37         0.25 o                         
   1  -2  10         20.69         20.13         0.76 o                         
   2  -2  10         11.36         12.10         0.85 o                         
   3  -2  10         12.98         13.39         1.37 o                         
   4  -2  10         20.60         18.99         2.44 o                         
   5  -2  10          6.15          7.00         1.15 o                         
   6  -2  10          3.96          2.93         0.95 o                         
  -9  -1  10          8.16          9.23         0.78 o                         
  -8  -1  10          1.20          0.71         0.45 o                         
  -7  -1  10          3.92          4.38         0.63 o                         
  -6  -1  10         19.71         19.92         0.96 o                         
  -5  -1  10         60.78         58.10         1.32 o                         
  -4  -1  10         55.74         52.59         1.43 o                         
  -3  -1  10        137.27        141.84         2.12 o                         
  -2  -1  10         96.09         99.28         1.67 o                         
  -1  -1  10         16.51         15.59         1.11 o                         
   0  -1  10          5.07          5.59         0.46 o                         
   1  -1  10         13.68         12.22         0.78 o                         
   2  -1  10          8.76         10.02         0.66 o                         
   3  -1  10          0.99          1.04         0.45 o                         
   4  -1  10          9.55          9.47         0.86 o                         
   5  -1  10         11.55         11.66         1.35 o                         
   6  -1  10          4.30          4.11         1.94 o                         
  -9   0  10          7.07          6.15         0.68 o                         
  -8   0  10          8.50          7.89         0.73 o                         
  -7   0  10          0.19          0.21         0.40 o                         
  -6   0  10          0.12         -0.24         0.35 o                         
  -5   0  10         12.65         13.59         0.78 o                         
  -4   0  10          3.25          4.32         0.38 o                         
  -3   0  10         21.76         24.24         0.67 o                         
  -2   0  10          0.07          1.01         0.30 o                         
  -1   0  10          2.40          2.28         0.30 o                         
   0   0  10         15.17         17.05         0.87 o                         
   1   0  10          3.59          3.65         0.36 o                         
   2   0  10          1.64          1.77         0.48 o                         
   3   0  10         15.95         17.85         0.97 o                         
   4   0  10         26.09         28.57         1.46 o                         
   5   0  10          5.27          7.18         0.89 o                         
   6   0  10          1.30          1.39         0.96 o                         
  -9   1  10          8.17          9.19         0.78 o                         
  -8   1  10          1.21          0.46         0.56 o                         
  -7   1  10          3.90          3.42         0.58 o                         
  -6   1  10         19.73         20.96         1.05 o                         
  -5   1  10         60.72         58.80         1.21 o                         
  -4   1  10         55.68         56.21         1.24 o                         
  -3   1  10        137.29        140.64         1.93 o                         
  -2   1  10         96.05         98.82         1.39 o                         
  -1   1  10         16.52         14.88         0.63 o                         
   0   1  10          5.09          6.18         0.50 o                         
   1   1  10         13.71         14.12         0.81 o                         
   2   1  10          8.74          8.89         0.73 o                         
   3   1  10          0.99          0.98         0.47 o                         
   4   1  10          9.54          8.95         0.82 o                         
   5   1  10         11.55         11.77         1.07 o                         
   6   1  10          4.30          2.66         0.84 o                         
  -9   2  10         11.33         11.68         1.02 o                         
  -8   2  10          2.73          2.68         0.68 o                         
  -7   2  10          9.56          7.17         0.73 o                         
  -6   2  10          6.14          4.08         0.60 o                         
  -5   2  10          6.83          8.05         0.79 o                         
  -4   2  10         27.51         26.94         1.19 o                         
  -3   2  10        109.50        111.86         1.91 o                         
  -2   2  10        135.21        128.57         1.92 o                         
  -1   2  10         33.82         32.78         0.91 o                         
   0   2  10          0.63          0.34         0.33 o                         
   1   2  10         20.72         19.74         0.77 o                         
   2   2  10         11.35         11.53         0.67 o                         
   3   2  10         12.98         13.94         1.40 o                         
   4   2  10         20.61         20.32         1.39 o                         
   5   2  10          6.16          6.05         0.90 o                         
   6   2  10          3.96          4.23         1.05 o                         
  -9   3  10          0.27          0.33         0.65 o                         
  -8   3  10          5.70          6.23         0.89 o                         
  -7   3  10          5.03          5.43         0.83 o                         
  -6   3  10         21.86         20.30         1.06 o                         
  -5   3  10         31.15         29.71         1.52 o                         
  -4   3  10         31.05         35.11         1.37 o                         
  -3   3  10          0.60          1.13         0.53 o                         
  -2   3  10         35.48         37.01         0.95 o                         
  -1   3  10         45.49         44.80         1.08 o                         
   0   3  10         10.84          9.95         0.63 o                         
   1   3  10          5.79          6.50         0.60 o                         
   2   3  10         26.74         26.50         1.02 o                         
   3   3  10         35.44         36.38         1.37 o                         
   4   3  10          6.85          7.86         1.28 o                         
   5   3  10         18.44         16.73         1.34 o                         
   6   3  10          0.28          1.17         0.75 o                         
  -8   4  10          0.31         -1.04         1.04 o                         
  -7   4  10          1.42          2.20         0.80 o                         
  -6   4  10         20.23         21.40         1.39 o                         
  -5   4  10          9.89          9.15         0.84 o                         
  -4   4  10          3.59          3.69         0.67 o                         
  -3   4  10         10.34         10.25         0.84 o                         
  -2   4  10         39.82         38.08         1.01 o                         
  -1   4  10         16.46         17.62         1.60 o                         
   0   4  10          1.60          0.39         0.59 o                         
   1   4  10         36.29         35.19         1.38 o                         
   2   4  10         38.99         38.20         1.41 o                         
   3   4  10          1.31         -0.14         0.57 o                         
   4   4  10          0.96          0.97         0.67 o                         
   5   4  10          0.27          0.10         0.65 o                         
  -7   5  10          0.45          0.29         0.68 o                         
  -6   5  10          3.71          3.84         0.88 o                         
  -5   5  10          1.31          1.77         0.65 o                         
  -4   5  10          0.85          1.05         0.57 o                         
  -3   5  10         12.61         12.90         0.91 o                         
  -2   5  10          3.69          3.18         0.61 o                         
  -1   5  10          7.58          8.42         0.88 o                         
   0   5  10          5.31          5.99         0.79 o                         
   1   5  10         14.76         14.31         1.05 o                         
   2   5  10          5.37          5.23         0.78 o                         
   3   5  10          2.31          1.82         0.77 o                         
   4   5  10          1.23         -0.48         0.83 o                         
  -6   6  10          2.10          0.93         0.82 o                         
  -5   6  10          0.75          0.83         0.61 o                         
  -4   6  10          0.37          1.00         0.51 o                         
  -3   6  10          5.93          5.79         0.68 o                         
  -2   6  10          1.56          1.24         0.51 o                         
  -1   6  10          1.73          1.15         0.68 o                         
   0   6  10          0.54          0.35         0.64 o                         
   1   6  10          0.11         -0.57         0.57 o                         
   2   6  10          1.28          1.49         0.66 o                         
   3   6  10          0.20         -0.19         0.97 o                         
  -5   7  10          5.87          2.69         1.51 o                         
  -4   7  10          0.02         -0.73         0.73 o                         
  -3   7  10          0.09         -0.54         0.54 o                         
  -2   7  10          8.34         10.66         1.12 o                         
  -1   7  10          3.93          2.78         0.82 o                         
   0   7  10          3.28          2.99         0.79 o                         
   1   7  10          1.17          1.49         0.76 o                         
  -3  -7  11          0.26         -0.60         0.60 o                         
  -2  -7  11          2.37          1.46         0.82 o                         
  -1  -7  11          4.68          4.48         0.98 o                         
   0  -7  11          3.46          3.57         0.97 o                         
  -6  -6  11          1.91          2.03         0.87 o                         
  -5  -6  11          0.61         -0.29         0.66 o                         
  -4  -6  11          5.50          3.24         0.78 o                         
  -3  -6  11          3.30          2.62         0.69 o                         
  -2  -6  11         15.63         15.97         1.35 o                         
  -1  -6  11          2.11          0.25         0.63 o                         
   0  -6  11          5.07          4.14         0.82 o                         
   1  -6  11          1.59          1.92         0.78 o                         
   2  -6  11          3.39          3.33         0.80 o                         
  -7  -5  11          5.40          6.50         1.78 o                         
  -6  -5  11         12.32         13.98         1.24 o                         
  -5  -5  11          3.09          1.58         0.70 o                         
  -4  -5  11          0.95          0.39         0.74 o                         
  -3  -5  11          0.08         -0.50         0.50 o                         
  -2  -5  11          3.92          2.82         0.63 o                         
  -1  -5  11         24.90         23.92         1.16 o                         
   0  -5  11          4.55          5.04         0.71 o                         
   1  -5  11          3.02          3.87         0.68 o                         
   2  -5  11          2.52          2.49         0.80 o                         
   3  -5  11          4.75          1.97         2.18 o                         
   4  -5  11          1.00         -0.66         1.51 o                         
  -8  -4  11          0.16         -0.79         0.79 o                         
  -7  -4  11          2.58          2.36         0.78 o                         
  -6  -4  11          7.25          7.55         0.93 o                         
  -5  -4  11          3.24          3.28         0.67 o                         
  -4  -4  11          2.37          1.98         0.62 o                         
  -3  -4  11         33.71         35.33         2.51 o                         
  -2  -4  11          4.45          4.92         0.67 o                         
  -1  -4  11         22.44         20.74         1.04 o                         
   0  -4  11          0.66          0.71         0.53 o                         
   1  -4  11         13.59         13.80         0.92 o                         
   2  -4  11         26.48         25.40         1.71 o                         
   3  -4  11          0.82         -0.07         0.60 o                         
   4  -4  11          2.08          1.39         0.97 o                         
  -8  -3  11          0.84         -0.61         0.64 o                         
  -7  -3  11          0.36         -0.71         0.71 o                         
  -6  -3  11         29.88         27.48         1.87 o                         
  -5  -3  11          1.49          1.33         0.54 o                         
  -4  -3  11         11.42         11.87         1.05 o                         
  -3  -3  11         46.10         47.35         1.40 o                         
  -2  -3  11          4.58          4.82         0.63 o                         
  -1  -3  11          7.94          8.94         0.76 o                         
   0  -3  11          1.57          1.14         0.50 o                         
   1  -3  11         73.30         77.84         2.51 o                         
   2  -3  11         20.31         23.33         1.62 o                         
   3  -3  11          2.05          2.94         0.73 o                         
   4  -3  11         12.77         12.63         2.24 o                         
   5  -3  11          7.94          7.90         1.35 o                         
  -9  -2  11          2.23          2.66         0.59 o                         
  -8  -2  11          0.83         -0.32         0.57 o                         
  -7  -2  11          2.05          1.94         0.66 o                         
  -6  -2  11         18.48         18.44         1.41 o                         
  -5  -2  11         57.21         58.74         2.02 o                         
  -4  -2  11          2.33          1.92         0.57 o                         
  -3  -2  11        186.87        189.48         2.78 o                         
  -2  -2  11         51.14         55.71         1.44 o                         
  -1  -2  11          4.31          3.85         0.48 o                         
   0  -2  11          5.32          5.54         0.45 o                         
   1  -2  11          7.91          6.77         0.72 o                         
   2  -2  11          8.17          9.32         0.90 o                         
   3  -2  11          3.22          2.99         1.22 o                         
   4  -2  11         16.48         15.29         1.54 o                         
   5  -2  11         27.74         28.65         2.05 o                         
  -9  -1  11          2.48          1.57         0.58 o                         
  -8  -1  11          0.47          1.09         0.51 o                         
  -7  -1  11          4.51          4.21         0.84 o                         
  -6  -1  11         26.83         25.17         1.15 o                         
  -5  -1  11         43.88         45.51         1.25 o                         
  -4  -1  11         34.49         34.42         1.13 o                         
  -3  -1  11         24.00         28.21         1.32 o                         
  -2  -1  11        178.48        180.00         2.35 o                         
  -1  -1  11         54.27         52.36         1.82 o                         
   0  -1  11         10.49         10.65         0.57 o                         
   1  -1  11          5.49          6.03         0.68 o                         
   2  -1  11          0.86          1.74         0.49 o                         
   3  -1  11         28.25         28.40         1.25 o                         
   4  -1  11         11.13         11.01         1.37 o                         
   5  -1  11          1.87          0.61         0.75 o                         
   6  -1  11          1.77          0.55         0.83 o                         
  -9   0  11          2.47          2.23         0.68 o                         
  -8   0  11          5.65          4.83         0.68 o                         
  -7   0  11          4.06          5.09         0.66 o                         
  -6   0  11         27.00         29.36         1.15 o                         
  -5   0  11          7.79          8.21         0.66 o                         
  -4   0  11         20.64         18.78         0.87 o                         
  -3   0  11         45.26         43.93         0.97 o                         
  -2   0  11         21.82         26.41         1.50 o                         
  -1   0  11          5.18          5.38         0.46 o                         
   0   0  11          2.51          2.93         0.42 o                         
   1   0  11         37.86         38.00         0.90 o                         
   2   0  11         20.68         22.18         1.10 o                         
   3   0  11          6.90          6.19         0.72 o                         
   4   0  11          4.86          4.63         0.80 o                         
   5   0  11          0.04         -0.18         0.69 o                         
   6   0  11          2.28          2.29         0.97 o                         
  -9   1  11          2.47          2.80         0.71 o                         
  -8   1  11          0.46         -0.31         0.59 o                         
  -7   1  11          4.52          5.79         1.16 o                         
  -6   1  11         26.84         27.37         1.20 o                         
  -5   1  11         43.85         47.28         1.29 o                         
  -4   1  11         34.45         36.39         1.16 o                         
  -3   1  11         23.98         24.75         1.15 o                         
  -2   1  11        178.43        186.52         2.34 o                         
  -1   1  11         54.30         49.87         1.31 o                         
   0   1  11         10.51         11.35         0.62 o                         
   1   1  11          5.49          4.66         0.46 o                         
   2   1  11          0.86          0.70         0.45 o                         
   3   1  11         28.24         27.25         1.20 o                         
   4   1  11         11.13         10.19         1.04 o                         
   5   1  11          1.87          1.53         0.83 o                         
   6   1  11          1.78         -0.09         0.86 o                         
  -9   2  11          2.23          1.03         0.66 o                         
  -8   2  11          0.84         -0.77         0.84 o                         
  -7   2  11          2.06          0.71         0.55 o                         
  -6   2  11         18.49         17.84         1.04 o                         
  -5   2  11         57.20         59.08         1.79 o                         
  -4   2  11          2.33          2.14         0.49 o                         
  -3   2  11        186.97        192.19         2.77 o                         
  -2   2  11         51.15         52.73         1.21 o                         
  -1   2  11          4.30          4.16         0.46 o                         
   0   2  11          5.32          4.65         0.47 o                         
   1   2  11          7.92          5.58         0.72 o                         
   2   2  11          8.16         10.73         0.68 o                         
   3   2  11          3.23          3.23         0.72 o                         
   4   2  11         16.46         15.79         1.26 o                         
   5   2  11         27.72         27.35         2.11 o                         
  -8   3  11          0.84          1.10         0.75 o                         
  -7   3  11          0.36         -0.29         0.61 o                         
  -6   3  11         29.88         27.68         2.10 o                         
  -5   3  11          1.49          0.63         0.52 o                         
  -4   3  11         11.40         11.94         0.76 o                         
  -3   3  11         46.11         47.32         1.50 o                         
  -2   3  11          4.58          3.86         0.44 o                         
  -1   3  11          7.94          8.56         0.60 o                         
   0   3  11          1.57          0.98         0.40 o                         
   1   3  11         73.30         74.36         1.83 o                         
   2   3  11         20.30         23.59         1.23 o                         
   3   3  11          2.05          1.77         0.59 o                         
   4   3  11         12.77         13.27         1.22 o                         
   5   3  11          7.94          7.78         1.11 o                         
  -8   4  11          0.16         -0.69         0.69 o                         
  -7   4  11          2.58          1.74         0.77 o                         
  -6   4  11          7.24          8.29         1.80 o                         
  -5   4  11          3.25          3.00         0.66 o                         
  -4   4  11          2.36          1.60         0.60 o                         
  -3   4  11         33.74         36.12         1.44 o                         
  -2   4  11          4.44          7.62         0.74 o                         
  -1   4  11         22.44         21.43         0.89 o                         
   0   4  11          0.66          0.71         0.44 o                         
   1   4  11         13.57         13.39         0.86 o                         
   2   4  11         26.48         25.37         1.11 o                         
   3   4  11          0.82          0.53         0.55 o                         
   4   4  11          2.08          1.09         0.74 o                         
  -7   5  11          5.41          9.18         3.00 o                         
  -6   5  11         12.33         12.64         1.74 o                         
  -5   5  11          3.10          3.10         0.86 o                         
  -4   5  11          0.95          0.65         0.58 o                         
  -3   5  11          0.07          0.51         0.53 o                         
  -2   5  11          3.92          3.03         0.62 o                         
  -1   5  11         24.92         27.00         2.05 o                         
   0   5  11          4.55          4.43         0.74 o                         
   1   5  11          3.03          2.79         0.75 o                         
   2   5  11          2.52          1.15         0.61 o                         
   3   5  11          4.75          5.77         1.31 o                         
   4   5  11          1.00          0.14         0.72 o                         
  -6   6  11          1.91          3.04         0.95 o                         
  -5   6  11          0.61          0.08         0.64 o                         
  -4   6  11          5.50          6.94         0.76 o                         
  -3   6  11          3.31          3.27         0.63 o                         
  -2   6  11         15.63         16.81         1.56 o                         
  -1   6  11          2.10          1.98         0.71 o                         
   0   6  11          5.06          5.71         0.87 o                         
   1   6  11          1.59          2.50         0.76 o                         
   2   6  11          3.40          4.14         0.80 o                         
  -3   7  11          0.26          0.08         0.73 o                         
  -2   7  11          2.38          1.55         0.81 o                         
  -1   7  11          4.68          4.46         0.96 o                         
   0   7  11          3.46          3.90         0.88 o                         
  -5  -6  12          0.30         -0.05         1.00 o                         
  -4  -6  12          3.23          2.79         0.81 o                         
  -3  -6  12          1.83          1.44         0.70 o                         
  -2  -6  12          7.48          7.30         0.89 o                         
  -1  -6  12          5.21          5.23         0.93 o                         
   0  -6  12          0.71          1.05         0.79 o                         
   1  -6  12          1.29          1.24         0.76 o                         
  -6  -5  12         10.95         11.63         1.24 o                         
  -5  -5  12          0.01         -0.66         0.66 o                         
  -4  -5  12          1.64          1.83         0.67 o                         
  -3  -5  12          2.26          1.08         0.62 o                         
  -2  -5  12         17.35         16.74         1.08 o                         
  -1  -5  12          2.16          1.61         0.64 o                         
   0  -5  12          0.77          0.21         0.59 o                         
   1  -5  12          8.32          9.13         1.07 o                         
   2  -5  12          0.75          0.66         0.78 o                         
   3  -5  12          3.22          2.63         1.19 o                         
  -7  -4  12          5.22          4.89         1.20 o                         
  -6  -4  12          5.10          5.91         0.95 o                         
  -5  -4  12          0.59          0.18         0.58 o                         
  -4  -4  12          4.19          5.12         0.69 o                         
  -3  -4  12          2.77          2.00         0.59 o                         
  -2  -4  12         10.77          9.41         0.86 o                         
  -1  -4  12          0.25         -0.50         0.50 o                         
   0  -4  12          6.33          5.69         0.72 o                         
   1  -4  12         14.80         13.26         0.92 o                         
   2  -4  12         13.23         12.90         1.31 o                         
   3  -4  12          0.66          0.54         0.88 o                         
   4  -4  12          1.16          0.34         0.96 o                         
  -8  -3  12          1.74          2.09         1.12 o                         
  -7  -3  12          1.74          0.74         0.69 o                         
  -6  -3  12          9.50         10.39         1.08 o                         
  -5  -3  12         10.64         10.85         1.20 o                         
  -4  -3  12         11.67         10.89         0.79 o                         
  -3  -3  12          6.64          6.91         0.73 o                         
  -2  -3  12         26.06         25.47         1.15 o                         
  -1  -3  12         11.07          9.73         0.80 o                         
   0  -3  12          6.11          6.64         0.70 o                         
   1  -3  12         13.25         15.66         0.97 o                         
   2  -3  12          0.26          0.52         0.53 o                         
   3  -3  12          1.36          1.82         1.21 o                         
   4  -3  12          3.18          3.16         1.61 o                         
  -8  -2  12          1.00         -0.50         0.50 o                         
  -7  -2  12          0.45          0.36         0.63 o                         
  -6  -2  12          4.31          2.07         0.73 o                         
  -5  -2  12          2.93          2.21         0.71 o                         
  -4  -2  12          2.97          2.73         0.72 o                         
  -3  -2  12         34.68         36.35         1.28 o                         
  -2  -2  12         96.74         96.72         1.70 o                         
  -1  -2  12          6.49          6.76         0.56 o                         
   0  -2  12          6.28          5.03         0.47 o                         
   1  -2  12         20.47         17.78         1.68 o                         
   2  -2  12          4.95          5.12         0.69 o                         
   3  -2  12          7.33          6.43         0.91 o                         
   4  -2  12          8.90         10.05         1.34 o                         
   5  -2  12          3.29          3.06         1.10 o                         
  -8  -1  12          4.39          4.20         0.84 o                         
  -7  -1  12          5.45          4.92         0.79 o                         
  -6  -1  12          3.60          3.77         0.65 o                         
  -5  -1  12         21.72         20.87         1.35 o                         
  -4  -1  12         18.45         20.53         1.56 o                         
  -3  -1  12         87.33         83.56         2.48 o                         
  -2  -1  12         30.76         30.52         0.99 o                         
  -1  -1  12          4.53          4.31         0.47 o                         
   0  -1  12         15.08         14.59         0.68 o                         
   1  -1  12          3.13          4.11         0.62 o                         
   2  -1  12          3.72          3.38         0.62 o                         
   3  -1  12          0.46         -0.44         0.52 o                         
   4  -1  12          4.20          4.35         1.39 o                         
   5  -1  12          0.04         -0.38         1.22 o                         
  -9   0  12          0.23          1.26         1.26 o                         
  -8   0  12          2.07          1.43         0.58 o                         
  -7   0  12          0.20         -0.20         0.63 o                         
  -6   0  12         54.94         64.58         1.80 o                         
  -5   0  12          5.84          5.08         0.60 o                         
  -4   0  12          7.59          7.74         0.70 o                         
  -3   0  12        204.48        212.10         2.67 o                         
  -2   0  12          8.32          9.45         0.62 o                         
  -1   0  12         46.25         45.59         1.12 o                         
   0   0  12        115.87        128.01         2.96 o                         
   1   0  12          0.95          2.01         0.53 o                         
   2   0  12          3.50          4.26         0.63 o                         
   3   0  12          1.14          0.81         0.50 o                         
   4   0  12          0.45          1.14         0.81 o                         
   5   0  12          1.97          2.24         0.98 o                         
  -8   1  12          4.39          2.86         0.67 o                         
  -7   1  12          5.45          4.13         0.70 o                         
  -6   1  12          3.61          4.09         0.69 o                         
  -5   1  12         21.71         21.65         0.99 o                         
  -4   1  12         18.47         21.83         1.02 o                         
  -3   1  12         87.32         83.92         1.80 o                         
  -2   1  12         30.78         29.32         0.93 o                         
  -1   1  12          4.54          5.44         0.54 o                         
   0   1  12         15.09         13.84         0.78 o                         
   1   1  12          3.14          4.12         0.48 o                         
   2   1  12          3.73          3.30         0.60 o                         
   3   1  12          0.46          0.05         0.48 o                         
   4   1  12          4.20          3.87         1.12 o                         
   5   1  12          0.04         -0.36         0.77 o                         
  -8   2  12          1.00         -0.05         0.63 o                         
  -7   2  12          0.45          0.13         0.55 o                         
  -6   2  12          4.31          2.49         0.65 o                         
  -5   2  12          2.93          2.40         0.72 o                         
  -4   2  12          2.98          3.48         0.57 o                         
  -3   2  12         34.71         36.39         1.22 o                         
  -2   2  12         96.68         96.69         1.78 o                         
  -1   2  12          6.47          7.06         0.57 o                         
   0   2  12          6.27          5.90         0.55 o                         
   1   2  12         20.46         20.23         1.01 o                         
   2   2  12          4.96          4.40         0.66 o                         
   3   2  12          7.32          7.49         0.94 o                         
   4   2  12          8.90          9.96         1.12 o                         
   5   2  12          3.28          1.66         0.89 o                         
  -8   3  12          1.75          1.37         0.79 o                         
  -7   3  12          1.74          0.61         1.18 o                         
  -6   3  12          9.49         11.87         1.24 o                         
  -5   3  12         10.65         11.81         0.83 o                         
  -4   3  12         11.66         13.13         1.00 o                         
  -3   3  12          6.64          6.33         0.77 o                         
  -2   3  12         26.05         21.70         1.04 o                         
  -1   3  12         11.07          9.93         0.65 o                         
   0   3  12          6.12          6.33         0.59 o                         
   1   3  12         13.24         14.70         0.85 o                         
   2   3  12          0.26         -0.45         0.54 o                         
   3   3  12          1.35          1.94         0.66 o                         
   4   3  12          3.17          3.00         0.89 o                         
  -7   4  12          5.21          6.04         1.05 o                         
  -6   4  12          5.10          8.22         1.10 o                         
  -5   4  12          0.58          1.18         0.62 o                         
  -4   4  12          4.19          5.59         0.77 o                         
  -3   4  12          2.78          2.67         0.65 o                         
  -2   4  12         10.76         10.44         0.83 o                         
  -1   4  12          0.25          0.32         0.51 o                         
   0   4  12          6.32          6.27         0.66 o                         
   1   4  12         14.79         15.21         1.04 o                         
   2   4  12         13.24         12.87         1.06 o                         
   3   4  12          0.66         -0.14         0.71 o                         
   4   4  12          1.16          1.43         0.78 o                         
  -6   5  12         10.96         11.10         1.23 o                         
  -5   5  12          0.01          0.62         0.75 o                         
  -4   5  12          1.64          2.08         0.69 o                         
  -3   5  12          2.26          2.20         0.68 o                         
  -2   5  12         17.34         18.36         1.11 o                         
  -1   5  12          2.16          1.62         0.70 o                         
   0   5  12          0.77          0.15         0.73 o                         
   1   5  12          8.31          8.16         0.79 o                         
   2   5  12          0.75          0.48         0.61 o                         
   3   5  12          3.22          3.66         1.27 o                         
  -5   6  12          0.30          0.08         0.64 o                         
  -4   6  12          3.23          3.61         0.72 o                         
  -3   6  12          1.83          1.80         0.61 o                         
  -2   6  12          7.48          8.43         1.01 o                         
  -1   6  12          5.22          7.83         0.98 o                         
   0   6  12          0.71          0.67         0.71 o                         
   1   6  12          1.29          2.09         0.74 o                         
  -3  -6  13          5.25          5.79         1.34 o                         
  -2  -6  13          2.02         -0.14         0.89 o                         
  -1  -6  13          0.93         -0.49         0.92 o                         
  -5  -5  13          0.71         -0.17         1.05 o                         
  -4  -5  13          4.48          5.29         0.94 o                         
  -3  -5  13          3.40          2.11         0.69 o                         
  -2  -5  13          2.70          0.65         1.08 o                         
  -1  -5  13          1.82          0.18         0.84 o                         
   0  -5  13          2.47          1.45         0.67 o                         
   1  -5  13          2.50          2.74         0.79 o                         
   2  -5  13          0.27          0.23         0.81 o                         
  -6  -4  13         14.51         15.39         1.40 o                         
  -5  -4  13          6.80          5.35         0.85 o                         
  -4  -4  13          2.04          1.66         0.63 o                         
  -3  -4  13          5.65          6.30         0.79 o                         
  -2  -4  13          0.05         -0.50         0.50 o                         
  -1  -4  13          4.62          2.43         0.67 o                         
   0  -4  13          5.98          7.63         0.82 o                         
   1  -4  13         25.93         28.29         1.93 o                         
   2  -4  13          2.61          3.03         0.85 o                         
   3  -4  13          0.45         -0.70         0.90 o                         
  -7  -3  13          0.30         -0.63         0.63 o                         
  -6  -3  13          5.49          5.77         0.94 o                         
  -5  -3  13          3.10          3.90         1.05 o                         
  -4  -3  13          8.80          7.87         0.76 o                         
  -3  -3  13          2.44          2.37         0.62 o                         
  -2  -3  13         15.29         13.03         0.93 o                         
  -1  -3  13          2.74          3.31         0.66 o                         
   0  -3  13          4.42          4.06         0.76 o                         
   1  -3  13          1.81          1.83         0.61 o                         
   2  -3  13          0.35          0.97         0.59 o                         
   3  -3  13          0.16         -0.08         1.26 o                         
  -8  -2  13          3.06          3.11         0.72 o                         
  -7  -2  13          2.51          2.70         0.68 o                         
  -6  -2  13          7.57          7.77         1.12 o                         
  -5  -2  13          8.93          7.20         0.71 o                         
  -4  -2  13         29.78         29.56         1.32 o                         
  -3  -2  13         15.40         15.78         0.90 o                         
  -2  -2  13         15.53         13.87         0.83 o                         
  -1  -2  13          8.43          6.61         0.62 o                         
   0  -2  13          1.00          1.22         1.25 o                         
   1  -2  13         11.05         11.12         0.95 o                         
   2  -2  13          3.75          4.69         0.73 o                         
   3  -2  13          3.49          3.93         1.01 o                         
   4  -2  13          7.63          9.24         1.44 o                         
  -8  -1  13          2.35          2.05         0.77 o                         
  -7  -1  13          0.71          0.80         0.57 o                         
  -6  -1  13         12.09         12.29         0.97 o                         
  -5  -1  13         10.56         10.50         0.79 o                         
  -4  -1  13          7.46          6.76         0.57 o                         
  -3  -1  13          9.51          8.53         0.63 o                         
  -2  -1  13         76.02         81.93         1.58 o                         
  -1  -1  13         19.66         19.10         0.80 o                         
   0  -1  13         20.93         21.91         1.17 o                         
   1  -1  13          7.95          9.35         1.26 o                         
   2  -1  13          3.75          3.24         0.73 o                         
   3  -1  13          3.11          3.24         0.80 o                         
   4  -1  13          0.33          0.08         0.81 o                         
  -8   0  13          1.93          1.91         0.84 o                         
  -7   0  13         14.66         17.44         1.12 o                         
  -6   0  13         13.89         15.82         1.08 o                         
  -5   0  13         51.20         54.05         1.83 o                         
  -4   0  13          4.10          4.75         0.63 o                         
  -3   0  13          9.16          9.56         0.73 o                         
  -2   0  13          0.56          0.69         0.41 o                         
  -1   0  13         21.03         20.03         0.92 o                         
   0   0  13          7.99         11.72         1.75 o                         
   1   0  13         11.20         10.83         0.91 o                         
   2   0  13          8.54          9.21         0.84 o                         
   3   0  13          2.25          1.48         0.57 o                         
   4   0  13          5.41          6.85         1.31 o                         
  -8   1  13          2.35          0.79         0.80 o                         
  -7   1  13          0.71         -0.15         0.57 o                         
  -6   1  13         12.09         13.45         1.03 o                         
  -5   1  13         10.57         13.20         0.86 o                         
  -4   1  13          7.45          6.97         0.69 o                         
  -3   1  13          9.53          9.61         1.06 o                         
  -2   1  13         75.98         80.69         1.65 o                         
  -1   1  13         19.65         19.37         0.90 o                         
   0   1  13         20.96         19.68         1.30 o                         
   1   1  13          7.97          8.29         0.73 o                         
   2   1  13          3.74          2.90         0.63 o                         
   3   1  13          3.10          2.08         0.71 o                         
   4   1  13          0.33          0.32         0.69 o                         
  -8   2  13          3.06          4.02         1.02 o                         
  -7   2  13          2.51          2.34         0.80 o                         
  -6   2  13          7.57          8.15         0.90 o                         
  -5   2  13          8.91          7.87         0.75 o                         
  -4   2  13         29.78         30.35         1.20 o                         
  -3   2  13         15.37         14.76         0.90 o                         
  -2   2  13         15.52         13.69         0.98 o                         
  -1   2  13          8.44          7.12         0.62 o                         
   0   2  13          1.00          0.70         0.41 o                         
   1   2  13         11.06         10.82         0.92 o                         
   2   2  13          3.74          5.07         0.77 o                         
   3   2  13          3.50          2.99         0.93 o                         
   4   2  13          7.62          9.61         1.18 o                         
  -7   3  13          0.30         -0.65         0.65 o                         
  -6   3  13          5.49          5.60         0.96 o                         
  -5   3  13          3.10          3.33         0.64 o                         
  -4   3  13          8.81          8.73         0.88 o                         
  -3   3  13          2.44          2.67         0.69 o                         
  -2   3  13         15.31         15.20         1.05 o                         
  -1   3  13          2.75          2.62         0.60 o                         
   0   3  13          4.42          3.42         0.53 o                         
   1   3  13          1.80          1.71         0.57 o                         
   2   3  13          0.35          0.35         0.58 o                         
   3   3  13          0.16          0.23         0.76 o                         
  -7   4  13          0.17         -1.10         1.51 o                         
  -6   4  13         14.53         17.95         1.50 o                         
  -5   4  13          6.80          6.01         1.05 o                         
  -4   4  13          2.04          1.89         0.67 o                         
  -3   4  13          5.65          6.90         0.86 o                         
  -2   4  13          0.05         -0.41         0.52 o                         
  -1   4  13          4.62          4.60         0.70 o                         
   0   4  13          5.97          7.42         0.87 o                         
   1   4  13         25.94         25.34         1.36 o                         
   2   4  13          2.62          2.78         1.37 o                         
   3   4  13          0.45          0.93         0.76 o                         
  -5   5  13          0.71          1.09         0.85 o                         
  -4   5  13          4.48          4.46         0.87 o                         
  -3   5  13          3.39          3.96         0.79 o                         
  -2   5  13          2.71          1.23         0.72 o                         
  -1   5  13          1.83          1.21         0.70 o                         
   0   5  13          2.47          3.82         0.82 o                         
   1   5  13          2.50          2.57         0.88 o                         
   2   5  13          0.27         -0.20         0.66 o                         
  -3   6  13          5.25          4.48         1.10 o                         
  -2   6  13          2.02          0.44         0.77 o                         
  -1   6  13          0.93          1.75         0.79 o                         
  -4  -5  14          6.94          6.59         0.88 o                         
  -3  -5  14          0.37         -0.45         0.66 o                         
  -2  -5  14          3.61          3.60         0.81 o                         
  -1  -5  14          3.03          0.82         0.79 o                         
   0  -5  14          0.22         -0.68         0.74 o                         
  -6  -4  14         18.15         20.91         1.66 o                         
  -5  -4  14          0.79         -0.03         1.15 o                         
  -4  -4  14          1.67          0.22         0.85 o                         
  -3  -4  14          4.38          4.52         0.99 o                         
  -2  -4  14          5.83          4.72         0.88 o                         
  -1  -4  14          5.68          4.73         0.82 o                         
   0  -4  14         15.49         17.85         1.18 o                         
   1  -4  14          4.22          3.50         0.74 o                         
   2  -4  14          0.08         -0.03         0.77 o                         
  -7  -3  14          0.65         -0.82         0.82 o                         
  -6  -3  14          3.96          3.06         1.19 o                         
  -5  -3  14          7.75          8.85         1.31 o                         
  -4  -3  14          3.84          3.05         0.65 o                         
  -3  -3  14          3.89          5.13         1.17 o                         
  -2  -3  14          1.96          0.00         0.62 o                         
  -1  -3  14         10.99          9.76         0.90 o                         
   0  -3  14         13.70         16.02         1.88 o                         
   1  -3  14         15.81         18.78         2.01 o                         
   2  -3  14          3.92          2.38         0.80 o                         
  -7  -2  14          0.10         -0.35         0.59 o                         
  -6  -2  14          2.90          2.30         0.70 o                         
  -5  -2  14         21.93         21.89         1.14 o                         
  -4  -2  14          1.84          2.06         0.53 o                         
  -3  -2  14         12.84         12.77         0.83 o                         
  -2  -2  14          2.41          1.95         0.49 o                         
  -1  -2  14          4.15          3.39         0.67 o                         
   0  -2  14          9.41          9.54         0.85 o                         
   1  -2  14          1.10          0.84         0.62 o                         
   2  -2  14          2.39          1.24         0.84 o                         
   3  -2  14          0.65         -0.56         0.86 o                         
  -7  -1  14          1.00         -0.39         0.74 o                         
  -6  -1  14          5.00          3.56         0.73 o                         
  -5  -1  14          2.39          2.05         0.57 o                         
  -4  -1  14         47.08         52.79         1.54 o                         
  -3  -1  14          6.28          6.36         0.61 o                         
  -2  -1  14          3.47          2.51         0.49 o                         
  -1  -1  14         14.27         14.95         0.95 o                         
   0  -1  14          0.71          1.06         0.58 o                         
   1  -1  14         10.97         13.50         1.02 o                         
   2  -1  14         16.39         17.53         1.36 o                         
   3  -1  14          1.61          1.35         0.92 o                         
  -7   0  14          0.00         -0.79         0.79 o                         
  -6   0  14          2.00          2.56         0.69 o                         
  -5   0  14          1.65          0.87         0.53 o                         
  -4   0  14          6.95          7.14         0.76 o                         
  -3   0  14         15.94         12.30         1.29 o                         
  -2   0  14         33.65         34.35         1.11 o                         
  -1   0  14          5.05          4.38         0.67 o                         
   0   0  14         45.52         40.79         1.55 o                         
   1   0  14          5.94          7.67         0.85 o                         
   2   0  14          1.41          0.92         0.67 o                         
   3   0  14          1.25          1.79         0.92 o                         
  -7   1  14          1.00         -0.48         0.60 o                         
  -6   1  14          5.01          3.75         0.76 o                         
  -5   1  14          2.39          2.34         0.61 o                         
  -4   1  14         47.09         50.33         1.52 o                         
  -3   1  14          6.27          6.06         0.71 o                         
  -2   1  14          3.46          3.28         0.58 o                         
  -1   1  14         14.26         14.83         0.85 o                         
   0   1  14          0.71          0.80         0.52 o                         
   1   1  14         10.96         15.03         1.36 o                         
   2   1  14         16.38         19.92         1.19 o                         
   3   1  14          1.61          0.67         0.71 o                         
  -7   2  14          0.10         -0.64         0.64 o                         
  -6   2  14          2.89          2.32         0.71 o                         
  -5   2  14         21.93         24.56         1.20 o                         
  -4   2  14          1.85          1.87         0.61 o                         
  -3   2  14         12.84         12.67         0.90 o                         
  -2   2  14          2.41          1.62         0.64 o                         
  -1   2  14          4.15          2.99         0.91 o                         
   0   2  14          9.42          8.98         0.78 o                         
   1   2  14          1.10          0.99         0.59 o                         
   2   2  14          2.39          2.31         0.96 o                         
   3   2  14          0.65          0.39         0.75 o                         
  -7   3  14          0.64          0.08         1.43 o                         
  -6   3  14          3.95          2.81         0.93 o                         
  -5   3  14          7.74          9.79         1.05 o                         
  -4   3  14          3.85          3.30         0.73 o                         
  -3   3  14          3.90          3.85         0.97 o                         
  -2   3  14          1.97          1.25         0.63 o                         
  -1   3  14         10.99         10.74         0.89 o                         
   0   3  14         13.69         16.52         1.39 o                         
   1   3  14         15.81         16.12         1.11 o                         
   2   3  14          3.91          2.60         0.71 o                         
  -6   4  14         18.15         21.83         1.75 o                         
  -5   4  14          0.79         -0.52         0.83 o                         
  -4   4  14          1.67          0.09         0.64 o                         
  -3   4  14          4.38          4.88         0.83 o                         
  -2   4  14          5.84          5.37         0.85 o                         
  -1   4  14          5.68          6.02         0.76 o                         
   0   4  14         15.49         19.64         1.59 o                         
   1   4  14          4.22          5.39         1.05 o                         
   2   4  14          0.08         -0.26         0.88 o                         
  -4   5  14          6.93          7.67         1.00 o                         
  -3   5  14          0.36         -0.48         0.65 o                         
  -2   5  14          3.61          5.04         0.90 o                         
  -1   5  14          3.04          3.74         0.84 o                         
   0   5  14          0.22          0.33         0.79 o                         
  -4  -4  15          1.56          0.10         0.67 o                         
  -3  -4  15          1.41         -0.08         0.65 o                         
  -2  -4  15          0.66         -0.97         0.98 o                         
  -1  -4  15          0.91         -0.48         0.71 o                         
   0  -4  15          3.36          4.68         0.83 o                         
  -6  -3  15          4.53          2.95         0.79 o                         
  -5  -3  15          2.59          2.56         0.75 o                         
  -4  -3  15          7.51          8.57         1.95 o                         
  -3  -3  15          0.26         -0.67         0.67 o                         
  -2  -3  15          6.88          7.05         1.15 o                         
  -1  -3  15          4.45          2.40         0.79 o                         
   0  -3  15          4.67          5.59         0.93 o                         
   1  -3  15          9.98         11.77         1.08 o                         
  -6  -2  15          7.75          6.52         0.92 o                         
  -5  -2  15          1.76          1.64         0.65 o                         
  -4  -2  15         10.17          8.70         0.82 o                         
  -3  -2  15          2.82          2.16         0.55 o                         
  -2  -2  15          0.71         -0.06         0.70 o                         
  -1  -2  15          3.52          3.20         0.71 o                         
   0  -2  15         12.07         12.12         0.97 o                         
   1  -2  15         13.61         16.35         1.18 o                         
   2  -2  15          3.55          1.87         1.07 o                         
  -7  -1  15          1.27          0.05         0.88 o                         
  -6  -1  15          0.10         -0.61         0.61 o                         
  -5  -1  15         11.07         11.67         1.04 o                         
  -4  -1  15          6.75          5.02         0.70 o                         
  -3  -1  15          1.68          1.39         0.53 o                         
  -2  -1  15          3.48          3.29         0.66 o                         
  -1  -1  15          8.32          8.40         0.83 o                         
   0  -1  15          3.22          3.07         0.73 o                         
   1  -1  15          4.51          3.75         0.77 o                         
   2  -1  15          4.49          4.46         0.94 o                         
  -7   0  15          8.95          9.74         1.05 o                         
  -6   0  15          5.68          5.26         0.87 o                         
  -5   0  15          0.40         -0.22         0.52 o                         
  -4   0  15          1.01         -0.28         0.49 o                         
  -3   0  15          1.92          1.76         0.59 o                         
  -2   0  15          0.41         -0.10         0.50 o                         
  -1   0  15          3.15          2.82         0.64 o                         
   0   0  15          0.22          0.69         0.59 o                         
   1   0  15          0.11          0.44         0.62 o                         
   2   0  15          6.46          7.08         0.99 o                         
  -7   1  15          1.27          0.09         0.84 o                         
  -6   1  15          0.10         -0.49         1.02 o                         
  -5   1  15         11.07         12.26         0.93 o                         
  -4   1  15          6.73          6.71         0.75 o                         
  -3   1  15          1.68          1.81         1.00 o                         
  -2   1  15          3.48          2.03         0.62 o                         
  -1   1  15          8.32          6.85         1.27 o                         
   0   1  15          3.22          4.67         0.74 o                         
   1   1  15          4.51          2.56         0.79 o                         
   2   1  15          4.49          5.66         0.84 o                         
  -6   2  15          7.74          7.85         0.95 o                         
  -5   2  15          1.76          1.51         0.72 o                         
  -4   2  15         10.17         10.13         0.87 o                         
  -3   2  15          2.82          1.78         0.66 o                         
  -2   2  15          0.70          0.24         0.62 o                         
  -1   2  15          3.52          2.27         0.90 o                         
   0   2  15         12.06         12.71         1.74 o                         
   1   2  15         13.60         16.97         1.21 o                         
   2   2  15          3.55          2.41         0.73 o                         
  -6   3  15          4.53          5.54         1.12 o                         
  -5   3  15          2.59          1.01         0.89 o                         
  -4   3  15          7.52          9.58         1.02 o                         
  -3   3  15          0.27         -0.13         0.72 o                         
  -2   3  15          6.88          7.08         0.89 o                         
  -1   3  15          4.45          3.91         0.92 o                         
   0   3  15          4.67          5.44         1.04 o                         
   1   3  15          9.97          9.11         1.20 o                         
  -4   4  15          1.56          1.04         0.74 o                         
  -3   4  15          1.41          0.66         0.68 o                         
  -2   4  15          0.66         -0.13         0.65 o                         
  -1   4  15          0.92          0.09         0.82 o                         
   0   4  15          3.35          5.46         1.10 o                         
  -4  -3  16          1.60          0.45         0.91 o                         
  -3  -3  16         10.26         11.15         1.19 o                         
  -2  -3  16          7.56          9.50         0.99 o                         
  -1  -3  16          0.18         -0.02         0.64 o                         
  -5  -2  16          1.06         -0.77         0.77 o                         
  -4  -2  16          0.40         -0.24         0.66 o                         
  -3  -2  16          3.99          3.16         0.84 o                         
  -2  -2  16          3.91          3.01         1.08 o                         
  -1  -2  16          8.55          8.42         0.89 o                         
   0  -2  16          0.23         -0.28         0.64 o                         
  -6  -1  16          4.13          3.50         1.47 o                         
  -5  -1  16          0.06         -0.37         0.71 o                         
  -4  -1  16          2.08          2.11         0.63 o                         
  -3  -1  16          0.42         -0.60         0.60 o                         
  -2  -1  16          1.06          2.52         0.88 o                         
  -1  -1  16          2.90          1.23         0.72 o                         
   0  -1  16          0.19         -0.59         0.59 o                         
   1  -1  16          6.23          5.70         0.89 o                         
  -6   0  16          1.50          2.31         0.82 o                         
  -5   0  16          0.03         -0.63         0.63 o                         
  -4   0  16          2.05          0.72         0.65 o                         
  -3   0  16          2.68          2.01         0.67 o                         
  -2   0  16          0.79          0.90         0.92 o                         
  -1   0  16          1.44          2.53         0.94 o                         
   0   0  16          0.48          0.59         0.67 o                         
   1   0  16          2.84          1.55         0.71 o                         
  -6   1  16          4.13          2.08         1.51 o                         
  -5   1  16          0.06         -0.66         0.66 o                         
  -4   1  16          2.08          1.83         0.65 o                         
  -3   1  16          0.42          0.47         0.55 o                         
  -2   1  16          1.06          1.33         1.02 o                         
  -1   1  16          2.90          1.66         0.86 o                         
   0   1  16          0.19         -0.06         0.95 o                         
   1   1  16          6.22          6.02         1.08 o                         
  -5   2  16          1.07         -0.63         0.63 o                         
  -4   2  16          0.41          0.12         0.57 o                         
  -3   2  16          3.99          5.23         0.83 o                         
  -2   2  16          3.91          3.10         0.88 o                         
  -1   2  16          8.55          8.70         1.19 o                         
   0   2  16          0.23          0.40         0.79 o                         
  -4   3  16          1.60          0.97         0.72 o                         
  -3   3  16         10.27         10.66         1.10 o                         
  -2   3  16          7.57          9.16         1.61 o                         
  -1   3  16          0.18          0.44         0.81 o                         
  -3  -1  17          2.39          2.08         0.85 o                         
  -2  -1  17          0.15          0.39         0.87 o                         
  -4   0  17          0.00         -0.31         0.68 o                         
  -3   0  17          0.91          1.48         0.76 o                         
  -2   0  17          0.10         -0.65         0.78 o                         
  -1   0  17          3.72          4.11         1.05 o                         
  -4   1  17          0.11         -0.37         1.18 o                         
  -3   1  17          2.38          1.50         0.91 o                         
  -2   1  17          0.15          1.20         0.82 o                         
                                                                                
